# Supplementary material for: Interplay of human macrophage response and natural resistance of infection by L. (V.) panamensis to pentavalent antimony
Source: PLoS Negl Trop Dis. 2025 Oct 6;19(10):e0013600. doi: 10.1371/journal.pntd.0013600 (PMC12517518; doi:10.1371/journal.pntd.0013600)
Supplement: S1 Table — (XLSX) [file pntd.0013600.s004.xlsx]

## Sheet: Samples
S1 Table. Samples analyzed and associated metadata
TMRC identifier	Accession number	Sample ID	Tube Label (origin)	Sample name	Donor	Strain_id	Sample collection date	Experimental batch	L. (V.) panamensis Zymodeme	L. (V.) panamensis SbV susceptibility	Drug	Total reads	Trimmed reads	Percent kept	hisat single mapped	hisat multi mapped	hisat mapping rate	hisat_lp single mapped	hisat_lp multi mapped	parasite mapping rate	parasite_host_ratio
TMRC30051	SAMN45808974	SU1021	M0+2169+S	Macrophages+2169+SbV	1	2169	2019-06-29	1	2.3	Resistant	Antimony	76480769	59589116	0.779139	52491944	5642804	0.975593	184322	12955	0.00331062	0.00339344
TMRC30057	SAMN45808975	SU1216	M0+12251	Macrophages+12251	1	12251	2019-06-29	1	2.3	Resistant	none	48622214	37253889	0.766191	27840494	4392338	0.865221	3292140	266165	0.095515	0.110394
TMRC30059	SAMN45808976	none	M0	Macrophages	1	none	2019-06-29	1	NA	NA	none	30651064	28531680	0.930854	25232575	2524799	0.972862	14007	873	0.000521526	0.000536074
TMRC30060	SAMN45808977	none	M0+S	Macrophages+SbV	1	none	2019-06-29	1	NA	NA	Antimony	56458945	52743866	0.934199	47311698	4295613	0.978451	20156	1204	0.000404976	0.000413895
TMRC30061	SAMN45808978	SU2032	M0+10772	Macrophages+10772	1	10772	2019-06-29	1	2.3	Resistant	none	86048061	79775170	0.9271	70100660	7030835	0.966861	571868	47278	0.00776114	0.00802715
TMRC30062	SAMN45808979	SU2032	M0+10772+S	Macrophages+10772+SbV	1	10772	2019-06-29	1	2.3	Resistant	Antimony	71753984	67213979	0.936728	60036165	5691220	0.977883	47161	3278	0.000750424	0.000767397
TMRC30063	SAMN45808980	SU1021	M0+2169	Macrophages+2169	1	2169	2019-06-29	1	2.3	Resistant	none	51424636	47943975	0.932315	38810830	4357468	0.90039	2718615	228153	0.0614627	0.0682623
TMRC30064	SAMN45808981	SU2120	M0+12309	Macrophages+12309	1	12309	2019-06-29	1	2.2	Sensitive	none	81207378	76363379	0.94035	61669520	5942350	0.885397	6092002	620799	0.087906	0.0992844
TMRC30065	SAMN45808982	SU2120	M0+12309+S	Macrophages+12309+SbV	1	12309	2019-06-29	1	2.2	Sensitive	Antimony	50758168	47653072	0.938826	42691606	4156994	0.983118	41757	3171	0.000942814	0.000959004
TMRC30066	SAMN45808983	SU1102	M0+12367+S	Macrophages+12367+SbV	1	12367	2019-06-29	1	2.2	Sensitive	Antimony	12254196	11520138	0.940097	10376266	931332	0.981551	5264	342	0.000486626	0.000495773
TMRC30067	SAMN45808984	SU2016	M0+11126	Macrophages+11126	1	11126	2019-06-29	1	2.2	Sensitive	none	40885578	38351715	0.938026	31648504	3189481	0.908381	2323906	186896	0.0654678	0.0720708
TMRC30069	SAMN45808985	SU1216	M0+12251+S	Macrophages+12251+SbV	1	12251	2019-06-29	1	2.3	Resistant	Antimony	73194563	68867549	0.940883	60561214	6379533	0.972022	397108	28622	0.00618187	0.0063598
TMRC30117	SAMN45808986	SU2016	M0+11126+S	Macrophages+11126+SbV	1	11126	2019-06-29	1	2.2	Sensitive	Antimony	14345695	12478129	0.869817	11698249	559309	0.982323	2351	149	0.000200351	0.000203956
TMRC30162	SAMN45808987	SU1102	M0+12367	Macrophages+12367	1	12367	2019-06-29	1	2.2	Sensitive	none	21118517	17232047	0.815969	13519736	605198	0.81969	2019670	174658	0.12734	0.155351
TMRC30243	SAMN45808988	SU2031	M0+10763	Macrophages+10763	2	10763	2021-08-13	2	2.2	Sensitive	none	22086727	19878828	0.900035	15475628	530022	0.805161	2858730	233082	0.155533	0.00339344
TMRC30244	SAMN45808989	SU2031	M0+10763+S	Macrophages+10763+SbV	2	10763	2021-08-13	2	2.2	Sensitive	Antimony	21299488	19476608	0.914417	18505187	654651	0.983736	2580	248	0.0001452	0.00339344
TMRC30245	SAMN45808990	SU2034	M0+10977	Macrophages+10977	2	10977	2021-08-13	2	2.2	Sensitive	none	24848371	22859530	0.919961	18878103	676394	0.85542	2436612	186835	0.114764	0.00339344
TMRC30246	SAMN45808991	SU2034	M0+10977+S	Macrophages+10977+SbV	2	10977	2021-08-13	2	2.2	Sensitive	Antimony	22817035	20085203	0.880272	501881	338557	0.0418436	4361	319	0.000233007	0.00339344
TMRC30247	SAMN45808992	SU2036	M0+11026	Macrophages+11026	2	11026	2021-08-13	2	2.3	Resistant	none	28077063	25809859	0.919251	16064542	544307	0.643508	7086371	460293	0.292395	0.00339344
TMRC30248	SAMN45808993	SU2036	M0+11026+S	Macrophages+11026+SbV	2	11026	2021-08-13	2	2.3	Resistant	Antimony	27204665	24956614	0.917365	21450826	809731	0.89197	1618219	115676	0.0694764	0.00339344
TMRC30249	SAMN45808994	SU2012	M0+11075+S	Macrophages+11075+SbV	2	11075	2021-08-13	2	2.2	Sensitive	Antimony	15299966	11238667	0.734555	9825288	328180	0.903441	19449	1554	0.00186882	0.00339344
TMRC30250	SAMN45808995	SU2122	M0+12355	Macrophages+12355	2	12355	2021-08-13	2	2.3	Resistant	none	23528430	21147815	0.89882	18663946	609795	0.911382	955618	68919	0.0484465	0.00339344
TMRC30251	SAMN45808996	SU2122	M0+12355+S	Macrophages+12355+SbV	2	12355	2021-08-13	2	2.3	Resistant	Antimony	21808334	19294544	0.884733	17965692	615139	0.96301	90827	6152	0.00502624	0.00339344
TMRC30252	SAMN45808997	SU1085	M0+7158+S	Macrophages+7158+SbV	2	7158	2021-08-13	2	2.3	Resistant	Antimony	27692481	24733424	0.893146	22548179	787543	0.943489	591681	39407	0.0255156	0.00339344
TMRC30266	SAMN45808998	none	M0	Macrophages	2	none	2021-08-13	2	NA	NA	none	30569273	27556638	0.901449	25776994	830271	0.965548	1410	98	5.47237e-05	0.00339344
TMRC30267	SAMN45808999	SU1085	M0+7158	Macrophages+7158	2	7158	2021-08-13	2	2.3	Resistant	none	29630989	27139653	0.915921	21034403	697529	0.800745	3564878	279427	0.141649	0.00339344
TMRC30268	SAMN45809000	none	M0+S	Macrophages+SbV	2	none	2021-08-13	2	NA	NA	Antimony	23205084	20588933	0.88726	19133034	679608	0.962296	5398	374	0.000280345	0.00339344
TMRC30286	SAMN45809001	SU2012	M0+11075	Macrophages+11075	2	11075	2021-08-13	2	2.2	Sensitive	none	26984112	23502639	0.870981	19730634	652476	0.867269	1566676	143445	0.0727629	0.00339344
TMRC30295	SAMN45809002	SU1216	M0+12251	Macrophages+12251	3	12251	2022-08-27	3	2.3	Resistant	None	22857526	20440122	0.89424	18912423	642520	0.956694	358029	24494	0.0187143	0.00339344
TMRC30296	SAMN45809003	SU1216	M0+12251+S	Macrophages+12251+SbV	3	12251	2022-08-27	3	2.3	Resistant	Antimony	26422212	23811395	0.901189	22472518	832706	0.978742	70828	4369	0.00315803	0.00339344
TMRC30297	SAMN45809004	SU2032	M0+10772	Macrophages+10772	3	10772	2022-08-27	3	2.3	Resistant	None	21664686	19366638	0.893927	17530080	628972	0.937646	672158	55424	0.0375688	0.00339344
TMRC30298	SAMN45809005	SU2032	M0+10772+S	Macrophages+10772+SbV	3	10772	2022-08-27	3	2.3	Resistant	Antimony	22746791	20236184	0.889628	18810074	871595	0.972598	196636	14680	0.0104425	0.00339344
TMRC30299	SAMN45809006	SU2016	M0+11126	Macrophages+11126	3	11126	2022-08-27	3	2.2	Sensitive	None	24543853	22130265	0.901662	19748151	656524	0.922026	1098492	81008	0.0532981	0.00339344
TMRC30300	SAMN45809007	SU2016	M0+11126+S	Macrophages+11126+SbV	3	11126	2022-08-27	3	2.2	Sensitive	Antimony	21901765	19732975	0.900976	18604159	738715	0.980231	28257	2533	0.00156033	0.00339344
TMRC30301	SAMN45809008	SU1102	M0+12367	Macrophages+12367	3	12367	2022-08-27	3	2.2	Sensitive	None	22640763	19055348	0.841639	17620997	691180	0.960999	308718	27430	0.0176406	0.00339344
TMRC30302	SAMN45809009	SU1102	M0+12367+S	Macrophages+12367+SbV	3	12367	2022-08-27	3	2.2	Sensitive	Antimony	24539381	21585150	0.879613	19912647	782221	0.958755	14096	1137	0.000705717	0.00339344
TMRC30303	SAMN45809010	SU2120	M0+12309	Macrophages+12309	3	12309	2022-08-27	3	2.2	Sensitive	None	23170469	20442118	0.882249	18473459	719067	0.938872	683130	57486	0.0362299	0.00339344
TMRC30304	SAMN45809011	SU2120	M0+12309+S	Macrophages+12309+SbV	3	12309	2022-08-27	3	2.2	Sensitive	Antimony	18297833	16096467	0.879693	15119469	682134	0.981681	711	62	4.8023e-05	0.00339344
TMRC30312	SAMN45809012	none	M0	Macrophages	3	none	2022-08-27	3	NA	NA	None	20748724	19375511	0.933817	18379232	639050	0.981563	202	14	1.11481e-05	0.00339344
TMRC30313	SAMN45809013	none	M0+S	Macrophages+SbV	3	none	2022-08-27	3	NA	NA	Antimony	24452970	23086406	0.944115	21865013	817798	0.982518	268	22	1.25615e-05	0.00339344
TMRC30314	SAMN45809014	SU1021	M0+2169	Macrophages+2169	3	2169	2022-08-27	3	2.3	Resistant	None	27612540	25986451	0.94111	23948228	770456	0.951214	618932	38704	0.0253069	0.00339344
TMRC30315	SAMN45809015	SU1021	M0+2169+S	Macrophages+ 2169+SbV	3	2169	2022-08-27	3	2.3	Resistant	Antimony	24192868	22795659	0.942247	21491532	757724	0.97603	123994	7784	0.00578084	0.00339344
TMRC30316	SAMN45809016	SU2032	M0+10772	Macrophages+10772	4	10772	2022-09-16	3	2.3	Resistant	None	21377466	20097236	0.940113	13894964	409387	0.711757	4435445	302906	0.235771	0.00339344
TMRC30317	SAMN45809017	SU2032	M0+10772+S	Macrophages+10772+SbV	4	10772	2022-09-16	3	2.3	Resistant	Antimony	49992066	47017069	0.940491	42241757	1694780	0.934481	1877801	120188	0.042495	0.00339344
TMRC30318	SAMN45809018	SU2120	M0+12309	Macrophages+12309	4	12309	2022-09-16	3	2.2	Sensitive	None	25919007	24462575	0.943808	22107897	776955	0.935505	1006681	89672	0.0448176	0.00339344
TMRC30319	SAMN45809019	SU2120	M0+12309+S	Macrophages+12309+SbV	4	12309	2022-09-16	3	2.2	Sensitive	Antimony	28641938	27000765	0.9427	25685700	915921	0.985217	591	39	2.33327e-05	0.00339344
TMRC30320	SAMN45809020	SU1021	M0+2169	Macrophages+2169	4	2169	2022-09-16	3	2.3	Resistant	None	25732429	24194663	0.94024	18373603	562118	0.78264	3790248	275641	0.168049	0.00339344
TMRC30321	SAMN45809021	SU1021	M0+2169+S	Macrophages+ 2169+SbV	4	2169	2022-09-16	3	2.3	Resistant	Antimony	22925828	21632732	0.943597	19924496	630822	0.950195	525658	34452	0.0258918	0.00339344
TMRC30322	SAMN45809022	SU2016	M0+11126	Macrophages+11126	4	11126	2022-09-16	3	2.2	Sensitive	None	26538133	25048428	0.943865	20997195	708428	0.866546	2494720	199777	0.107572	0.00339344
TMRC30323	SAMN45809023	SU2016	M0+11126+S	Macrophages+11126+SbV	4	11126	2022-09-16	3	2.2	Sensitive	Antimony	20697761	19544324	0.944272	18600474	644278	0.984672	199	16	1.10006e-05	0.00339344
TMRC30324	SAMN45809024	SU1102	M0+12367	Macrophages+12367	4	12367	2022-09-16	3	2.2	Sensitive	None	24652051	23169874	0.939876	20957604	733122	0.936161	930812	72936	0.0433213	0.00339344
TMRC30325	SAMN45809025	SU1102	M0+12367+S	Macrophages+12367+SbV	4	12367	2022-09-16	3	2.2	Sensitive	Antimony	25661932	24135314	0.94051	22901848	850450	0.98413	667	62	3.02047e-05	0.00339344
TMRC30326	SAMN45809026	none	M0	Macrophages	4	none	2022-09-16	3	NA	NA	None	21600652	20049207	0.928176	18986346	678383	0.980823	731	52	3.90539e-05	0.00339344
TMRC30327	SAMN45809027	none	M0+S	Macrophages+SbV	4	none	2022-09-16	3	NA	NA	Antimony	13222414	10400801	0.786604	9547216	343694	0.950976	272	33	2.93247e-05	0.00339344
TMRC30328	SAMN45809028	SU1216	M0+12251	Macrophages+12251	4	12251	2022-09-16	3	2.3	Resistant	None	19646712	17551915	0.893377	15437669	495447	0.907771	916408	66437	0.0559965	0.00339344
