# Supplementary material for: Interplay of human macrophage response and natural resistance of infection by L. (V.) panamensis to pentavalent antimony
Source: PLoS Negl Trop Dis. 2025 Oct 6;19(10):e0013600. doi: 10.1371/journal.pntd.0013600 (PMC12517518; doi:10.1371/journal.pntd.0013600)
Supplement: S2 Table — (XLSX) [file pntd.0013600.s005.xlsx]

## Sheet: M0z2.3_vs_M0uninf
S2a Table: Differential gene expression of macrophages infected with 2.3 vs uninfected macrophages: Contrast numerator: macrophage infected with 2.3. Contrast denominator: uninfected macrophages
ensemblgeneid	hgncsymbol	description	deseq_logfc	deseq_adjp	edger_logfc	edger_adjp	limma_logfc	limma_adjp	deseq_basemean	deseq_lfcse
ENSG00000000419	DPM1	dolichyl-phosphate mannosyltransferase subunit 1, catalytic [Source:HGNC Symbol;Acc:HGNC:3005]	0.07518	0.6799	0.08626	0.6641	0.06971	0.6859	1007	0.1141
ENSG00000000457	SCYL3	SCY1 like pseudokinase 3 [Source:HGNC Symbol;Acc:HGNC:19285]	-0.2237	0.1174	-0.2149	0.1917	-0.2082	0.1307	462.3	0.1086
ENSG00000000460	C1orf112	chromosome 1 open reading frame 112 [Source:HGNC Symbol;Acc:HGNC:25565]	-0.2073	0.4176	-0.1965	0.4769	-0.1379	0.5825	228.1	0.1776
ENSG00000000938	FGR	FGR proto-oncogene, Src family tyrosine kinase [Source:HGNC Symbol;Acc:HGNC:3697]	0.1591	0.357	0.1713	0.3581	0.06303	0.7517	17300	0.1219
ENSG00000000971	CFH	complement factor H [Source:HGNC Symbol;Acc:HGNC:4883]	0.309	0.7191	0.3121	0.707	0.1083	0.9126	24.51	0.5309
ENSG00000001036	FUCA2	alpha-L-fucosidase 2 [Source:HGNC Symbol;Acc:HGNC:4008]	0.1129	0.1788	0.1243	0.2861	-0.003505	0.9777	7665	0.06249
ENSG00000001084	GCLC	glutamate-cysteine ligase catalytic subunit [Source:HGNC Symbol;Acc:HGNC:4311]	-0.2995	0.03827	-0.2877	0.06243	-0.4072	0.01245	13660	0.1148
ENSG00000001167	NFYA	nuclear transcription factor Y subunit alpha [Source:HGNC Symbol;Acc:HGNC:7804]	0.0734	0.6949	0.08321	0.6886	0.07948	0.6401	767.2	0.1165
ENSG00000001460	STPG1	sperm tail PG-rich repeat containing 1 [Source:HGNC Symbol;Acc:HGNC:28070]	-0.09732	0.7684	-0.08791	0.8141	-0.04984	0.8927	77.77	0.2003
ENSG00000001461	NIPAL3	NIPA like domain containing 3 [Source:HGNC Symbol;Acc:HGNC:25233]	0.008463	0.9617	0.01949	0.9212	-0.01455	0.9346	1209	0.09464
ENSG00000001497	LAS1L	LAS1 like ribosome biogenesis factor [Source:HGNC Symbol;Acc:HGNC:25726]	-0.08311	0.5696	-0.07284	0.659	-0.1029	0.4797	1247	0.09578
ENSG00000001561	ENPP4	ectonucleotide pyrophosphatase/phosphodiesterase 4 [Source:HGNC Symbol;Acc:HGNC:3359]	1.059	0.003507	1.069	0.006409	0.9475	0.01922	948.5	0.3013
ENSG00000001629	ANKIB1	ankyrin repeat and IBR domain containing 1 [Source:HGNC Symbol;Acc:HGNC:22215]	0.2538	0.05819	0.264	0.07586	0.2273	0.09051	1802	0.105
ENSG00000002016	RAD52	RAD52 homolog, DNA repair protein [Source:HGNC Symbol;Acc:HGNC:9824]	0.04422	0.801	0.05156	0.81	0.09173	0.5418	289.9	0.105
ENSG00000002330	BAD	BCL2 associated agonist of cell death [Source:HGNC Symbol;Acc:HGNC:936]	-0.009337	0.9821	0.0008519	0.9986	0.003663	0.9926	100.9	0.2123
ENSG00000002549	LAP3	leucine aminopeptidase 3 [Source:HGNC Symbol;Acc:HGNC:18449]	1.52	3.666e-10	1.531	9.366e-09	1.33	2.316e-06	12750	0.2186
ENSG00000002586	CD99	CD99 molecule (Xg blood group) [Source:HGNC Symbol;Acc:HGNC:7082]	0.06622	0.6247	0.07582	0.6325	-0.04678	0.6938	12480	0.08688
ENSG00000002587	HS3ST1	heparan sulfate-glucosamine 3-sulfotransferase 1 [Source:HGNC Symbol;Acc:HGNC:5194]	-0.9033	0.01248	-0.898	0.00896	-0.8702	0.01111	133.2	0.2946
ENSG00000002726	AOC1	amine oxidase copper containing 1 [Source:HGNC Symbol;Acc:HGNC:80]	0.9288	0.0002438	0.9393	0.0003336	0.7844	0.000502	872.2	0.2161
ENSG00000002834	LASP1	LIM and SH3 protein 1 [Source:HGNC Symbol;Acc:HGNC:6513]	0.01129	0.9574	0.02265	0.9227	-0.1489	0.3231	27720	0.113
ENSG00000002919	SNX11	sorting nexin 11 [Source:HGNC Symbol;Acc:HGNC:14975]	-0.02208	0.8923	-0.01206	0.9501	-0.0805	0.5347	2208	0.09022
ENSG00000002933	TMEM176A	transmembrane protein 176A [Source:HGNC Symbol;Acc:HGNC:24930]	0.4414	0.3892	0.4472	0.3567	0.5507	0.1985	1402	0.3588
ENSG00000003056	M6PR	mannose-6-phosphate receptor, cation dependent [Source:HGNC Symbol;Acc:HGNC:6752]	-0.05347	0.4255	-0.0426	0.7428	-0.1382	0.08101	16720	0.04643
ENSG00000003096	KLHL13	kelch like family member 13 [Source:HGNC Symbol;Acc:HGNC:22931]	-3.348	1.468e-05	-3.333	1.286e-06	-3.592	6.325e-06	47.39	0.6708
ENSG00000003137	CYP26B1	cytochrome P450 family 26 subfamily B member 1 [Source:HGNC Symbol;Acc:HGNC:20581]	-0.5507	0.7571	-0.5899	0.6875	-0.618	0.6762	19.51	1.085
ENSG00000003147	ICA1	islet cell autoantigen 1 [Source:HGNC Symbol;Acc:HGNC:5343]	-0.2572	0.05024	-0.2471	0.0861	-0.2499	0.0569	818.4	0.1034
ENSG00000003393	ALS2	alsin Rho guanine nucleotide exchange factor ALS2 [Source:HGNC Symbol;Acc:HGNC:443]	-0.1786	0.01921	-0.1706	0.1158	-0.1936	0.02183	1194	0.06159
ENSG00000003400	CASP10	caspase 10 [Source:HGNC Symbol;Acc:HGNC:1500]	0.5453	0.0001034	0.5559	0.0002248	0.4593	0.002052	2183	0.1206
ENSG00000003402	CFLAR	CASP8 and FADD like apoptosis regulator [Source:HGNC Symbol;Acc:HGNC:1876]	0.841	1.309e-07	0.852	9.954e-07	0.6617	0.0001574	11750	0.1412
ENSG00000003436	TFPI	tissue factor pathway inhibitor [Source:HGNC Symbol;Acc:HGNC:11760]	0.1786	0.5396	0.1884	0.5233	0.1163	0.7178	2550	0.1935
ENSG00000003509	NDUFAF7	NADH:ubiquinone oxidoreductase complex assembly factor 7 [Source:HGNC Symbol;Acc:HGNC:28816]	-0.1814	0.1619	-0.1711	0.261	-0.163	0.2195	688.6	0.0971
ENSG00000003756	RBM5	RNA binding motif protein 5 [Source:HGNC Symbol;Acc:HGNC:9902]	-0.1149	0.2099	-0.1049	0.3768	-0.1977	0.04925	5027	0.06744
ENSG00000003987	MTMR7	myotubularin related protein 7 [Source:HGNC Symbol;Acc:HGNC:7454]	0.3377	0.2215	0.3459	0.2519	0.3115	0.2346	114	0.2026
ENSG00000004139	SARM1	sterile alpha and TIR motif containing 1 [Source:HGNC Symbol;Acc:HGNC:17074]	-0.3561	0.2301	-0.3475	0.2597	-0.2486	0.4149	99.74	0.217
ENSG00000004142	POLDIP2	DNA polymerase delta interacting protein 2 [Source:HGNC Symbol;Acc:HGNC:23781]	-0.003867	0.9816	0.006263	0.9749	-0.08338	0.5019	2838	0.08461
ENSG00000004399	PLXND1	plexin D1 [Source:HGNC Symbol;Acc:HGNC:9107]	0.07628	0.7446	0.08621	0.7275	-0.03133	0.8868	33380	0.1439
ENSG00000004455	AK2	adenylate kinase 2 [Source:HGNC Symbol;Acc:HGNC:362]	0.1283	0.3138	0.1387	0.3382	0.04765	0.7362	2287	0.09115
ENSG00000004468	CD38	CD38 molecule [Source:HGNC Symbol;Acc:HGNC:1667]	5.025	2.14e-09	5.02	2.172e-06	4.249	0.01994	907	0.7549
ENSG00000004478	FKBP4	FKBP prolyl isomerase 4 [Source:HGNC Symbol;Acc:HGNC:3720]	0.8436	0.0007718	0.8528	0.0013	0.8377	0.003296	546.9	0.2116
ENSG00000004487	KDM1A	lysine demethylase 1A [Source:HGNC Symbol;Acc:HGNC:29079]	-0.03549	0.7145	-0.02533	0.8544	-0.09688	0.2711	2151	0.05996
ENSG00000004534	RBM6	RNA binding motif protein 6 [Source:HGNC Symbol;Acc:HGNC:9903]	-0.01396	0.9213	-0.003897	0.9836	-0.0868	0.4777	3152	0.07758
ENSG00000004660	CAMKK1	calcium/calmodulin dependent protein kinase kinase 1 [Source:HGNC Symbol;Acc:HGNC:1469]	-0.5851	0.004669	-0.5738	0.003633	-0.5943	0.005132	774.8	0.1712
ENSG00000004700	RECQL	RecQ like helicase [Source:HGNC Symbol;Acc:HGNC:9948]	0.1948	0.19	0.2061	0.2006	0.1417	0.3699	1987	0.1103
ENSG00000004766	VPS50	VPS50 subunit of EARP/GARPII complex [Source:HGNC Symbol;Acc:HGNC:25956]	0.005159	0.9844	0.01548	0.9561	-0.01495	0.9523	1472	0.1362
ENSG00000004777	ARHGAP33	Rho GTPase activating protein 33 [Source:HGNC Symbol;Acc:HGNC:23085]	-0.07126	0.9151	-0.05692	0.9336	0.0763	0.8959	90.18	0.3678
ENSG00000004779	NDUFAB1	NADH:ubiquinone oxidoreductase subunit AB1 [Source:HGNC Symbol;Acc:HGNC:7694]	-0.05432	0.747	-0.04221	0.8241	-0.0792	0.6115	1431	0.1033
ENSG00000004799	PDK4	pyruvate dehydrogenase kinase 4 [Source:HGNC Symbol;Acc:HGNC:8812]	-1.051	0.01418	-1.046	0.01124	-1.11	0.02538	483.5	0.3483
ENSG00000004809	SLC22A16	solute carrier family 22 member 16 [Source:HGNC Symbol;Acc:HGNC:20302]	-0.2294	0.4738	-0.2188	0.5159	-0.2287	0.4522	178.3	0.2181
ENSG00000004846	ABCB5	ATP binding cassette subfamily B member 5 [Source:HGNC Symbol;Acc:HGNC:46]	-1.192	0.01032	-1.17	0.009723	-1.092	0.04579	58.28	0.3798
ENSG00000004864	SLC25A13	solute carrier family 25 member 13 [Source:HGNC Symbol;Acc:HGNC:10983]	-0.2349	0.1447	-0.2227	0.1804	-0.253	0.1146	1526	0.1213
ENSG00000004866	ST7	suppression of tumorigenicity 7 [Source:HGNC Symbol;Acc:HGNC:11351]	-0.1401	0.167	-0.1293	0.3088	-0.1625	0.1232	1243	0.07577
ENSG00000004897	CDC27	cell division cycle 27 [Source:HGNC Symbol;Acc:HGNC:1728]	-0.0456	0.8555	-0.03502	0.897	-0.07411	0.7446	2022	0.1442
ENSG00000004948	CALCR	calcitonin receptor [Source:HGNC Symbol;Acc:HGNC:1440]	-0.6304	0.3794	-0.6104	0.3769	-0.4565	0.5945	38.55	0.5027
ENSG00000004961	HCCS	holocytochrome c synthase [Source:HGNC Symbol;Acc:HGNC:4837]	0.1521	0.3537	0.1619	0.3802	0.1543	0.3513	461.8	0.1158
ENSG00000004975	DVL2	dishevelled segment polarity protein 2 [Source:HGNC Symbol;Acc:HGNC:3086]	0.05286	0.8046	0.06145	0.7801	0.01962	0.9325	1293	0.1275
ENSG00000005001	PRSS22	serine protease 22 [Source:HGNC Symbol;Acc:HGNC:14368]	-0.6084	0.4473	-0.5915	0.4369	-0.8487	0.1786	45.08	0.5492
ENSG00000005007	UPF1	UPF1 RNA helicase and ATPase [Source:HGNC Symbol;Acc:HGNC:9962]	0.04768	0.7579	0.05741	0.7339	-0.04158	0.7755	4538	0.0942
ENSG00000005020	SKAP2	src kinase associated phosphoprotein 2 [Source:HGNC Symbol;Acc:HGNC:15687]	-0.2246	0.1133	-0.2148	0.1548	-0.274	0.05705	2932	0.108
ENSG00000005022	SLC25A5	solute carrier family 25 member 5 [Source:HGNC Symbol;Acc:HGNC:10991]	-0.4432	0.01829	-0.4324	0.01829	-0.5464	0.005054	10980	0.1517
ENSG00000005059	MCUB	mitochondrial calcium uniporter dominant negative subunit beta [Source:HGNC Symbol;Acc:HGNC:26076]	-0.06341	0.8524	-0.05421	0.879	-0.05903	0.8587	697.1	0.1973
ENSG00000005075	POLR2J	RNA polymerase II subunit J [Source:HGNC Symbol;Acc:HGNC:9197]	-0.1655	0.4644	-0.1558	0.5012	-0.1516	0.5224	680.8	0.1546
ENSG00000005100	DHX33	DEAH-box helicase 33 [Source:HGNC Symbol;Acc:HGNC:16718]	0.08371	0.5794	0.09493	0.612	0.1053	0.4926	316.6	0.09877
ENSG00000005156	LIG3	DNA ligase 3 [Source:HGNC Symbol;Acc:HGNC:6600]	0.1355	0.4058	0.1476	0.4123	0.14	0.3746	646.6	0.1135
ENSG00000005175	RPAP3	RNA polymerase II associated protein 3 [Source:HGNC Symbol;Acc:HGNC:26151]	-0.02378	0.9316	-0.01341	0.9675	-0.02176	0.9375	940.7	0.153
ENSG00000005187	ACSM3	acyl-CoA synthetase medium chain family member 3 [Source:HGNC Symbol;Acc:HGNC:10522]	-0.008803	0.9831	-4.311e-05	1	0.0713	0.8521	122	0.213
ENSG00000005194	CIAPIN1	cytokine induced apoptosis inhibitor 1 [Source:HGNC Symbol;Acc:HGNC:28050]	-0.05414	0.6847	-0.04336	0.7828	-0.07983	0.5217	1440	0.08342
ENSG00000005206	SPPL2B	signal peptide peptidase like 2B [Source:HGNC Symbol;Acc:HGNC:30627]	-0.1615	0.5412	-0.1528	0.569	-0.136	0.5966	531.3	0.1755
ENSG00000005238	FAM214B	family with sequence similarity 214 member B [Source:HGNC Symbol;Acc:HGNC:25666]	0.09563	0.4937	0.1063	0.4956	-0.01148	0.942	4813	0.09463
ENSG00000005243	COPZ2	COPI coat complex subunit zeta 2 [Source:HGNC Symbol;Acc:HGNC:19356]	-0.06298	0.7592	-0.0525	0.8288	-0.05317	0.7941	234.4	0.1253
ENSG00000005249	PRKAR2B	protein kinase cAMP-dependent type II regulatory subunit beta [Source:HGNC Symbol;Acc:HGNC:9392]	1.325	1.181e-05	1.331	6.83e-05	1.493	0.0001402	266	0.2628
ENSG00000005302	MSL3	MSL complex subunit 3 [Source:HGNC Symbol;Acc:HGNC:7370]	0.3617	0.01267	0.3722	0.01588	0.2975	0.04635	1786	0.1182
ENSG00000005339	CREBBP	CREB binding protein [Source:HGNC Symbol;Acc:HGNC:2348]	0.1616	0.1877	0.1721	0.2098	0.07127	0.5875	3894	0.09104
ENSG00000005379	TSPOAP1	TSPO associated protein 1 [Source:HGNC Symbol;Acc:HGNC:16831]	0.8797	0.0001364	0.8919	0.0002696	0.9478	0.0002218	244.8	0.1977
ENSG00000005381	MPO	myeloperoxidase [Source:HGNC Symbol;Acc:HGNC:7218]	-0.3326	0.1529	-0.3226	0.1804	-0.2522	0.4017	311.6	0.1746
ENSG00000005436	GCFC2	GC-rich sequence DNA-binding factor 2 [Source:HGNC Symbol;Acc:HGNC:1317]	0.2004	0.255	0.2096	0.3099	0.2371	0.2054	228.3	0.1277
ENSG00000005469	CROT	carnitine O-octanoyltransferase [Source:HGNC Symbol;Acc:HGNC:2366]	-0.169	0.2923	-0.1598	0.3796	-0.1268	0.4302	641.6	0.1156
ENSG00000005471	ABCB4	ATP binding cassette subfamily B member 4 [Source:HGNC Symbol;Acc:HGNC:45]	-0.7812	0.001394	-0.772	0.001114	-0.7826	0.002264	372.9	0.205
ENSG00000005483	KMT2E	lysine methyltransferase 2E [Source:HGNC Symbol;Acc:HGNC:18541]	0.1178	0.4823	0.1289	0.4701	0.06304	0.7297	2455	0.1139
ENSG00000005486	RHBDD2	rhomboid domain containing 2 [Source:HGNC Symbol;Acc:HGNC:23082]	-0.0922	0.6709	-0.0842	0.7083	-0.1513	0.4338	2070	0.1367
ENSG00000005700	IBTK	inhibitor of Bruton tyrosine kinase [Source:HGNC Symbol;Acc:HGNC:17853]	0.1126	0.6133	0.1232	0.591	0.04072	0.8727	3485	0.1437
ENSG00000005801	ZNF195	zinc finger protein 195 [Source:HGNC Symbol;Acc:HGNC:12986]	0.01726	0.9254	0.02743	0.8974	0.04936	0.7539	576.3	0.1015
ENSG00000005810	MYCBP2	MYC binding protein 2 [Source:HGNC Symbol;Acc:HGNC:23386]	0.3227	0.03732	0.3352	0.0372	0.2868	0.08049	2882	0.1231
ENSG00000005844	ITGAL	integrin subunit alpha L [Source:HGNC Symbol;Acc:HGNC:6148]	0.1901	0.5506	0.2003	0.5275	0.03686	0.9209	3220	0.2103
ENSG00000005882	PDK2	pyruvate dehydrogenase kinase 2 [Source:HGNC Symbol;Acc:HGNC:8810]	-0.455	0.01122	-0.4459	0.01095	-0.4385	0.02183	938.3	0.1464
ENSG00000005884	ITGA3	integrin subunit alpha 3 [Source:HGNC Symbol;Acc:HGNC:6139]	-0.5789	0.06446	-0.568	0.05417	-0.6467	0.05602	9104	0.2443
ENSG00000005889	ZFX	zinc finger protein X-linked [Source:HGNC Symbol;Acc:HGNC:12869]	0.3832	0.05899	0.3955	0.05737	0.4079	0.05346	1324	0.1589
ENSG00000005893	LAMP2	lysosomal associated membrane protein 2 [Source:HGNC Symbol;Acc:HGNC:6501]	0.2636	0.1188	0.2743	0.1401	0.1182	0.5808	17680	0.1284
ENSG00000006007	GDE1	glycerophosphodiester phosphodiesterase 1 [Source:HGNC Symbol;Acc:HGNC:29644]	-0.1337	0.2576	-0.1241	0.3648	-0.2127	0.06792	5116	0.08565
ENSG00000006025	OSBPL7	oxysterol binding protein like 7 [Source:HGNC Symbol;Acc:HGNC:16387]	-0.08216	0.7444	-0.07486	0.7815	-0.04321	0.87	354.9	0.1548
ENSG00000006062	MAP3K14	mitogen-activated protein kinase kinase kinase 14 [Source:HGNC Symbol;Acc:HGNC:6853]	-0.9909	4.618e-10	-0.9816	5.539e-11	-1.01	5.852e-07	1302	0.1434
ENSG00000006118	TMEM132A	transmembrane protein 132A [Source:HGNC Symbol;Acc:HGNC:31092]	0.6795	0.1569	0.6895	0.1408	0.583	0.2325	656.5	0.36
ENSG00000006125	AP2B1	adaptor related protein complex 2 subunit beta 1 [Source:HGNC Symbol;Acc:HGNC:563]	0.0796	0.4519	0.09127	0.4722	0.001787	0.9901	3388	0.07243
ENSG00000006194	ZNF263	zinc finger protein 263 [Source:HGNC Symbol;Acc:HGNC:13056]	-0.1967	0.09397	-0.1875	0.15	-0.221	0.07491	1646	0.0902
ENSG00000006282	SPATA20	spermatogenesis associated 20 [Source:HGNC Symbol;Acc:HGNC:26125]	-0.03508	0.8923	-0.0247	0.9262	-0.1062	0.6244	4346	0.1432
ENSG00000006283	CACNA1G	calcium voltage-gated channel subunit alpha1 G [Source:HGNC Symbol;Acc:HGNC:1394]	1.815	0.001658	1.8	0.002273	1.483	0.05992	27.67	0.4833
ENSG00000006327	TNFRSF12A	TNF receptor superfamily member 12A [Source:HGNC Symbol;Acc:HGNC:18152]	0.1947	0.6579	0.2058	0.6432	0.09121	0.7997	628.5	0.2785
ENSG00000006432	MAP3K9	mitogen-activated protein kinase kinase kinase 9 [Source:HGNC Symbol;Acc:HGNC:6861]	-0.4047	0.4029	-0.3937	0.4283	-0.4607	0.2677	35.32	0.3371
ENSG00000006451	RALA	RAS like proto-oncogene A [Source:HGNC Symbol;Acc:HGNC:9839]	0.434	0.04341	0.4443	0.04829	0.3265	0.1717	4175	0.1699
ENSG00000006453	BAIAP2L1	BAR/IMD domain containing adaptor protein 2 like 1 [Source:HGNC Symbol;Acc:HGNC:21649]	-0.579	0.004009	-0.5701	0.003923	-0.5474	0.01014	544.4	0.1669
ENSG00000006459	KDM7A	lysine demethylase 7A [Source:HGNC Symbol;Acc:HGNC:22224]	0.2504	0.2052	0.2608	0.2051	0.192	0.3408	2253	0.1457
ENSG00000006530	AGK	acylglycerol kinase [Source:HGNC Symbol;Acc:HGNC:21869]	-0.291	0.00996	-0.2812	0.02694	-0.2835	0.01607	903.4	0.09237
ENSG00000006534	ALDH3B1	aldehyde dehydrogenase 3 family member B1 [Source:HGNC Symbol;Acc:HGNC:410]	-0.01083	0.9635	-0.0001972	0.9997	-0.1302	0.4696	7735	0.1271
ENSG00000006576	PHTF2	putative homeodomain transcription factor 2 [Source:HGNC Symbol;Acc:HGNC:13411]	-0.3096	0.1545	-0.2982	0.1733	-0.3296	0.1302	1570	0.1632
ENSG00000006607	FARP2	FERM, ARH/RhoGEF and pleckstrin domain protein 2 [Source:HGNC Symbol;Acc:HGNC:16460]	0.2311	0.03811	0.2419	0.06376	0.2051	0.06838	1093	0.08847
ENSG00000006625	GGCT	gamma-glutamylcyclotransferase [Source:HGNC Symbol;Acc:HGNC:21705]	-0.3256	0.1755	-0.3153	0.2046	-0.3226	0.1311	318.4	0.179
ENSG00000006634	DBF4	DBF4 zinc finger [Source:HGNC Symbol;Acc:HGNC:17364]	0.5116	0.1403	0.5213	0.1458	0.5627	0.2131	757.5	0.2615
ENSG00000006652	IFRD1	interferon related developmental regulator 1 [Source:HGNC Symbol;Acc:HGNC:5456]	0.2747	0.1359	0.2872	0.1349	0.2506	0.1948	1596	0.1391
ENSG00000006695	COX10	cytochrome c oxidase assembly factor heme A:farnesyltransferase COX10 [Source:HGNC Symbol;Acc:HGNC:2260]	-0.006058	0.9641	0.005635	0.9764	-0.004171	0.9761	686.5	0.07306
ENSG00000006704	GTF2IRD1	GTF2I repeat domain containing 1 [Source:HGNC Symbol;Acc:HGNC:4661]	0.01131	0.9583	0.02211	0.9254	0.002029	0.9926	656.3	0.1163
ENSG00000006712	PAF1	PAF1 homolog, Paf1/RNA polymerase II complex component [Source:HGNC Symbol;Acc:HGNC:25459]	-0.1155	0.2832	-0.1051	0.4228	-0.1488	0.1588	1451	0.07762
ENSG00000006715	VPS41	VPS41 subunit of HOPS complex [Source:HGNC Symbol;Acc:HGNC:12713]	0.05553	0.6516	0.06661	0.6518	-0.03944	0.7782	5394	0.07806
ENSG00000006744	ELAC2	elaC ribonuclease Z 2 [Source:HGNC Symbol;Acc:HGNC:14198]	-0.07941	0.5545	-0.06929	0.6516	-0.1504	0.2017	2438	0.08859
ENSG00000006747	SCIN	scinderin [Source:HGNC Symbol;Acc:HGNC:21695]	-0.3405	0.3383	-0.326	0.3613	-0.4768	0.1229	265.5	0.2521
ENSG00000006756	ARSD	arylsulfatase D [Source:HGNC Symbol;Acc:HGNC:717]	-0.2796	0.04792	-0.2702	0.06334	-0.3345	0.01911	2129	0.1114
ENSG00000006757	PNPLA4	patatin like phospholipase domain containing 4 [Source:HGNC Symbol;Acc:HGNC:24887]	-0.658	0.0008969	-0.6465	0.001014	-0.655	0.002069	330.8	0.1669
ENSG00000006831	ADIPOR2	adiponectin receptor 2 [Source:HGNC Symbol;Acc:HGNC:24041]	-0.133	0.1133	-0.1227	0.2713	-0.2128	0.01431	3278	0.06395
ENSG00000006837	CDKL3	cyclin dependent kinase like 3 [Source:HGNC Symbol;Acc:HGNC:15483]	-0.1785	0.4647	-0.1683	0.5455	-0.1293	0.6157	144.3	0.1669
ENSG00000007038	PRSS21	serine protease 21 [Source:HGNC Symbol;Acc:HGNC:9485]	0.3878	0.07871	0.3977	0.08163	0.3375	0.1405	531	0.1706
ENSG00000007047	MARK4	microtubule affinity regulating kinase 4 [Source:HGNC Symbol;Acc:HGNC:13538]	-0.01791	0.9323	-0.009005	0.9723	-0.03954	0.8423	930.4	0.1173
ENSG00000007080	CCDC124	coiled-coil domain containing 124 [Source:HGNC Symbol;Acc:HGNC:25171]	-0.08779	0.7258	-0.07846	0.7589	-0.1068	0.6578	1178	0.1541
ENSG00000007129	CEACAM21	CEA cell adhesion molecule 21 [Source:HGNC Symbol;Acc:HGNC:28834]	-0.979	0.0003152	-0.9635	0.000218	-0.7584	0.01914	205.1	0.2315
ENSG00000007168	PAFAH1B1	platelet activating factor acetylhydrolase 1b regulatory subunit 1 [Source:HGNC Symbol;Acc:HGNC:8574]	-0.03066	0.7759	-0.02004	0.8946	-0.1256	0.211	4916	0.06522
ENSG00000007202	KIAA0100	KIAA0100 [Source:HGNC Symbol;Acc:HGNC:28960]	-0.068	0.6655	-0.05618	0.7539	-0.1708	0.1339	12060	0.09913
ENSG00000007237	GAS7	growth arrest specific 7 [Source:HGNC Symbol;Acc:HGNC:4169]	-0.4028	0.02793	-0.3919	0.02805	-0.5425	0.00277	9284	0.1468
ENSG00000007264	MATK	megakaryocyte-associated tyrosine kinase [Source:HGNC Symbol;Acc:HGNC:6906]	-0.4679	0.0384	-0.4566	0.03285	-0.576	0.01142	4145	0.1794
ENSG00000007341	ST7L	suppression of tumorigenicity 7 like [Source:HGNC Symbol;Acc:HGNC:18441]	-0.01493	0.9501	-0.005121	0.9873	0.0169	0.942	409.7	0.1299
ENSG00000007376	RPUSD1	RNA pseudouridine synthase domain containing 1 [Source:HGNC Symbol;Acc:HGNC:14173]	-0.2314	0.3132	-0.2227	0.3346	-0.2301	0.2992	597.9	0.1642
ENSG00000007384	RHBDF1	rhomboid 5 homolog 1 [Source:HGNC Symbol;Acc:HGNC:20561]	0.06462	0.8556	0.07677	0.8274	-0.02143	0.952	964.1	0.2047
ENSG00000007392	LUC7L	LUC7 like [Source:HGNC Symbol;Acc:HGNC:6723]	-0.03058	0.8501	-0.02178	0.9087	-0.0537	0.7213	1462	0.09362
ENSG00000007520	TSR3	TSR3 ribosome maturation factor [Source:HGNC Symbol;Acc:HGNC:14175]	0.003822	0.9899	0.01258	0.9687	0.01533	0.958	663.4	0.1502
ENSG00000007541	PIGQ	phosphatidylinositol glycan anchor biosynthesis class Q [Source:HGNC Symbol;Acc:HGNC:14135]	-0.2641	0.2626	-0.2545	0.2699	-0.2865	0.2132	1308	0.1709
ENSG00000007545	CRAMP1	cramped chromatin regulator homolog 1 [Source:HGNC Symbol;Acc:HGNC:14122]	0.7818	0.001895	0.7909	0.004033	0.7744	0.004024	83.12	0.2107
ENSG00000007866	TEAD3	TEA domain transcription factor 3 [Source:HGNC Symbol;Acc:HGNC:11716]	0.003557	0.9963	0.009427	0.9931	-0.07888	0.8593	390.8	0.5164
ENSG00000007923	DNAJC11	DnaJ heat shock protein family (Hsp40) member C11 [Source:HGNC Symbol;Acc:HGNC:25570]	-0.1098	0.3806	-0.09869	0.4929	-0.1445	0.2427	1558	0.08773
ENSG00000007944	MYLIP	myosin regulatory light chain interacting protein [Source:HGNC Symbol;Acc:HGNC:21155]	2.38	4.611e-22	2.39	4.663e-17	2.298	9.587e-07	411.7	0.2294
ENSG00000007952	NOX1	NADPH oxidase 1 [Source:HGNC Symbol;Acc:HGNC:7889]	0.5602	0.6106	0.5611	0.604	0.3603	0.7768	22.03	0.7103
ENSG00000007968	E2F2	E2F transcription factor 2 [Source:HGNC Symbol;Acc:HGNC:3114]	-0.2334	0.5814	-0.2219	0.6058	-0.05917	0.8723	162.9	0.277
ENSG00000008018	PSMB1	proteasome 20S subunit beta 1 [Source:HGNC Symbol;Acc:HGNC:9537]	0.04282	0.7263	0.05322	0.7168	-0.05195	0.6765	3837	0.07539
ENSG00000008083	JARID2	jumonji and AT-rich interaction domain containing 2 [Source:HGNC Symbol;Acc:HGNC:6196]	-0.02132	0.9218	-0.009907	0.9693	-0.1023	0.5698	3504	0.1197
ENSG00000008086	CDKL5	cyclin dependent kinase like 5 [Source:HGNC Symbol;Acc:HGNC:11411]	-0.228	0.2507	-0.2167	0.3106	-0.1742	0.3788	366.4	0.1442
ENSG00000008118	CAMK1G	calcium/calmodulin dependent protein kinase IG [Source:HGNC Symbol;Acc:HGNC:14585]	0.223	0.7318	0.2374	0.7169	0.3243	0.7368	183.6	0.3998
ENSG00000008128	CDK11A	cyclin dependent kinase 11A [Source:HGNC Symbol;Acc:HGNC:1730]	0.204	0.1871	0.2151	0.2003	0.2135	0.1755	754	0.1147
ENSG00000008130	NADK	NAD kinase [Source:HGNC Symbol;Acc:HGNC:29831]	0.7086	1.36e-05	0.7198	3.152e-05	0.5945	0.0005331	9920	0.1415
ENSG00000008226	DLEC1	DLEC1 cilia and flagella associated protein [Source:HGNC Symbol;Acc:HGNC:2899]	0.141	0.831	0.1488	0.8264	0.249	0.726	35.06	0.3894
ENSG00000008256	CYTH3	cytohesin 3 [Source:HGNC Symbol;Acc:HGNC:9504]	-0.2645	0.03602	-0.2533	0.06083	-0.298	0.01903	1273	0.1003
ENSG00000008282	SYPL1	synaptophysin like 1 [Source:HGNC Symbol;Acc:HGNC:11507]	0.2107	0.3489	0.2207	0.3456	0.1814	0.4248	1917	0.1589
ENSG00000008283	CYB561	cytochrome b561 [Source:HGNC Symbol;Acc:HGNC:2571]	0.2932	0.1276	0.3023	0.1358	0.2957	0.116	671.3	0.1457
ENSG00000008294	SPAG9	sperm associated antigen 9 [Source:HGNC Symbol;Acc:HGNC:14524]	0.143	0.1856	0.1548	0.2393	0.04077	0.7797	8058	0.08019
ENSG00000008300	CELSR3	cadherin EGF LAG seven-pass G-type receptor 3 [Source:HGNC Symbol;Acc:HGNC:3230]	0.4215	0.2825	0.4284	0.2831	0.5591	0.2552	171.6	0.2831
ENSG00000008311	AASS	aminoadipate-semialdehyde synthase [Source:HGNC Symbol;Acc:HGNC:17366]	0.2972	0.6434	0.3071	0.6302	0.3534	0.6424	49.96	0.4087
ENSG00000008382	MPND	MPN domain containing [Source:HGNC Symbol;Acc:HGNC:25934]	0.08957	0.6893	0.1008	0.6532	0.03044	0.8996	1550	0.1399
ENSG00000008394	MGST1	microsomal glutathione S-transferase 1 [Source:HGNC Symbol;Acc:HGNC:7061]	0.03313	0.9305	0.04776	0.9012	-0.02598	0.947	9968	0.2092
ENSG00000008405	CRY1	cryptochrome circadian regulator 1 [Source:HGNC Symbol;Acc:HGNC:2384]	-0.2243	0.246	-0.2148	0.2855	-0.2009	0.3135	691.1	0.1407
ENSG00000008441	NFIX	nuclear factor I X [Source:HGNC Symbol;Acc:HGNC:7788]	0.4813	0.2171	0.4937	0.226	0.4766	0.2471	79.56	0.2862
ENSG00000008513	ST3GAL1	ST3 beta-galactoside alpha-2,3-sialyltransferase 1 [Source:HGNC Symbol;Acc:HGNC:10862]	0.1327	0.5705	0.1431	0.5519	-0.05531	0.7988	8190	0.1534
ENSG00000008516	MMP25	matrix metallopeptidase 25 [Source:HGNC Symbol;Acc:HGNC:14246]	1.486	0.0003364	1.494	0.0008146	1.243	0.01211	537.6	0.3526
ENSG00000008517	IL32	interleukin 32 [Source:HGNC Symbol;Acc:HGNC:16830]	0.6183	0.0002298	0.6286	0.0003921	0.5055	0.003589	2159	0.1433
ENSG00000008710	PKD1	polycystin 1, transient receptor potential channel interacting [Source:HGNC Symbol;Acc:HGNC:9008]	-0.05612	0.8394	-0.04754	0.869	-0.08701	0.7354	1539	0.163
ENSG00000008735	MAPK8IP2	mitogen-activated protein kinase 8 interacting protein 2 [Source:HGNC Symbol;Acc:HGNC:6883]	0.9303	0.1124	0.9282	0.1197	0.7637	0.2619	27.5	0.4462
ENSG00000008838	MED24	mediator complex subunit 24 [Source:HGNC Symbol;Acc:HGNC:22963]	0.1476	0.2849	0.1582	0.2836	0.07559	0.5937	2549	0.09954
ENSG00000008853	RHOBTB2	Rho related BTB domain containing 2 [Source:HGNC Symbol;Acc:HGNC:18756]	-0.3406	0.2458	-0.3285	0.2472	-0.469	0.09427	4171	0.2136
ENSG00000008869	HEATR5B	HEAT repeat containing 5B [Source:HGNC Symbol;Acc:HGNC:29273]	-0.1851	0.06871	-0.1743	0.1462	-0.2077	0.05004	1685	0.07914
ENSG00000008952	SEC62	SEC62 homolog, preprotein translocation factor [Source:HGNC Symbol;Acc:HGNC:11846]	0.03583	0.8604	0.04588	0.8308	-0.05197	0.7936	4034	0.1169
ENSG00000008988	RPS20	ribosomal protein S20 [Source:HGNC Symbol;Acc:HGNC:10405]	-0.2145	0.05049	-0.2042	0.1207	-0.3149	0.009649	14180	0.08635
ENSG00000009307	CSDE1	cold shock domain containing E1 [Source:HGNC Symbol;Acc:HGNC:29905]	0.09921	0.373	0.1106	0.4455	-0.02395	0.881	19350	0.07817
ENSG00000009335	UBE3C	ubiquitin protein ligase E3C [Source:HGNC Symbol;Acc:HGNC:16803]	-0.1735	0.006874	-0.1633	0.08112	-0.2416	0.00246	2993	0.05286
ENSG00000009413	REV3L	REV3 like, DNA directed polymerase zeta catalytic subunit [Source:HGNC Symbol;Acc:HGNC:9968]	0.5276	0.1649	0.534	0.1865	0.4957	0.2335	56.5	0.284
ENSG00000009780	FAM76A	family with sequence similarity 76 member A [Source:HGNC Symbol;Acc:HGNC:28530]	0.07346	0.5591	0.08303	0.6059	0.08288	0.4925	500.9	0.08277
ENSG00000009790	TRAF3IP3	TRAF3 interacting protein 3 [Source:HGNC Symbol;Acc:HGNC:30766]	0.01578	0.9709	0.02305	0.9618	-0.04549	0.9017	335.7	0.2298
ENSG00000009830	POMT2	protein O-mannosyltransferase 2 [Source:HGNC Symbol;Acc:HGNC:19743]	-0.1679	0.2323	-0.1572	0.3289	-0.1498	0.2999	529.2	0.1026
ENSG00000009844	VTA1	vesicle trafficking 1 [Source:HGNC Symbol;Acc:HGNC:20954]	0.1867	0.3278	0.1979	0.3282	0.1807	0.3371	1196	0.1358
ENSG00000009950	MLXIPL	MLX interacting protein like [Source:HGNC Symbol;Acc:HGNC:12744]	0.3855	0.3093	0.4001	0.2998	0.403	0.2035	188.1	0.2715
ENSG00000009954	BAZ1B	bromodomain adjacent to zinc finger domain 1B [Source:HGNC Symbol;Acc:HGNC:961]	0.06318	0.4821	0.07368	0.5474	-0.01712	0.8768	4181	0.06105
ENSG00000010017	RANBP9	RAN binding protein 9 [Source:HGNC Symbol;Acc:HGNC:13727]	-0.03011	0.8495	-0.02086	0.915	-0.03592	0.8039	1005	0.09188
ENSG00000010030	ETV7	ETS variant transcription factor 7 [Source:HGNC Symbol;Acc:HGNC:18160]	3.459	1.491e-12	3.467	8.957e-10	2.883	0.002407	316.5	0.446
ENSG00000010072	SPRTN	SprT-like N-terminal domain [Source:HGNC Symbol;Acc:HGNC:25356]	-0.1111	0.4427	-0.1021	0.5741	-0.09676	0.4939	424	0.09941
ENSG00000010165	EEF1AKNMT	eEF1A lysine and N-terminal methyltransferase [Source:HGNC Symbol;Acc:HGNC:24248]	-0.05284	0.726	-0.04193	0.8077	-0.106	0.4238	1883	0.09292
ENSG00000010219	DYRK4	dual specificity tyrosine phosphorylation regulated kinase 4 [Source:HGNC Symbol;Acc:HGNC:3095]	-0.4656	0.05772	-0.4552	0.05105	-0.4394	0.1004	1617	0.1923
ENSG00000010244	ZNF207	zinc finger protein 207 [Source:HGNC Symbol;Acc:HGNC:12998]	0.3257	0.002387	0.3374	0.007739	0.1924	0.09151	6626	0.08949
ENSG00000010256	UQCRC1	ubiquinol-cytochrome c reductase core protein 1 [Source:HGNC Symbol;Acc:HGNC:12585]	0.02968	0.888	0.04067	0.8496	-0.06262	0.7308	6401	0.1173
ENSG00000010270	STARD3NL	STARD3 N-terminal like [Source:HGNC Symbol;Acc:HGNC:19169]	-0.02044	0.9066	-0.01068	0.96	-0.0773	0.562	1963	0.09565
ENSG00000010278	CD9	CD9 molecule [Source:HGNC Symbol;Acc:HGNC:1709]	-0.6785	0.0001452	-0.6674	0.0001178	-0.803	0.000172	18060	0.1531
ENSG00000010292	NCAPD2	non-SMC condensin I complex subunit D2 [Source:HGNC Symbol;Acc:HGNC:24305]	-0.1089	0.3902	-0.09942	0.4907	-0.1691	0.156	2116	0.08865
ENSG00000010295	IFFO1	intermediate filament family orphan 1 [Source:HGNC Symbol;Acc:HGNC:24970]	-0.4525	0.0311	-0.4453	0.02656	-0.4777	0.0285	3620	0.1677
ENSG00000010310	GIPR	gastric inhibitory polypeptide receptor [Source:HGNC Symbol;Acc:HGNC:4271]	0.2234	0.7779	0.2293	0.783	0.1499	0.8399	49.26	0.4793
ENSG00000010318	PHF7	PHD finger protein 7 [Source:HGNC Symbol;Acc:HGNC:18458]	0.03871	0.7823	0.04862	0.7794	0.05101	0.7076	517.1	0.08465
ENSG00000010322	NISCH	nischarin [Source:HGNC Symbol;Acc:HGNC:18006]	-0.2073	0.2955	-0.1992	0.3158	-0.2648	0.1713	4546	0.1426
ENSG00000010327	STAB1	stabilin 1 [Source:HGNC Symbol;Acc:HGNC:18628]	-2.022	4.994e-05	-2.016	9.347e-07	-1.967	0.0009549	17650	0.4297
ENSG00000010361	FUZ	fuzzy planar cell polarity protein [Source:HGNC Symbol;Acc:HGNC:26219]	-0.08318	0.7382	-0.07362	0.7794	-0.1065	0.6474	465.6	0.1526
ENSG00000010539	ZNF200	zinc finger protein 200 [Source:HGNC Symbol;Acc:HGNC:12993]	0.06449	0.726	0.07458	0.7217	0.08522	0.616	504.1	0.1134
ENSG00000010610	CD4	CD4 molecule [Source:HGNC Symbol;Acc:HGNC:1678]	-0.4903	0.08082	-0.4797	0.07742	-0.6152	0.02493	32060	0.217
ENSG00000010626	LRRC23	leucine rich repeat containing 23 [Source:HGNC Symbol;Acc:HGNC:19138]	-0.2607	0.1168	-0.2504	0.1624	-0.2588	0.1271	416.3	0.1264
ENSG00000010671	BTK	Bruton tyrosine kinase [Source:HGNC Symbol;Acc:HGNC:1133]	0.02166	0.8604	0.03227	0.8289	-0.08231	0.4476	5285	0.07067
ENSG00000010704	HFE	homeostatic iron regulator [Source:HGNC Symbol;Acc:HGNC:4886]	-0.2414	0.1687	-0.2315	0.1899	-0.2407	0.2036	1429	0.1309
ENSG00000010803	SCMH1	Scm polycomb group protein homolog 1 [Source:HGNC Symbol;Acc:HGNC:19003]	-0.3936	0.004661	-0.3837	0.009795	-0.3921	0.009182	553.4	0.1151
ENSG00000010810	FYN	FYN proto-oncogene, Src family tyrosine kinase [Source:HGNC Symbol;Acc:HGNC:4037]	0.5665	0.01009	0.5762	0.01317	0.5674	0.01868	388.9	0.1801
ENSG00000010818	HIVEP2	HIVEP zinc finger 2 [Source:HGNC Symbol;Acc:HGNC:4921]	0.9603	0.0008608	0.9718	0.001468	0.9442	0.005052	844.2	0.2428
ENSG00000010932	FMO1	flavin containing dimethylaniline monoxygenase 1 [Source:HGNC Symbol;Acc:HGNC:3769]	-0.9578	0.2895	-0.9294	0.301	-1.411	0.0216	14.97	0.6513
ENSG00000011007	ELOA	elongin A [Source:HGNC Symbol;Acc:HGNC:11620]	0.01186	0.9235	0.02255	0.8798	-0.07101	0.4553	2795	0.06828
ENSG00000011009	LYPLA2	lysophospholipase 2 [Source:HGNC Symbol;Acc:HGNC:6738]	-0.2538	0.09472	-0.2438	0.1145	-0.3132	0.03614	2274	0.1166
ENSG00000011021	CLCN6	chloride voltage-gated channel 6 [Source:HGNC Symbol;Acc:HGNC:2024]	0.07159	0.6133	0.082	0.5998	0.01661	0.9147	2015	0.09134
ENSG00000011028	MRC2	mannose receptor C type 2 [Source:HGNC Symbol;Acc:HGNC:16875]	-0.8294	0.006095	-0.8203	0.003416	-0.9015	0.007224	9653	0.2494
ENSG00000011083	SLC6A7	solute carrier family 6 member 7 [Source:HGNC Symbol;Acc:HGNC:11054]	0.2245	0.6509	0.2397	0.6315	0.2426	0.6173	829.3	0.315
ENSG00000011105	TSPAN9	tetraspanin 9 [Source:HGNC Symbol;Acc:HGNC:21640]	-0.2655	0.1484	-0.2589	0.1655	-0.2764	0.1522	1725	0.1381
ENSG00000011114	BTBD7	BTB domain containing 7 [Source:HGNC Symbol;Acc:HGNC:18269]	0.1755	0.06752	0.186	0.1121	0.1261	0.2166	2431	0.07471
ENSG00000011132	APBA3	amyloid beta precursor protein binding family A member 3 [Source:HGNC Symbol;Acc:HGNC:580]	0.2544	0.2573	0.2624	0.2623	0.2698	0.2245	448.1	0.1629
ENSG00000011143	MKS1	MKS transition zone complex subunit 1 [Source:HGNC Symbol;Acc:HGNC:7121]	-0.1828	0.1911	-0.1733	0.2992	-0.1551	0.2806	347.8	0.1038
ENSG00000011198	ABHD5	abhydrolase domain containing 5 [Source:HGNC Symbol;Acc:HGNC:21396]	0.267	0.04902	0.2783	0.05997	0.2204	0.1157	2582	0.1068
ENSG00000011201	ANOS1	anosmin 1 [Source:HGNC Symbol;Acc:HGNC:6211]	-0.3954	0.09317	-0.3845	0.09998	-0.3733	0.08481	685.1	0.181
ENSG00000011243	AKAP8L	A-kinase anchoring protein 8 like [Source:HGNC Symbol;Acc:HGNC:29857]	0.3029	0.01384	0.3123	0.02056	0.2296	0.07155	1816	0.1001
ENSG00000011258	MBTD1	mbt domain containing 1 [Source:HGNC Symbol;Acc:HGNC:19866]	-0.1032	0.6662	-0.09383	0.7119	-0.0807	0.7326	732.9	0.1508
ENSG00000011260	UTP18	UTP18 small subunit processome component [Source:HGNC Symbol;Acc:HGNC:24274]	0.05162	0.6092	0.06211	0.6358	-0.008236	0.9488	2423	0.06526
ENSG00000011275	RNF216	ring finger protein 216 [Source:HGNC Symbol;Acc:HGNC:21698]	-0.1384	0.2167	-0.129	0.3137	-0.1985	0.07227	2931	0.08225
ENSG00000011295	TTC19	tetratricopeptide repeat domain 19 [Source:HGNC Symbol;Acc:HGNC:26006]	-0.237	0.125	-0.2269	0.1615	-0.2438	0.1086	1040	0.1171
ENSG00000011304	PTBP1	polypyrimidine tract binding protein 1 [Source:HGNC Symbol;Acc:HGNC:9583]	-0.02006	0.9058	-0.009687	0.9629	-0.1266	0.2941	7650	0.09289
ENSG00000011376	LARS2	leucyl-tRNA synthetase 2, mitochondrial [Source:HGNC Symbol;Acc:HGNC:17095]	-0.2659	0.0457	-0.254	0.07034	-0.2776	0.04274	1218	0.105
ENSG00000011405	PIK3C2A	phosphatidylinositol-4-phosphate 3-kinase catalytic subunit type 2 alpha [Source:HGNC Symbol;Acc:HGNC:8971]	-0.119	0.5975	-0.1087	0.6453	-0.1402	0.5135	1753	0.1462
ENSG00000011422	PLAUR	plasminogen activator, urokinase receptor [Source:HGNC Symbol;Acc:HGNC:9053]	0.6424	0.001105	0.6535	0.00169	0.473	0.01313	10290	0.1654
ENSG00000011426	ANLN	anillin actin binding protein [Source:HGNC Symbol;Acc:HGNC:14082]	-0.6889	0.1289	-0.6745	0.1202	-0.4471	0.2922	206.9	0.3433
ENSG00000011451	WIZ	WIZ zinc finger [Source:HGNC Symbol;Acc:HGNC:30917]	-0.1194	0.5578	-0.1113	0.5985	-0.1479	0.4198	883.9	0.1341
ENSG00000011454	RABGAP1	RAB GTPase activating protein 1 [Source:HGNC Symbol;Acc:HGNC:17155]	-0.01604	0.9001	-0.006147	0.9725	-0.07515	0.4745	2346	0.07066
ENSG00000011478	QPCTL	glutaminyl-peptide cyclotransferase like [Source:HGNC Symbol;Acc:HGNC:25952]	-0.1868	0.2888	-0.1781	0.3515	-0.1659	0.3546	538.1	0.1269
ENSG00000011485	PPP5C	protein phosphatase 5 catalytic subunit [Source:HGNC Symbol;Acc:HGNC:9322]	-0.0775	0.5983	-0.06692	0.6892	-0.1241	0.3543	1364	0.09547
ENSG00000011523	CEP68	centrosomal protein 68 [Source:HGNC Symbol;Acc:HGNC:29076]	-0.04291	0.8832	-0.03237	0.922	-0.02237	0.9398	154.6	0.1635
ENSG00000011566	MAP4K3	mitogen-activated protein kinase kinase kinase kinase 3 [Source:HGNC Symbol;Acc:HGNC:6865]	0.1348	0.5777	0.1465	0.5609	0.1269	0.5764	1541	0.1584
ENSG00000011600	TYROBP	transmembrane immune signaling adaptor TYROBP [Source:HGNC Symbol;Acc:HGNC:12449]	-0.1132	0.5706	-0.1031	0.6416	-0.221	0.1588	39040	0.1309
ENSG00000011638	TMEM159	transmembrane protein 159 [Source:HGNC Symbol;Acc:HGNC:30136]	0.8394	1.488e-05	0.8494	3.853e-05	0.7513	0.0005799	966.2	0.1683
ENSG00000012048	BRCA1	BRCA1 DNA repair associated [Source:HGNC Symbol;Acc:HGNC:1100]	-0.1314	0.3421	-0.1197	0.4402	-0.1303	0.3553	1321	0.098
ENSG00000012061	ERCC1	ERCC excision repair 1, endonuclease non-catalytic subunit [Source:HGNC Symbol;Acc:HGNC:3433]	-0.5182	0.0033	-0.5091	0.002904	-0.5593	0.002283	965	0.1466
ENSG00000012124	CD22	CD22 molecule [Source:HGNC Symbol;Acc:HGNC:1643]	-0.5301	0.002166	-0.5195	0.001649	-0.5569	0.001961	6964	0.1444
ENSG00000012171	SEMA3B	semaphorin 3B [Source:HGNC Symbol;Acc:HGNC:10724]	-0.05471	0.9189	-0.04921	0.9311	-0.1569	0.7648	63.37	0.2939
ENSG00000012174	MBTPS2	membrane bound transcription factor peptidase, site 2 [Source:HGNC Symbol;Acc:HGNC:15455]	0.01784	0.9413	0.02795	0.9152	0.0551	0.791	644	0.1325
ENSG00000012211	PRICKLE3	prickle planar cell polarity protein 3 [Source:HGNC Symbol;Acc:HGNC:6645]	0.1093	0.6435	0.1179	0.6366	0.1331	0.5534	398.9	0.1505
ENSG00000012232	EXTL3	exostosin like glycosyltransferase 3 [Source:HGNC Symbol;Acc:HGNC:3518]	-0.03801	0.8073	-0.02833	0.8757	-0.07575	0.5842	1624	0.09276
ENSG00000012660	ELOVL5	ELOVL fatty acid elongase 5 [Source:HGNC Symbol;Acc:HGNC:21308]	0.1228	0.6374	0.1357	0.6099	-0.01064	0.9712	4820	0.1662
ENSG00000012779	ALOX5	arachidonate 5-lipoxygenase [Source:HGNC Symbol;Acc:HGNC:435]	-0.7997	0.02399	-0.7929	0.01552	-0.8025	0.03142	2606	0.2849
ENSG00000012817	KDM5D	lysine demethylase 5D [Source:HGNC Symbol;Acc:HGNC:11115]	-0.3205	0.8813	-0.2783	0.3361	-0.2795	0.4239	1593	1.205
ENSG00000012822	CALCOCO1	calcium binding and coiled-coil domain 1 [Source:HGNC Symbol;Acc:HGNC:29306]	0.2984	0.1295	0.3092	0.1242	0.1798	0.3865	5568	0.149
ENSG00000012963	UBR7	ubiquitin protein ligase E3 component n-recognin 7 [Source:HGNC Symbol;Acc:HGNC:20344]	-0.2429	0.1889	-0.2315	0.2222	-0.2865	0.1012	1981	0.1371
ENSG00000012983	MAP4K5	mitogen-activated protein kinase kinase kinase kinase 5 [Source:HGNC Symbol;Acc:HGNC:6867]	0.2446	0.2665	0.2543	0.2722	0.2541	0.2467	1077	0.1593
ENSG00000013016	EHD3	EH domain containing 3 [Source:HGNC Symbol;Acc:HGNC:3244]	-0.3129	0.4328	-0.301	0.4515	-0.345	0.3618	342.9	0.2751
ENSG00000013275	PSMC4	proteasome 26S subunit, ATPase 4 [Source:HGNC Symbol;Acc:HGNC:9551]	0.05276	0.7663	0.06349	0.7339	-0.01835	0.9235	2507	0.1078
ENSG00000013288	MAN2B2	mannosidase alpha class 2B member 2 [Source:HGNC Symbol;Acc:HGNC:29623]	0.2449	0.06118	0.2562	0.07048	0.1325	0.2956	6176	0.1022
ENSG00000013306	SLC25A39	solute carrier family 25 member 39 [Source:HGNC Symbol;Acc:HGNC:24279]	-0.1601	0.4572	-0.1495	0.4904	-0.2382	0.2342	3283	0.1473
ENSG00000013364	MVP	major vault protein [Source:HGNC Symbol;Acc:HGNC:7531]	0.4366	0.01478	0.4483	0.01603	0.3067	0.05305	12660	0.1454
ENSG00000013374	NUB1	negative regulator of ubiquitin like proteins 1 [Source:HGNC Symbol;Acc:HGNC:17623]	0.8213	8.784e-05	0.8328	0.0001653	0.6989	0.001614	2299	0.1798
ENSG00000013375	PGM3	phosphoglucomutase 3 [Source:HGNC Symbol;Acc:HGNC:8907]	0.1724	0.2507	0.1834	0.2824	0.2107	0.1482	600.4	0.1091
ENSG00000013392	RWDD2A	RWD domain containing 2A [Source:HGNC Symbol;Acc:HGNC:21385]	0.1239	0.6675	0.1343	0.6636	0.1586	0.5685	300	0.1819
ENSG00000013441	CLK1	CDC like kinase 1 [Source:HGNC Symbol;Acc:HGNC:2068]	0.6581	0.001779	0.6697	0.002408	0.5364	0.01874	3724	0.1763
ENSG00000013503	POLR3B	RNA polymerase III subunit B [Source:HGNC Symbol;Acc:HGNC:30348]	-0.07258	0.7256	-0.06177	0.7947	-0.05163	0.7963	311.7	0.1273
ENSG00000013523	ANGEL1	angel homolog 1 [Source:HGNC Symbol;Acc:HGNC:19961]	0.1448	0.2873	0.155	0.3004	0.02592	0.877	6646	0.09806
ENSG00000013561	RNF14	ring finger protein 14 [Source:HGNC Symbol;Acc:HGNC:10058]	0.1097	0.4172	0.1211	0.4315	0.06034	0.6729	1974	0.0939
ENSG00000013563	DNASE1L1	deoxyribonuclease 1 like 1 [Source:HGNC Symbol;Acc:HGNC:2957]	-0.0007546	0.9975	0.009616	0.9773	-0.0242	0.9256	230.7	0.151
ENSG00000013573	DDX11	DEAD/H-box helicase 11 [Source:HGNC Symbol;Acc:HGNC:2736]	-0.1296	0.7439	-0.1199	0.7657	-0.1629	0.6444	313.3	0.2432
ENSG00000013583	HEBP1	heme binding protein 1 [Source:HGNC Symbol;Acc:HGNC:17176]	-0.08337	0.5534	-0.07284	0.6511	-0.1662	0.1512	5779	0.09272
ENSG00000013588	GPRC5A	G protein-coupled receptor class C group 5 member A [Source:HGNC Symbol;Acc:HGNC:9836]	2.59	2.816e-05	2.579	0.0001525	2.121	0.009957	35.69	0.5349
ENSG00000013619	MAMLD1	mastermind like domain containing 1 [Source:HGNC Symbol;Acc:HGNC:2568]	0.2975	0.4492	0.3083	0.4541	0.2763	0.4688	214.7	0.2694
ENSG00000013725	CD6	CD6 molecule [Source:HGNC Symbol;Acc:HGNC:1691]	0.05352	0.8911	0.06368	0.8722	0.01037	0.9762	284.5	0.2162
ENSG00000013810	TACC3	transforming acidic coiled-coil containing protein 3 [Source:HGNC Symbol;Acc:HGNC:11524]	-0.3829	0.005313	-0.3745	0.006784	-0.421	0.00484	2589	0.1136
ENSG00000014123	UFL1	UFM1 specific ligase 1 [Source:HGNC Symbol;Acc:HGNC:23039]	-0.08102	0.6527	-0.07033	0.7233	-0.1143	0.4979	2231	0.1142
ENSG00000014164	ZC3H3	zinc finger CCCH-type containing 3 [Source:HGNC Symbol;Acc:HGNC:28972]	0.1498	0.5435	0.1585	0.5249	0.1217	0.6243	1023	0.1635
ENSG00000014216	CAPN1	calpain 1 [Source:HGNC Symbol;Acc:HGNC:1476]	0.1294	0.4008	0.1398	0.4019	0.0157	0.9174	8789	0.1073
ENSG00000014257	ACP3	acid phosphatase 3 [Source:HGNC Symbol;Acc:HGNC:125]	-1.169	5.146e-08	-1.158	7.006e-08	-1.016	4.115e-05	147.4	0.191
ENSG00000014824	SLC30A9	solute carrier family 30 member 9 [Source:HGNC Symbol;Acc:HGNC:1329]	-0.04445	0.8344	-0.03326	0.8879	-0.08262	0.6648	2023	0.1256
ENSG00000014914	MTMR11	myotubularin related protein 11 [Source:HGNC Symbol;Acc:HGNC:24307]	0.4268	0.275	0.4373	0.2964	0.365	0.414	80.48	0.2826
ENSG00000015133	CCDC88C	coiled-coil domain containing 88C [Source:HGNC Symbol;Acc:HGNC:19967]	0.5199	0.007651	0.5303	0.007544	0.4944	0.01674	767.2	0.1603
ENSG00000015153	YAF2	YY1 associated factor 2 [Source:HGNC Symbol;Acc:HGNC:17363]	0.1886	0.4266	0.199	0.4344	0.2373	0.3065	370.4	0.1641
ENSG00000015171	ZMYND11	zinc finger MYND-type containing 11 [Source:HGNC Symbol;Acc:HGNC:16966]	-0.2268	0.08736	-0.2158	0.1328	-0.2481	0.07227	1934	0.1023
ENSG00000015285	WAS	WASP actin nucleation promoting factor [Source:HGNC Symbol;Acc:HGNC:12731]	-0.1019	0.6198	-0.09392	0.659	-0.1597	0.3746	2967	0.1319
ENSG00000015475	BID	BH3 interacting domain death agonist [Source:HGNC Symbol;Acc:HGNC:1050]	0.9754	3.549e-09	0.9854	2.307e-08	0.8054	3.913e-05	3729	0.1484
ENSG00000015532	XYLT2	xylosyltransferase 2 [Source:HGNC Symbol;Acc:HGNC:15517]	-0.06043	0.8166	-0.05158	0.852	-0.0992	0.6798	773.4	0.1545
ENSG00000015568	RGPD5	RANBP2 like and GRIP domain containing 5 [Source:HGNC Symbol;Acc:HGNC:32418]	0.6746	0.4607	0.682	0.4807	1.041	0.3827	18.01	0.6253
ENSG00000015676	NUDCD3	NudC domain containing 3 [Source:HGNC Symbol;Acc:HGNC:22208]	-0.0809	0.5651	-0.07101	0.6531	-0.1496	0.2247	2866	0.09239
ENSG00000016391	CHDH	choline dehydrogenase [Source:HGNC Symbol;Acc:HGNC:24288]	-0.4235	0.5445	-0.4156	0.5427	-0.1596	0.8395	51.79	0.4633
ENSG00000016864	GLT8D1	glycosyltransferase 8 domain containing 1 [Source:HGNC Symbol;Acc:HGNC:24870]	-0.2439	0.01377	-0.234	0.05067	-0.2457	0.02049	979	0.08052
ENSG00000017260	ATP2C1	ATPase secretory pathway Ca2+ transporting 1 [Source:HGNC Symbol;Acc:HGNC:13211]	0.3862	0.01937	0.3971	0.02207	0.2624	0.1305	3752	0.1334
ENSG00000017427	IGF1	insulin like growth factor 1 [Source:HGNC Symbol;Acc:HGNC:5464]	-3.062	4.006e-07	-3.043	6.038e-10	-2.287	0.001311	186.2	0.5332
ENSG00000017483	SLC38A5	solute carrier family 38 member 5 [Source:HGNC Symbol;Acc:HGNC:18070]	4.159	0.003503	4.085	0.005954	3.341	0.1525	41.6	1.183
ENSG00000017797	RALBP1	ralA binding protein 1 [Source:HGNC Symbol;Acc:HGNC:9841]	0.07482	0.4645	0.08566	0.5007	-0.0112	0.93	3625	0.06994
ENSG00000018189	RUFY3	RUN and FYVE domain containing 3 [Source:HGNC Symbol;Acc:HGNC:30285]	0.4619	0.01238	0.4726	0.01396	0.3781	0.04078	1927	0.1504
ENSG00000018280	SLC11A1	solute carrier family 11 member 1 [Source:HGNC Symbol;Acc:HGNC:10907]	-0.4725	0.1317	-0.4609	0.128	-0.6256	0.04345	9879	0.237
ENSG00000018408	WWTR1	WW domain containing transcription regulator 1 [Source:HGNC Symbol;Acc:HGNC:24042]	-0.2611	0.3408	-0.2473	0.3747	-0.2792	0.2265	369	0.1942
ENSG00000018510	AGPS	alkylglycerone phosphate synthase [Source:HGNC Symbol;Acc:HGNC:327]	-0.08041	0.6672	-0.06902	0.7337	-0.1524	0.3825	4720	0.1179
ENSG00000018610	CXorf56	chromosome X open reading frame 56 [Source:HGNC Symbol;Acc:HGNC:26239]	0.1061	0.3121	0.1168	0.3814	0.104	0.344	943.6	0.07511
ENSG00000018699	TTC27	tetratricopeptide repeat domain 27 [Source:HGNC Symbol;Acc:HGNC:25986]	-0.1367	0.3658	-0.125	0.4899	-0.1343	0.3572	414.9	0.1064
ENSG00000018869	ZNF582	zinc finger protein 582 [Source:HGNC Symbol;Acc:HGNC:26421]	-0.3814	0.0138	-0.3727	0.02629	-0.3579	0.01794	417.1	0.1259
ENSG00000019144	PHLDB1	pleckstrin homology like domain family B member 1 [Source:HGNC Symbol;Acc:HGNC:23697]	0.2929	0.194	0.3015	0.2079	0.2673	0.2143	362.5	0.1672
ENSG00000019169	MARCO	macrophage receptor with collagenous structure [Source:HGNC Symbol;Acc:HGNC:6895]	-0.6183	0.07013	-0.6074	0.05921	-0.6645	0.06626	13630	0.2654
ENSG00000019485	PRDM11	PR/SET domain 11 [Source:HGNC Symbol;Acc:HGNC:13996]	-0.2255	0.3025	-0.2175	0.3652	-0.1452	0.5265	188.6	0.1571
ENSG00000019582	CD74	CD74 molecule [Source:HGNC Symbol;Acc:HGNC:1697]	-0.07627	0.892	-0.06857	0.8427	-0.1402	0.4712	222900	0.3108
ENSG00000019991	HGF	hepatocyte growth factor [Source:HGNC Symbol;Acc:HGNC:4893]	-3.384	5.594e-10	-3.373	5.76e-14	-3.107	1.574e-07	222.3	0.492
ENSG00000019995	ZRANB1	zinc finger RANBP2-type containing 1 [Source:HGNC Symbol;Acc:HGNC:18224]	0.05492	0.7308	0.06589	0.719	0.04679	0.7579	872.8	0.09812
ENSG00000020129	NCDN	neurochondrin [Source:HGNC Symbol;Acc:HGNC:17597]	0.5242	0.01846	0.5346	0.02031	0.4971	0.03312	565.9	0.1797
ENSG00000020256	ZFP64	ZFP64 zinc finger protein [Source:HGNC Symbol;Acc:HGNC:15940]	0.02379	0.8925	0.03418	0.8624	0.02153	0.9034	699	0.09767
ENSG00000020426	MNAT1	MNAT1 component of CDK activating kinase [Source:HGNC Symbol;Acc:HGNC:7181]	-0.2746	0.09727	-0.264	0.1583	-0.2423	0.1628	326.6	0.127
ENSG00000020577	SAMD4A	sterile alpha motif domain containing 4A [Source:HGNC Symbol;Acc:HGNC:23023]	0.2935	0.06848	0.3049	0.06737	0.1681	0.3179	4887	0.1254
ENSG00000020633	RUNX3	RUNX family transcription factor 3 [Source:HGNC Symbol;Acc:HGNC:10473]	0.05927	0.8117	0.06825	0.7877	-0.02087	0.939	1747	0.1476
ENSG00000020922	MRE11	MRE11 homolog, double strand break repair nuclease [Source:HGNC Symbol;Acc:HGNC:7230]	0.03426	0.8861	0.04423	0.8588	0.01325	0.9569	1590	0.1337
ENSG00000021355	SERPINB1	serpin family B member 1 [Source:HGNC Symbol;Acc:HGNC:3311]	-0.03649	0.7607	-0.0257	0.8738	-0.1544	0.1201	6141	0.07305
ENSG00000021574	SPAST	spastin [Source:HGNC Symbol;Acc:HGNC:11233]	0.2448	0.2777	0.2548	0.2827	0.2779	0.2136	980.2	0.1629
ENSG00000021762	OSBPL5	oxysterol binding protein like 5 [Source:HGNC Symbol;Acc:HGNC:16392]	0.3377	0.18	0.345	0.1773	0.3537	0.1561	525.7	0.1873
ENSG00000021776	AQR	aquarius intron-binding spliceosomal factor [Source:HGNC Symbol;Acc:HGNC:29513]	-0.1108	0.453	-0.09965	0.5467	-0.152	0.2907	2261	0.1011
ENSG00000022267	FHL1	four and a half LIM domains 1 [Source:HGNC Symbol;Acc:HGNC:3702]	-0.4168	0.1205	-0.4076	0.1219	-0.3112	0.1784	479.4	0.2038
ENSG00000022277	RTF2	replication termination factor 2 [Source:HGNC Symbol;Acc:HGNC:15890]	0.01567	0.9074	0.02609	0.8723	-0.01666	0.8991	1270	0.07415
ENSG00000022556	NLRP2	NLR family pyrin domain containing 2 [Source:HGNC Symbol;Acc:HGNC:22948]	0.04478	0.8523	0.05779	0.8117	0.05225	0.8261	811.4	0.1391
ENSG00000022567	SLC45A4	solute carrier family 45 member 4 [Source:HGNC Symbol;Acc:HGNC:29196]	-0.3394	0.1442	-0.3302	0.1385	-0.3593	0.1404	1540	0.1749
ENSG00000022840	RNF10	ring finger protein 10 [Source:HGNC Symbol;Acc:HGNC:10055]	0.1221	0.2233	0.1329	0.2762	0.02212	0.8474	4144	0.0735
ENSG00000022976	ZNF839	zinc finger protein 839 [Source:HGNC Symbol;Acc:HGNC:20345]	-0.04569	0.7749	-0.03673	0.8521	-0.02343	0.8919	530.2	0.09683
ENSG00000023041	ZDHHC6	zinc finger DHHC-type palmitoyltransferase 6 [Source:HGNC Symbol;Acc:HGNC:19160]	-0.05242	0.7541	-0.04197	0.8279	-0.08042	0.6042	1590	0.1022
ENSG00000023171	GRAMD1B	GRAM domain containing 1B [Source:HGNC Symbol;Acc:HGNC:29214]	-0.1126	0.7162	-0.1041	0.7403	-0.1419	0.5926	1103	0.1917
ENSG00000023191	RNH1	ribonuclease/angiogenin inhibitor 1 [Source:HGNC Symbol;Acc:HGNC:10074]	-0.03037	0.9079	-0.02058	0.9413	-0.143	0.4302	10160	0.1445
ENSG00000023228	NDUFS1	NADH:ubiquinone oxidoreductase core subunit S1 [Source:HGNC Symbol;Acc:HGNC:7707]	-0.13	0.3429	-0.1173	0.4419	-0.1933	0.1419	4366	0.09711
ENSG00000023287	RB1CC1	RB1 inducible coiled-coil 1 [Source:HGNC Symbol;Acc:HGNC:15574]	0.6907	0.002102	0.7014	0.002921	0.6642	0.006819	2632	0.1877
ENSG00000023318	ERP44	endoplasmic reticulum protein 44 [Source:HGNC Symbol;Acc:HGNC:18311]	0.3833	0.01153	0.3935	0.01586	0.275	0.08557	4307	0.1238
ENSG00000023330	ALAS1	5'-aminolevulinate synthase 1 [Source:HGNC Symbol;Acc:HGNC:396]	0.7082	8.521e-08	0.7195	7.194e-07	0.5539	6.513e-05	7385	0.1174
ENSG00000023445	BIRC3	baculoviral IAP repeat containing 3 [Source:HGNC Symbol;Acc:HGNC:591]	1.802	9.788e-09	1.811	2.719e-07	1.824	3.986e-06	386.2	0.2815
ENSG00000023516	AKAP11	A-kinase anchoring protein 11 [Source:HGNC Symbol;Acc:HGNC:369]	-0.05139	0.8741	-0.04149	0.9022	-0.1082	0.7116	2193	0.1833
ENSG00000023572	GLRX2	glutaredoxin 2 [Source:HGNC Symbol;Acc:HGNC:16065]	-0.01695	0.942	-0.00549	0.9851	-0.01063	0.9628	671.3	0.1275
ENSG00000023608	SNAPC1	small nuclear RNA activating complex polypeptide 1 [Source:HGNC Symbol;Acc:HGNC:11134]	0.4953	0.2346	0.5033	0.243	0.6698	0.2371	575.7	0.3042
ENSG00000023697	DERA	deoxyribose-phosphate aldolase [Source:HGNC Symbol;Acc:HGNC:24269]	0.002096	0.9881	0.01293	0.9384	-0.04835	0.668	1970	0.07234
ENSG00000023734	STRAP	serine/threonine kinase receptor associated protein [Source:HGNC Symbol;Acc:HGNC:30796]	-0.06192	0.6058	-0.05073	0.7333	-0.1223	0.2657	2521	0.07766
ENSG00000023839	ABCC2	ATP binding cassette subfamily C member 2 [Source:HGNC Symbol;Acc:HGNC:53]	0.4544	0.3105	0.4636	0.3229	0.7505	0.1764	93.03	0.3209
ENSG00000023892	DEF6	DEF6 guanine nucleotide exchange factor [Source:HGNC Symbol;Acc:HGNC:2760]	-0.8689	0.0001056	-0.8624	3.399e-05	-0.8198	0.001166	1382	0.1924
ENSG00000023902	PLEKHO1	pleckstrin homology domain containing O1 [Source:HGNC Symbol;Acc:HGNC:24310]	0.8509	0.004313	0.8607	0.006029	0.6754	0.03935	5038	0.2469
ENSG00000023909	GCLM	glutamate-cysteine ligase modifier subunit [Source:HGNC Symbol;Acc:HGNC:4312]	0.1736	0.4398	0.1858	0.4211	0.1935	0.4149	2400	0.1547
ENSG00000024048	UBR2	ubiquitin protein ligase E3 component n-recognin 2 [Source:HGNC Symbol;Acc:HGNC:21289]	0.3099	0.002209	0.3203	0.007108	0.2339	0.03214	3333	0.0846
ENSG00000024862	CCDC28A	coiled-coil domain containing 28A [Source:HGNC Symbol;Acc:HGNC:21098]	0.09223	0.5499	0.1021	0.5519	0.06051	0.6968	1305	0.1019
ENSG00000025039	RRAGD	Ras related GTP binding D [Source:HGNC Symbol;Acc:HGNC:19903]	0.244	0.02555	0.2553	0.04522	0.1402	0.2219	4414	0.08772
ENSG00000025156	HSF2	heat shock transcription factor 2 [Source:HGNC Symbol;Acc:HGNC:5225]	-0.4479	0.01532	-0.4392	0.0256	-0.3856	0.04885	327.7	0.1498
ENSG00000025293	PHF20	PHD finger protein 20 [Source:HGNC Symbol;Acc:HGNC:16098]	-0.108	0.2998	-0.09839	0.4424	-0.1641	0.1004	2062	0.07487
ENSG00000025434	NR1H3	nuclear receptor subfamily 1 group H member 3 [Source:HGNC Symbol;Acc:HGNC:7966]	1.007	8.151e-09	1.018	8.999e-08	0.8365	4.423e-05	17180	0.1565
ENSG00000025708	TYMP	thymidine phosphorylase [Source:HGNC Symbol;Acc:HGNC:3148]	1.271	6.583e-09	1.279	5.319e-08	1.138	2.906e-05	11010	0.1963
ENSG00000025770	NCAPH2	non-SMC condensin II complex subunit H2 [Source:HGNC Symbol;Acc:HGNC:25071]	-0.2489	0.1892	-0.2387	0.2138	-0.2722	0.1524	897.8	0.1406
ENSG00000025772	TOMM34	translocase of outer mitochondrial membrane 34 [Source:HGNC Symbol;Acc:HGNC:15746]	0.375	0.3211	0.3834	0.3398	0.4485	0.2346	51.32	0.2696
ENSG00000025796	SEC63	SEC63 homolog, protein translocation regulator [Source:HGNC Symbol;Acc:HGNC:21082]	-0.09517	0.6069	-0.08432	0.6743	-0.1637	0.3476	3460	0.1197
ENSG00000025800	KPNA6	karyopherin subunit alpha 6 [Source:HGNC Symbol;Acc:HGNC:6399]	-0.03714	0.7443	-0.02585	0.8643	-0.1102	0.2679	3354	0.06993
ENSG00000026025	VIM	vimentin [Source:HGNC Symbol;Acc:HGNC:12692]	0.567	0.001613	0.5774	0.004299	0.4526	0.008403	123700	0.1507
ENSG00000026103	FAS	Fas cell surface death receptor [Source:HGNC Symbol;Acc:HGNC:11920]	0.7032	0.008725	0.7141	0.0113	0.7808	0.01858	579.6	0.2198
ENSG00000026297	RNASET2	ribonuclease T2 [Source:HGNC Symbol;Acc:HGNC:21686]	-0.1518	0.7101	-0.1457	0.7185	-0.08698	0.8423	1392	0.2528
ENSG00000026508	CD44	CD44 molecule (Indian blood group) [Source:HGNC Symbol;Acc:HGNC:1681]	0.9762	4.337e-08	0.9858	6.009e-07	0.7931	0.0002116	24930	0.1587
ENSG00000026652	AGPAT4	1-acylglycerol-3-phosphate O-acyltransferase 4 [Source:HGNC Symbol;Acc:HGNC:20885]	-0.1715	0.1514	-0.1615	0.2274	-0.2373	0.04373	3070	0.08975
ENSG00000026751	SLAMF7	SLAM family member 7 [Source:HGNC Symbol;Acc:HGNC:21394]	1.721	4.069e-06	1.734	1.093e-05	1.633	0.0002864	25900	0.3265
ENSG00000026950	BTN3A1	butyrophilin subfamily 3 member A1 [Source:HGNC Symbol;Acc:HGNC:1138]	0.3999	0.02316	0.4078	0.02664	0.3375	0.06272	1907	0.1417
ENSG00000027001	MIPEP	mitochondrial intermediate peptidase [Source:HGNC Symbol;Acc:HGNC:7104]	-0.2864	0.06982	-0.275	0.09674	-0.2988	0.04855	876	0.1228
ENSG00000027075	PRKCH	protein kinase C eta [Source:HGNC Symbol;Acc:HGNC:9403]	0.06402	0.7846	0.07531	0.7655	0.0584	0.8028	432.7	0.1413
ENSG00000027697	IFNGR1	interferon gamma receptor 1 [Source:HGNC Symbol;Acc:HGNC:5439]	-0.237	0.2181	-0.2278	0.2558	-0.3854	0.05177	11980	0.1412
ENSG00000027847	B4GALT7	beta-1,4-galactosyltransferase 7 [Source:HGNC Symbol;Acc:HGNC:930]	-0.1989	0.2928	-0.1899	0.3342	-0.1863	0.3269	733.9	0.1362
ENSG00000028116	VRK2	VRK serine/threonine kinase 2 [Source:HGNC Symbol;Acc:HGNC:12719]	0.6569	0.001892	0.6672	0.002925	0.6421	0.006337	1169	0.177
ENSG00000028137	TNFRSF1B	TNF receptor superfamily member 1B [Source:HGNC Symbol;Acc:HGNC:11917]	-0.1849	0.2771	-0.1755	0.3323	-0.2924	0.04855	12080	0.1229
ENSG00000028203	VEZT	vezatin, adherens junctions transmembrane protein [Source:HGNC Symbol;Acc:HGNC:18258]	0.06705	0.6247	0.07737	0.6257	0.01793	0.9049	1797	0.08798
ENSG00000028277	POU2F2	POU class 2 homeobox 2 [Source:HGNC Symbol;Acc:HGNC:9213]	-0.2349	0.5215	-0.2293	0.5276	-0.1142	0.7193	316.7	0.2452
ENSG00000028310	BRD9	bromodomain containing 9 [Source:HGNC Symbol;Acc:HGNC:25818]	0.1368	0.2212	0.1467	0.2566	0.1107	0.3638	1290	0.08202
ENSG00000028528	SNX1	sorting nexin 1 [Source:HGNC Symbol;Acc:HGNC:11172]	-0.1171	0.2611	-0.1062	0.4287	-0.241	0.02661	11890	0.07552
ENSG00000028839	TBPL1	TATA-box binding protein like 1 [Source:HGNC Symbol;Acc:HGNC:11589]	0.1613	0.6514	0.1685	0.6594	0.2574	0.4676	158.4	0.2266
ENSG00000029153	ARNTL2	aryl hydrocarbon receptor nuclear translocator like 2 [Source:HGNC Symbol;Acc:HGNC:18984]	1.162	0.001242	1.173	0.00271	1.538	0.0001274	345.6	0.3018
ENSG00000029363	BCLAF1	BCL2 associated transcription factor 1 [Source:HGNC Symbol;Acc:HGNC:16863]	-0.07109	0.7375	-0.06117	0.7858	-0.1327	0.5015	3125	0.1299
ENSG00000029364	SLC39A9	solute carrier family 39 member 9 [Source:HGNC Symbol;Acc:HGNC:20182]	-0.06967	0.6121	-0.0582	0.7195	-0.1306	0.3099	2777	0.08864
ENSG00000029534	ANK1	ankyrin 1 [Source:HGNC Symbol;Acc:HGNC:492]	0.08877	0.6942	0.09763	0.6892	0.1582	0.4853	431	0.1405
ENSG00000029639	TFB1M	transcription factor B1, mitochondrial [Source:HGNC Symbol;Acc:HGNC:17037]	-0.1868	0.1789	-0.1802	0.2979	-0.1423	0.3089	268.8	0.1034
ENSG00000029725	RABEP1	rabaptin, RAB GTPase binding effector protein 1 [Source:HGNC Symbol;Acc:HGNC:17677]	0.1281	0.3592	0.1388	0.3706	0.1161	0.4149	1351	0.09848
ENSG00000029993	HMGB3	high mobility group box 3 [Source:HGNC Symbol;Acc:HGNC:5004]	-0.4036	0.005049	-0.3949	0.009136	-0.3958	0.008968	1005	0.119
ENSG00000030066	NUP160	nucleoporin 160 [Source:HGNC Symbol;Acc:HGNC:18017]	0.09248	0.6321	0.1038	0.6083	0.05475	0.7651	1283	0.1235
ENSG00000030110	BAK1	BCL2 antagonist/killer 1 [Source:HGNC Symbol;Acc:HGNC:949]	0.5871	0.001237	0.5981	0.001436	0.4746	0.01176	2590	0.1524
ENSG00000030419	IKZF2	IKAROS family zinc finger 2 [Source:HGNC Symbol;Acc:HGNC:13177]	0.456	0.2414	0.4655	0.2479	0.4263	0.2201	159.1	0.2836
ENSG00000030582	GRN	granulin precursor [Source:HGNC Symbol;Acc:HGNC:4601]	0.1908	0.3112	0.2002	0.3605	0.1686	0.3511	211700	0.1349
ENSG00000031003	FAM13B	family with sequence similarity 13 member B [Source:HGNC Symbol;Acc:HGNC:1335]	-0.1041	0.6206	-0.09164	0.6803	-0.1253	0.5122	2060	0.1352
ENSG00000031081	ARHGAP31	Rho GTPase activating protein 31 [Source:HGNC Symbol;Acc:HGNC:29216]	0.2589	0.04078	0.2697	0.05307	0.1304	0.2853	6341	0.1003
ENSG00000031691	CENPQ	centromere protein Q [Source:HGNC Symbol;Acc:HGNC:21347]	-0.03659	0.9202	-0.02588	0.9491	0.04802	0.8955	267	0.2
ENSG00000031698	SARS1	seryl-tRNA synthetase 1 [Source:HGNC Symbol;Acc:HGNC:10537]	-0.07524	0.4165	-0.06544	0.605	-0.1582	0.07023	3624	0.06429
ENSG00000031823	RANBP3	RAN binding protein 3 [Source:HGNC Symbol;Acc:HGNC:9850]	0.05586	0.7399	0.06533	0.7153	-0.006266	0.9733	3028	0.1032
ENSG00000032219	ARID4A	AT-rich interaction domain 4A [Source:HGNC Symbol;Acc:HGNC:9885]	0.07678	0.7469	0.08691	0.726	0.05404	0.8258	1870	0.1459
ENSG00000032389	EIPR1	EARP complex and GARP complex interacting protein 1 [Source:HGNC Symbol;Acc:HGNC:12383]	-0.07228	0.7052	-0.06164	0.7645	-0.1036	0.5494	927.6	0.1184
ENSG00000032444	PNPLA6	patatin like phospholipase domain containing 6 [Source:HGNC Symbol;Acc:HGNC:16268]	-0.243	0.2557	-0.2327	0.2654	-0.3063	0.1222	3679	0.1551
ENSG00000032742	IFT88	intraflagellar transport 88 [Source:HGNC Symbol;Acc:HGNC:20606]	-0.2911	0.1603	-0.2817	0.2006	-0.2484	0.2341	409.4	0.1553
ENSG00000033011	ALG1	ALG1 chitobiosyldiphosphodolichol beta-mannosyltransferase [Source:HGNC Symbol;Acc:HGNC:18294]	-0.001776	0.9937	0.008145	0.9742	-0.01	0.9628	871.8	0.1126
ENSG00000033030	ZCCHC8	zinc finger CCHC-type containing 8 [Source:HGNC Symbol;Acc:HGNC:25265]	0.2832	0.05145	0.2927	0.06243	0.2409	0.1077	1562	0.1143
ENSG00000033100	CHPF2	chondroitin polymerizing factor 2 [Source:HGNC Symbol;Acc:HGNC:29270]	-0.1693	0.3444	-0.1596	0.378	-0.2415	0.1405	2640	0.1267
ENSG00000033170	FUT8	fucosyltransferase 8 [Source:HGNC Symbol;Acc:HGNC:4019]	-0.01028	0.9692	-0.001835	0.9968	0.03704	0.8816	450	0.1432
ENSG00000033178	UBA6	ubiquitin like modifier activating enzyme 6 [Source:HGNC Symbol;Acc:HGNC:25581]	0.1475	0.643	0.1578	0.6245	0.1157	0.7236	2347	0.2026
ENSG00000033327	GAB2	GRB2 associated binding protein 2 [Source:HGNC Symbol;Acc:HGNC:14458]	-0.03926	0.8485	-0.02885	0.8973	-0.153	0.3049	3578	0.1193
ENSG00000033627	ATP6V0A1	ATPase H+ transporting V0 subunit a1 [Source:HGNC Symbol;Acc:HGNC:865]	-0.07181	0.5626	-0.06089	0.6939	-0.1715	0.04653	11680	0.08152
ENSG00000033800	PIAS1	protein inhibitor of activated STAT 1 [Source:HGNC Symbol;Acc:HGNC:2752]	0.05163	0.7502	0.06257	0.725	0.01834	0.917	1970	0.09913
ENSG00000033867	SLC4A7	solute carrier family 4 member 7 [Source:HGNC Symbol;Acc:HGNC:11033]	-0.2974	0.247	-0.2894	0.2621	-0.2827	0.2693	1217	0.187
ENSG00000034152	MAP2K3	mitogen-activated protein kinase kinase 3 [Source:HGNC Symbol;Acc:HGNC:6843]	-0.01176	0.9724	-0.0002789	0.9997	-0.09445	0.743	3389	0.1813
ENSG00000034533	ASTE1	asteroid homolog 1 [Source:HGNC Symbol;Acc:HGNC:25021]	-0.2406	0.1812	-0.2311	0.2588	-0.1832	0.3144	264.9	0.1338
ENSG00000034677	RNF19A	ring finger protein 19A, RBR E3 ubiquitin protein ligase [Source:HGNC Symbol;Acc:HGNC:13432]	0.1267	0.363	0.1384	0.3793	0.1069	0.4331	1341	0.09813
ENSG00000034693	PEX3	peroxisomal biogenesis factor 3 [Source:HGNC Symbol;Acc:HGNC:8858]	0.1607	0.3748	0.1712	0.3918	0.1772	0.3121	542.3	0.1271
ENSG00000034713	GABARAPL2	GABA type A receptor associated protein like 2 [Source:HGNC Symbol;Acc:HGNC:13291]	0.3701	9.88e-05	0.3801	0.0008011	0.2699	0.01082	3304	0.0816
ENSG00000035115	SH3YL1	SH3 and SYLF domain containing 1 [Source:HGNC Symbol;Acc:HGNC:29546]	-0.6203	0.002283	-0.6112	0.001994	-0.5783	0.006215	527.2	0.1698
ENSG00000035141	FAM136A	family with sequence similarity 136 member A [Source:HGNC Symbol;Acc:HGNC:25911]	0.01592	0.9094	0.02647	0.8741	-0.0185	0.8883	1239	0.07692
ENSG00000035403	VCL	vinculin [Source:HGNC Symbol;Acc:HGNC:12665]	-0.2582	0.003344	-0.247	0.01786	-0.3382	0.0007452	5534	0.07314
ENSG00000035664	DAPK2	death associated protein kinase 2 [Source:HGNC Symbol;Acc:HGNC:2675]	1.977	6.729e-07	1.983	5.314e-06	1.744	0.0001855	46.46	0.3504
ENSG00000035681	NSMAF	neutral sphingomyelinase activation associated factor [Source:HGNC Symbol;Acc:HGNC:8017]	-0.02434	0.8931	-0.01453	0.9451	-0.1041	0.5217	4902	0.1005
ENSG00000035687	ADSS2	adenylosuccinate synthase 2 [Source:HGNC Symbol;Acc:HGNC:292]	0.215	0.2842	0.2261	0.2818	0.1756	0.3847	2167	0.1448
ENSG00000035720	STAP1	signal transducing adaptor family member 1 [Source:HGNC Symbol;Acc:HGNC:24133]	2.521	4.702e-07	2.53	1.393e-05	2.399	0.02015	220.9	0.4417
ENSG00000035862	TIMP2	TIMP metallopeptidase inhibitor 2 [Source:HGNC Symbol;Acc:HGNC:11821]	-0.3872	0.01197	-0.3764	0.02092	-0.4632	0.004043	38940	0.1257
ENSG00000035928	RFC1	replication factor C subunit 1 [Source:HGNC Symbol;Acc:HGNC:9969]	-0.09474	0.404	-0.08438	0.5494	-0.1227	0.2632	1689	0.0791
ENSG00000036054	TBC1D23	TBC1 domain family member 23 [Source:HGNC Symbol;Acc:HGNC:25622]	0.3846	0.05241	0.3951	0.05855	0.3757	0.05948	1524	0.1559
ENSG00000036257	CUL3	cullin 3 [Source:HGNC Symbol;Acc:HGNC:2553]	0.03455	0.8537	0.04487	0.8222	-0.02086	0.9141	2328	0.1082
ENSG00000036448	MYOM2	myomesin 2 [Source:HGNC Symbol;Acc:HGNC:7614]	-0.1355	0.7046	-0.1252	0.742	-0.09935	0.7755	90.68	0.2216
ENSG00000036549		zinc finger ZZ-type containing 3 [Source:NCBI gene;Acc:26009]	-0.05626	0.8614	-0.04626	0.8898	-0.1038	0.7407	3534	0.1846
ENSG00000036565	SLC18A1	solute carrier family 18 member A1 [Source:HGNC Symbol;Acc:HGNC:10934]	1.458	2.56e-05	1.461	5.375e-05	1.369	0.006645	109.3	0.2998
ENSG00000036672	USP2	ubiquitin specific peptidase 2 [Source:HGNC Symbol;Acc:HGNC:12618]	-0.2429	0.478	-0.2312	0.4912	-0.3262	0.1982	1783	0.2327
ENSG00000037042	TUBG2	tubulin gamma 2 [Source:HGNC Symbol;Acc:HGNC:12419]	0.4084	0.008739	0.418	0.01307	0.3918	0.01801	580.4	0.1277
ENSG00000037241	RPL26L1	ribosomal protein L26 like 1 [Source:HGNC Symbol;Acc:HGNC:17050]	0.09541	0.5975	0.1068	0.5933	0.0986	0.5561	518.5	0.1173
ENSG00000037474	NSUN2	NOP2/Sun RNA methyltransferase 2 [Source:HGNC Symbol;Acc:HGNC:25994]	0.1011	0.1961	0.1109	0.3106	0.02792	0.7773	2451	0.05789
ENSG00000037637	FBXO42	F-box protein 42 [Source:HGNC Symbol;Acc:HGNC:29249]	-0.1237	0.08281	-0.113	0.2797	-0.1616	0.03532	1508	0.05506
ENSG00000037749	MFAP3	microfibril associated protein 3 [Source:HGNC Symbol;Acc:HGNC:7034]	-0.01988	0.9353	-0.009568	0.9742	-0.04771	0.8244	1220	0.1352
ENSG00000037757	MRI1	methylthioribose-1-phosphate isomerase 1 [Source:HGNC Symbol;Acc:HGNC:28469]	-0.355	0.01399	-0.3462	0.01938	-0.3498	0.02628	958.1	0.1174
ENSG00000037897	METTL1	methyltransferase like 1 [Source:HGNC Symbol;Acc:HGNC:7030]	0.2699	0.1722	0.2827	0.1729	0.2954	0.07296	446.5	0.1474
ENSG00000038002	AGA	aspartylglucosaminidase [Source:HGNC Symbol;Acc:HGNC:318]	0.1202	0.3036	0.1314	0.3524	0.1032	0.374	1041	0.08389
ENSG00000038210	PI4K2B	phosphatidylinositol 4-kinase type 2 beta [Source:HGNC Symbol;Acc:HGNC:18215]	0.4737	0.05488	0.4854	0.05762	0.4439	0.07399	1044	0.1937
ENSG00000038219	BOD1L1	biorientation of chromosomes in cell division 1 like 1 [Source:HGNC Symbol;Acc:HGNC:31792]	0.06717	0.6752	0.07766	0.6546	-0.007261	0.9701	3808	0.1007
ENSG00000038274	MAT2B	methionine adenosyltransferase 2B [Source:HGNC Symbol;Acc:HGNC:6905]	0.33	0.02062	0.3409	0.02793	0.2421	0.108	3228	0.115
ENSG00000038358	EDC4	enhancer of mRNA decapping 4 [Source:HGNC Symbol;Acc:HGNC:17157]	0.2248	0.1431	0.2346	0.1422	0.1433	0.3486	2731	0.1156
ENSG00000038382	TRIO	trio Rho guanine nucleotide exchange factor [Source:HGNC Symbol;Acc:HGNC:12303]	0.04102	0.8291	0.05193	0.7951	-0.07623	0.6662	8326	0.1123
ENSG00000038427	VCAN	versican [Source:HGNC Symbol;Acc:HGNC:2464]	-0.7911	0.4319	-0.7759	0.4736	-0.9244	0.3948	21.62	0.6948
ENSG00000038532	CLEC16A	C-type lectin domain containing 16A [Source:HGNC Symbol;Acc:HGNC:29013]	0.07136	0.5786	0.08166	0.5736	0.0232	0.8728	1703	0.084
ENSG00000038945	MSR1	macrophage scavenger receptor 1 [Source:HGNC Symbol;Acc:HGNC:7376]	-0.4843	0.08543	-0.4748	0.08631	-0.6554	0.03264	30720	0.2172
ENSG00000039068	CDH1	cadherin 1 [Source:HGNC Symbol;Acc:HGNC:1748]	0.9368	0.2011	0.8942	0.2103	0.3812	0.4949	54.79	0.5413
ENSG00000039123	MTREX	Mtr4 exosome RNA helicase [Source:HGNC Symbol;Acc:HGNC:18734]	-0.02364	0.9136	-0.01324	0.958	-0.05463	0.7755	1750	0.1204
ENSG00000039319	ZFYVE16	zinc finger FYVE-type containing 16 [Source:HGNC Symbol;Acc:HGNC:20756]	0.414	0.1081	0.4254	0.114	0.2814	0.3353	9953	0.1967
ENSG00000039523	RIPOR1	RHO family interacting cell polarization regulator 1 [Source:HGNC Symbol;Acc:HGNC:25836]	-0.005812	0.9798	0.004975	0.9847	-0.1081	0.4933	6694	0.1176
ENSG00000039560	RAI14	retinoic acid induced 14 [Source:HGNC Symbol;Acc:HGNC:14873]	-0.172	0.5589	-0.1594	0.5892	-0.2071	0.4307	3114	0.1938
ENSG00000039650	PNKP	polynucleotide kinase 3'-phosphatase [Source:HGNC Symbol;Acc:HGNC:9154]	-0.09841	0.6605	-0.08722	0.7061	-0.1089	0.6108	1124	0.1417
ENSG00000040199	PHLPP2	PH domain and leucine rich repeat protein phosphatase 2 [Source:HGNC Symbol;Acc:HGNC:29149]	0.04706	0.728	0.05621	0.7275	0.06289	0.6333	721.5	0.08332
ENSG00000040275	SPDL1	spindle apparatus coiled-coil protein 1 [Source:HGNC Symbol;Acc:HGNC:26010]	-0.05464	0.8238	-0.04371	0.8742	0.008122	0.9776	399.5	0.1446
ENSG00000040341	STAU2	staufen double-stranded RNA binding protein 2 [Source:HGNC Symbol;Acc:HGNC:11371]	-0.3627	0.01113	-0.352	0.01863	-0.3411	0.01991	943.2	0.1166
ENSG00000040487	SLC66A1	solute carrier family 66 member 1 [Source:HGNC Symbol;Acc:HGNC:26001]	-0.1377	0.6505	-0.1268	0.6769	-0.2263	0.4133	2504	0.193
ENSG00000040531	CTNS	cystinosin, lysosomal cystine transporter [Source:HGNC Symbol;Acc:HGNC:2518]	-0.04389	0.8933	-0.03162	0.9246	-0.1163	0.6762	2283	0.1817
ENSG00000040608	RTN4R	reticulon 4 receptor [Source:HGNC Symbol;Acc:HGNC:18601]	-0.2443	0.4394	-0.2345	0.4433	-0.2333	0.4676	1483	0.2175
ENSG00000040633	PHF23	PHD finger protein 23 [Source:HGNC Symbol;Acc:HGNC:28428]	0.3077	0.008802	0.3175	0.01525	0.2264	0.05734	2120	0.0963
ENSG00000040933	INPP4A	inositol polyphosphate-4-phosphatase type I A [Source:HGNC Symbol;Acc:HGNC:6074]	-0.1103	0.4542	-0.1003	0.5352	-0.1999	0.1564	3915	0.1009
ENSG00000041357	PSMA4	proteasome 20S subunit alpha 4 [Source:HGNC Symbol;Acc:HGNC:9533]	0.494	0.01223	0.5056	0.01448	0.3807	0.06513	3505	0.1607
ENSG00000041515	MYO16	myosin XVI [Source:HGNC Symbol;Acc:HGNC:29822]	-0.6584	0.3627	-0.6427	0.3686	-0.7662	0.5117	70.89	0.5096
ENSG00000041802	LSG1	large 60S subunit nuclear export GTPase 1 [Source:HGNC Symbol;Acc:HGNC:25652]	-0.1325	0.1152	-0.1218	0.2781	-0.1747	0.0466	1857	0.06397
ENSG00000041880	PARP3	poly(ADP-ribose) polymerase family member 3 [Source:HGNC Symbol;Acc:HGNC:273]	0.04386	0.8345	0.0551	0.8091	0.06499	0.7453	493.8	0.124
ENSG00000041988	THAP3	THAP domain containing 3 [Source:HGNC Symbol;Acc:HGNC:20855]	0.06141	0.7882	0.07069	0.7757	0.05336	0.813	386.3	0.138
ENSG00000042062	RIPOR3	RIPOR family member 3 [Source:HGNC Symbol;Acc:HGNC:16168]	0.00932	0.9926	0.01833	0.9873	0.1902	0.8287	28.03	0.5241
ENSG00000042088	TDP1	tyrosyl-DNA phosphodiesterase 1 [Source:HGNC Symbol;Acc:HGNC:18884]	-0.4261	0.000158	-0.4182	0.001032	-0.4126	0.0007632	679.3	0.09658
ENSG00000042286	AIFM2	apoptosis inducing factor mitochondria associated 2 [Source:HGNC Symbol;Acc:HGNC:21411]	0.4472	0.01916	0.4589	0.01932	0.349	0.069	3589	0.1542
ENSG00000042317	SPATA7	spermatogenesis associated 7 [Source:HGNC Symbol;Acc:HGNC:20423]	-0.8733	0.002209	-0.8675	0.001632	-0.7636	0.02199	310.9	0.2384
ENSG00000042445	RETSAT	retinol saturase [Source:HGNC Symbol;Acc:HGNC:25991]	-0.09115	0.5215	-0.07999	0.6159	-0.1476	0.2206	2539	0.09515
ENSG00000042493	CAPG	capping actin protein, gelsolin like [Source:HGNC Symbol;Acc:HGNC:1474]	0.1164	0.5733	0.1265	0.5774	0.09691	0.6043	59220	0.1355
ENSG00000042753	AP2S1	adaptor related protein complex 2 subunit sigma 1 [Source:HGNC Symbol;Acc:HGNC:565]	-0.1821	0.261	-0.1719	0.3061	-0.2889	0.05211	6870	0.1174
ENSG00000042832	TG	thyroglobulin [Source:HGNC Symbol;Acc:HGNC:11764]	-0.8012	0.06269	-0.7904	0.05454	-0.7267	0.05113	91.85	0.3362
ENSG00000042980	ADAM28	ADAM metallopeptidase domain 28 [Source:HGNC Symbol;Acc:HGNC:206]	0.1431	0.3963	0.1535	0.3936	0.07629	0.6856	2329	0.1179
ENSG00000043093	DCUN1D1	defective in cullin neddylation 1 domain containing 1 [Source:HGNC Symbol;Acc:HGNC:18184]	0.2045	0.492	0.2147	0.4855	0.2216	0.4621	1426	0.2017
ENSG00000043143	JADE2	jade family PHD finger 2 [Source:HGNC Symbol;Acc:HGNC:22984]	0.7148	2.82e-05	0.7235	5.328e-05	0.6149	0.001042	2812	0.1476
ENSG00000043462	LCP2	lymphocyte cytosolic protein 2 [Source:HGNC Symbol;Acc:HGNC:6529]	0.5655	0.0001103	0.5764	0.0002117	0.4057	0.004195	5535	0.1255
ENSG00000043514	TRIT1	tRNA isopentenyltransferase 1 [Source:HGNC Symbol;Acc:HGNC:20286]	-0.025	0.8832	-0.01368	0.9502	-0.04247	0.7755	464.5	0.09525
ENSG00000044090	CUL7	cullin 7 [Source:HGNC Symbol;Acc:HGNC:21024]	0.09084	0.6866	0.1018	0.6787	0.1116	0.5658	301.1	0.1408
ENSG00000044115	CTNNA1	catenin alpha 1 [Source:HGNC Symbol;Acc:HGNC:2509]	0.02443	0.8205	0.03613	0.8048	-0.0691	0.4531	14180	0.06374
ENSG00000044446	PHKA2	phosphorylase kinase regulatory subunit alpha 2 [Source:HGNC Symbol;Acc:HGNC:8926]	-0.07305	0.5883	-0.06356	0.688	-0.1044	0.4101	1610	0.08797
ENSG00000044459	CNTLN	centlein [Source:HGNC Symbol;Acc:HGNC:23432]	0.1812	0.4779	0.1906	0.4769	0.222	0.3936	611.4	0.1737
ENSG00000044574	HSPA5	heat shock protein family A (Hsp70) member 5 [Source:HGNC Symbol;Acc:HGNC:5238]	-0.3255	0.02041	-0.3132	0.03623	-0.4287	0.003329	14470	0.1133
ENSG00000046647	GEMIN8	gem nuclear organelle associated protein 8 [Source:HGNC Symbol;Acc:HGNC:26044]	-0.2812	0.005117	-0.2736	0.0294	-0.2589	0.01425	455.9	0.08305
ENSG00000046651	OFD1	OFD1 centriole and centriolar satellite protein [Source:HGNC Symbol;Acc:HGNC:2567]	0.07105	0.7111	0.08036	0.7098	0.1054	0.5494	445.4	0.1187
ENSG00000046653	GPM6B	glycoprotein M6B [Source:HGNC Symbol;Acc:HGNC:4461]	-0.06047	0.9265	-0.04829	0.9457	0.0519	0.9437	50.62	0.361
ENSG00000047056	WDR37	WD repeat domain 37 [Source:HGNC Symbol;Acc:HGNC:31406]	-0.2091	0.0299	-0.1984	0.07548	-0.2921	0.006838	4773	0.077
ENSG00000047188	YTHDC2	YTH domain containing 2 [Source:HGNC Symbol;Acc:HGNC:24721]	-0.2046	0.2205	-0.1942	0.2676	-0.216	0.2027	1339	0.1225
ENSG00000047230	CTPS2	CTP synthase 2 [Source:HGNC Symbol;Acc:HGNC:2520]	-0.1121	0.4021	-0.1033	0.5366	-0.1021	0.4387	537.7	0.09323
ENSG00000047249	ATP6V1H	ATPase H+ transporting V1 subunit H [Source:HGNC Symbol;Acc:HGNC:18303]	0.1804	0.3445	0.1928	0.3361	0.0954	0.6602	9757	0.1351
ENSG00000047315	POLR2B	RNA polymerase II subunit B [Source:HGNC Symbol;Acc:HGNC:9188]	-0.1421	0.2463	-0.1311	0.3499	-0.2269	0.07989	4313	0.08918
ENSG00000047346	FAM214A	family with sequence similarity 214 member A [Source:HGNC Symbol;Acc:HGNC:25609]	-0.2239	0.3799	-0.2139	0.4014	-0.2784	0.2779	2624	0.1788
ENSG00000047365	ARAP2	ArfGAP with RhoGAP domain, ankyrin repeat and PH domain 2 [Source:HGNC Symbol;Acc:HGNC:16924]	0.8403	0.0004274	0.8515	0.0007345	0.8382	0.001231	1642	0.2026
ENSG00000047410	TPR	translocated promoter region, nuclear basket protein [Source:HGNC Symbol;Acc:HGNC:12017]	-0.01838	0.8943	-0.007443	0.9688	-0.1095	0.3725	5491	0.0769
ENSG00000047457	CP	ceruloplasmin [Source:HGNC Symbol;Acc:HGNC:2295]	2.892	0.0009068	2.893	0.003083	2.394	0.03214	79.01	0.7341
ENSG00000047578	KIAA0556	KIAA0556 [Source:HGNC Symbol;Acc:HGNC:29068]	0.001978	0.9924	0.01243	0.9538	-0.0543	0.7357	1835	0.1025
ENSG00000047579	DTNBP1	dystrobrevin binding protein 1 [Source:HGNC Symbol;Acc:HGNC:17328]	0.1171	0.3924	0.1263	0.4338	0.1162	0.3888	696.9	0.0957
ENSG00000047621	C12orf4	chromosome 12 open reading frame 4 [Source:HGNC Symbol;Acc:HGNC:1184]	-0.2467	0.1334	-0.2359	0.1645	-0.2829	0.08037	1948	0.1242
ENSG00000047634	SCML1	Scm polycomb group protein like 1 [Source:HGNC Symbol;Acc:HGNC:10580]	-0.002459	0.994	0.005186	0.9904	0.04494	0.8928	952.5	0.1836
ENSG00000047644	WWC3	WWC family member 3 [Source:HGNC Symbol;Acc:HGNC:29237]	-0.7688	0.004239	-0.7603	0.002772	-0.6653	0.01877	464.3	0.2227
ENSG00000047648	ARHGAP6	Rho GTPase activating protein 6 [Source:HGNC Symbol;Acc:HGNC:676]	-0.8714	0.00984	-0.8634	0.007152	-0.7624	0.05146	180.8	0.2761
ENSG00000047662	FAM184B	family with sequence similarity 184 member B [Source:HGNC Symbol;Acc:HGNC:29235]	-0.1341	0.7871	-0.123	0.8175	-0.2209	0.6098	39.51	0.2994
ENSG00000047849	MAP4	microtubule associated protein 4 [Source:HGNC Symbol;Acc:HGNC:6862]	0.1265	0.4219	0.1384	0.4151	0.01394	0.94	8752	0.1091
ENSG00000047932	GOPC	golgi associated PDZ and coiled-coil motif containing [Source:HGNC Symbol;Acc:HGNC:17643]	0.1417	0.4652	0.1515	0.4907	0.1952	0.2752	311.3	0.1327
ENSG00000048028	USP28	ubiquitin specific peptidase 28 [Source:HGNC Symbol;Acc:HGNC:12625]	0.4167	0.001403	0.4277	0.003611	0.4239	0.002238	873.7	0.1094
ENSG00000048052	HDAC9	histone deacetylase 9 [Source:HGNC Symbol;Acc:HGNC:14065]	-0.1565	0.7272	-0.1443	0.7515	-0.06091	0.8924	557.8	0.2763
ENSG00000048140	TSPAN17	tetraspanin 17 [Source:HGNC Symbol;Acc:HGNC:13594]	0.0593	0.8625	0.07043	0.8335	-0.02596	0.9416	2575	0.196
ENSG00000048342	CC2D2A	coiled-coil and C2 domain containing 2A [Source:HGNC Symbol;Acc:HGNC:29253]	-0.6807	0.01546	-0.6709	0.01577	-0.7702	0.008036	178.9	0.228
ENSG00000048392	RRM2B	ribonucleotide reductase regulatory TP53 inducible subunit M2B [Source:HGNC Symbol;Acc:HGNC:17296]	0.2825	0.2004	0.2934	0.1992	0.2136	0.3723	4119	0.1631
ENSG00000048405	ZNF800	zinc finger protein 800 [Source:HGNC Symbol;Acc:HGNC:27267]	0.2436	0.2971	0.2545	0.2923	0.2467	0.2857	1071	0.1681
ENSG00000048471	SNX29	sorting nexin 29 [Source:HGNC Symbol;Acc:HGNC:30542]	-0.5374	0.0008928	-0.5281	0.0006644	-0.6011	0.0009033	4333	0.1363
ENSG00000048544	MRPS10	mitochondrial ribosomal protein S10 [Source:HGNC Symbol;Acc:HGNC:14502]	-0.01254	0.9501	-0.00277	0.9915	-0.02795	0.8768	1131	0.1092
ENSG00000048649	RSF1	remodeling and spacing factor 1 [Source:HGNC Symbol;Acc:HGNC:18118]	0.405	0.02707	0.4157	0.03079	0.3014	0.1124	4851	0.1469
ENSG00000048707	VPS13D	vacuolar protein sorting 13 homolog D [Source:HGNC Symbol;Acc:HGNC:23595]	0.1098	0.3935	0.1209	0.4024	0.0316	0.835	4751	0.08992
ENSG00000048740	CELF2	CUGBP Elav-like family member 2 [Source:HGNC Symbol;Acc:HGNC:2550]	-0.2953	0.1714	-0.2854	0.183	-0.3803	0.09134	4879	0.1609
ENSG00000048828	FAM120A	family with sequence similarity 120A [Source:HGNC Symbol;Acc:HGNC:13247]	0.005274	0.9681	0.01693	0.9151	-0.09485	0.3357	6588	0.07048
ENSG00000048991	R3HDM1	R3H domain containing 1 [Source:HGNC Symbol;Acc:HGNC:9757]	-0.2162	0.03826	-0.2054	0.09584	-0.2304	0.029	1269	0.08283
ENSG00000049089	COL9A2	collagen type IX alpha 2 chain [Source:HGNC Symbol;Acc:HGNC:2218]	0.8827	0.001583	0.8943	0.001991	0.8272	0.008068	1638	0.2342
ENSG00000049130	KITLG	KIT ligand [Source:HGNC Symbol;Acc:HGNC:6343]	-0.1477	0.7735	-0.1347	0.7972	-0.06359	0.9308	784.6	0.3109
ENSG00000049167	ERCC8	ERCC excision repair 8, CSA ubiquitin ligase complex subunit [Source:HGNC Symbol;Acc:HGNC:3439]	-0.09608	0.628	-0.086	0.7089	-0.06579	0.7374	338.4	0.1273
ENSG00000049239	H6PD	hexose-6-phosphate dehydrogenase/glucose 1-dehydrogenase [Source:HGNC Symbol;Acc:HGNC:4795]	0.3669	0.04329	0.3758	0.04399	0.2331	0.2362	5155	0.1435
ENSG00000049245	VAMP3	vesicle associated membrane protein 3 [Source:HGNC Symbol;Acc:HGNC:12644]	0.02727	0.8547	0.03831	0.8226	-0.08258	0.5441	5777	0.08588
ENSG00000049246	PER3	period circadian regulator 3 [Source:HGNC Symbol;Acc:HGNC:8847]	-0.3428	0.1417	-0.3319	0.1407	-0.4067	0.08675	3647	0.1757
ENSG00000049247	UTS2	urotensin 2 [Source:HGNC Symbol;Acc:HGNC:12636]	-0.9784	0.02287	-0.9678	0.02163	-0.6475	0.04394	170.3	0.346
ENSG00000049249	TNFRSF9	TNF receptor superfamily member 9 [Source:HGNC Symbol;Acc:HGNC:11924]	1.049	0.0303	1.06	0.0506	1.499	0.0005191	272.5	0.3871
ENSG00000049449	RCN1	reticulocalbin 1 [Source:HGNC Symbol;Acc:HGNC:9934]	0.5745	0.005409	0.5837	0.009923	0.6261	0.006691	252.5	0.1706
ENSG00000049541	RFC2	replication factor C subunit 2 [Source:HGNC Symbol;Acc:HGNC:9970]	-0.3801	0.004371	-0.3706	0.00901	-0.3903	0.00433	799.6	0.1105
ENSG00000049618	ARID1B	AT-rich interaction domain 1B [Source:HGNC Symbol;Acc:HGNC:18040]	0.05136	0.6596	0.06225	0.6506	-0.01825	0.8802	2872	0.07382
ENSG00000049656	CLPTM1L	CLPTM1 like [Source:HGNC Symbol;Acc:HGNC:24308]	0.09742	0.2651	0.1082	0.3382	0.005138	0.9652	3366	0.06332
ENSG00000049759	NEDD4L	NEDD4 like E3 ubiquitin protein ligase [Source:HGNC Symbol;Acc:HGNC:7728]	-0.2702	0.393	-0.2575	0.4228	-0.2639	0.4541	351.7	0.2211
ENSG00000049769	PPP1R3F	protein phosphatase 1 regulatory subunit 3F [Source:HGNC Symbol;Acc:HGNC:14944]	0.05153	0.859	0.06117	0.846	0.07756	0.7713	138.2	0.1665
ENSG00000049860	HEXB	hexosaminidase subunit beta [Source:HGNC Symbol;Acc:HGNC:4879]	0.3198	0.01748	0.3307	0.03751	0.2024	0.2162	34180	0.1088
ENSG00000049883	PTCD2	pentatricopeptide repeat domain 2 [Source:HGNC Symbol;Acc:HGNC:25734]	-0.05408	0.7972	-0.04405	0.8632	-0.04676	0.8046	287.1	0.1266
ENSG00000050130	JKAMP	JNK1/MAPK8 associated membrane protein [Source:HGNC Symbol;Acc:HGNC:20184]	-0.08398	0.7186	-0.07354	0.7643	-0.1312	0.544	2128	0.144
ENSG00000050327	ARHGEF5	Rho guanine nucleotide exchange factor 5 [Source:HGNC Symbol;Acc:HGNC:13209]	0.4766	0.2874	0.4889	0.2938	0.5267	0.3655	117.5	0.323
ENSG00000050344	NFE2L3	nuclear factor, erythroid 2 like 3 [Source:HGNC Symbol;Acc:HGNC:7783]	1.706	7.395e-05	1.712	0.0002679	1.877	0.001371	136	0.37
ENSG00000050393	MCUR1	mitochondrial calcium uniporter regulator 1 [Source:HGNC Symbol;Acc:HGNC:21097]	-0.1266	0.3698	-0.1164	0.483	-0.1231	0.3618	755.9	0.09919
ENSG00000050405	LIMA1	LIM domain and actin binding 1 [Source:HGNC Symbol;Acc:HGNC:24636]	-0.6877	2.426e-05	-0.6773	3.14e-05	-0.6711	0.0001274	799.4	0.141
ENSG00000050426	LETMD1	LETM1 domain containing 1 [Source:HGNC Symbol;Acc:HGNC:24241]	-0.007802	0.9562	0.002112	0.9915	-0.03336	0.7939	1280	0.07554
ENSG00000050438	SLC4A8	solute carrier family 4 member 8 [Source:HGNC Symbol;Acc:HGNC:11034]	-0.3742	0.08263	-0.3625	0.08294	-0.4368	0.04998	2306	0.1665
ENSG00000050730	TNIP3	TNFAIP3 interacting protein 3 [Source:HGNC Symbol;Acc:HGNC:19315]	3.174	0.03316	3.017	0.0841	2.175	0.2342	21.27	1.188
ENSG00000050748	MAPK9	mitogen-activated protein kinase 9 [Source:HGNC Symbol;Acc:HGNC:6886]	-0.1428	0.1663	-0.1323	0.2979	-0.1749	0.09152	1482	0.07711
ENSG00000050767	COL23A1	collagen type XXIII alpha 1 chain [Source:HGNC Symbol;Acc:HGNC:22990]	-0.3888	0.2976	-0.3828	0.2901	-0.4091	0.2544	834.3	0.2685
ENSG00000050820	BCAR1	BCAR1 scaffold protein, Cas family member [Source:HGNC Symbol;Acc:HGNC:971]	0.8337	0.0001054	0.8445	0.000139	0.7663	0.001061	1183	0.1845
ENSG00000051009	FAM160A2	family with sequence similarity 160 member A2 [Source:HGNC Symbol;Acc:HGNC:25378]	-0.08732	0.5818	-0.07814	0.6526	-0.1096	0.4711	1347	0.1038
ENSG00000051108	HERPUD1	homocysteine inducible ER protein with ubiquitin like domain 1 [Source:HGNC Symbol;Acc:HGNC:13744]	0.03466	0.8078	0.04535	0.7795	-0.06684	0.6243	5922	0.08486
ENSG00000051128	HOMER3	homer scaffold protein 3 [Source:HGNC Symbol;Acc:HGNC:17514]	-0.7382	6.154e-07	-0.7294	5.538e-07	-0.7108	7.039e-05	738.1	0.1305
ENSG00000051180	RAD51	RAD51 recombinase [Source:HGNC Symbol;Acc:HGNC:9817]	-0.3943	0.211	-0.3823	0.2326	-0.2628	0.3346	137.1	0.2319
ENSG00000051341	POLQ	DNA polymerase theta [Source:HGNC Symbol;Acc:HGNC:9186]	-0.4032	0.08505	-0.3916	0.1035	-0.3283	0.1335	214.6	0.1807
ENSG00000051382	PIK3CB	phosphatidylinositol-4,5-bisphosphate 3-kinase catalytic subunit beta [Source:HGNC Symbol;Acc:HGNC:8976]	0.1695	0.3092	0.1814	0.3041	0.1128	0.5156	2665	0.1194
ENSG00000051523	CYBA	cytochrome b-245 alpha chain [Source:HGNC Symbol;Acc:HGNC:2577]	0.3245	0.1036	0.3337	0.1081	0.2311	0.1931	20440	0.1524
ENSG00000051596	THOC3	THO complex 3 [Source:HGNC Symbol;Acc:HGNC:19072]	-0.3954	0.1369	-0.3854	0.1495	-0.3336	0.1716	266.7	0.2006
ENSG00000051620	HEBP2	heme binding protein 2 [Source:HGNC Symbol;Acc:HGNC:15716]	0.1325	0.5128	0.1402	0.5175	0.1378	0.4602	979.4	0.136
ENSG00000051825	MPHOSPH9	M-phase phosphoprotein 9 [Source:HGNC Symbol;Acc:HGNC:7215]	-0.1613	0.4799	-0.151	0.5327	-0.1118	0.6416	576.3	0.1552
ENSG00000052126	PLEKHA5	pleckstrin homology domain containing A5 [Source:HGNC Symbol;Acc:HGNC:30036]	-0.249	0.6135	-0.239	0.631	-0.2706	0.563	307	0.318
ENSG00000052723	SIKE1	suppressor of IKBKE 1 [Source:HGNC Symbol;Acc:HGNC:26119]	0.2476	0.1485	0.2572	0.1681	0.2569	0.1399	777.6	0.1288
ENSG00000052749	RRP12	ribosomal RNA processing 12 homolog [Source:HGNC Symbol;Acc:HGNC:29100]	0.06281	0.7541	0.07497	0.7157	-0.01288	0.9529	1865	0.1224
ENSG00000052795	FNIP2	folliculin interacting protein 2 [Source:HGNC Symbol;Acc:HGNC:29280]	0.5403	0.03598	0.5546	0.0375	0.5015	0.08023	11370	0.2049
ENSG00000052802	MSMO1	methylsterol monooxygenase 1 [Source:HGNC Symbol;Acc:HGNC:10545]	0.003573	0.9938	0.01252	0.9799	0.006333	0.9881	1131	0.2348
ENSG00000052841	TTC17	tetratricopeptide repeat domain 17 [Source:HGNC Symbol;Acc:HGNC:25596]	-0.1432	0.083	-0.1333	0.2262	-0.2041	0.03007	2734	0.0638
ENSG00000053108	FSTL4	follistatin like 4 [Source:HGNC Symbol;Acc:HGNC:21389]	-1.792	0.003068	-1.759	0.001514	-1.436	0.1522	94.49	0.5039
ENSG00000053254	FOXN3	forkhead box N3 [Source:HGNC Symbol;Acc:HGNC:1928]	-0.04395	0.7964	-0.03403	0.8621	-0.1364	0.3807	4390	0.1023
ENSG00000053371	AKR7A2	aldo-keto reductase family 7 member A2 [Source:HGNC Symbol;Acc:HGNC:389]	-0.1434	0.5353	-0.1328	0.5679	-0.216	0.3177	2325	0.1541
ENSG00000053372	MRTO4	MRT4 homolog, ribosome maturation factor [Source:HGNC Symbol;Acc:HGNC:18477]	-0.1093	0.6627	-0.09746	0.7041	-0.1919	0.395	2300	0.1585
ENSG00000053501	USE1	unconventional SNARE in the ER 1 [Source:HGNC Symbol;Acc:HGNC:30882]	0.09001	0.8189	0.1016	0.7956	0.1943	0.6664	488.4	0.2329
ENSG00000053524	MCF2L2	MCF.2 cell line derived transforming sequence-like 2 [Source:HGNC Symbol;Acc:HGNC:30319]	0.2627	0.4882	0.2705	0.5154	0.2275	0.5142	51.63	0.2569
ENSG00000053747	LAMA3	laminin subunit alpha 3 [Source:HGNC Symbol;Acc:HGNC:6483]	0.3032	0.6002	0.3186	0.5985	0.7807	0.1193	89.88	0.3754
ENSG00000053770	AP5M1	adaptor related protein complex 5 subunit mu 1 [Source:HGNC Symbol;Acc:HGNC:20192]	0.1319	0.5265	0.1433	0.5079	0.1004	0.631	1917	0.1389
ENSG00000053900	ANAPC4	anaphase promoting complex subunit 4 [Source:HGNC Symbol;Acc:HGNC:19990]	-0.05922	0.7951	-0.04886	0.8426	-0.1005	0.6272	1569	0.1369
ENSG00000053918	KCNQ1	potassium voltage-gated channel subfamily Q member 1 [Source:HGNC Symbol;Acc:HGNC:6294]	-0.2826	0.1442	-0.2729	0.1515	-0.3045	0.1126	1427	0.1457
ENSG00000054116	TRAPPC3	trafficking protein particle complex 3 [Source:HGNC Symbol;Acc:HGNC:19942]	-0.09807	0.3491	-0.08811	0.5008	-0.1598	0.1271	2390	0.07402
ENSG00000054118	THRAP3	thyroid hormone receptor associated protein 3 [Source:HGNC Symbol;Acc:HGNC:22964]	-0.06939	0.3952	-0.05934	0.6264	-0.1682	0.04632	6390	0.05702
ENSG00000054148	PHPT1	phosphohistidine phosphatase 1 [Source:HGNC Symbol;Acc:HGNC:30033]	0.17	0.3939	0.1802	0.3718	0.1133	0.5883	1277	0.1394
ENSG00000054267	ARID4B	AT-rich interaction domain 4B [Source:HGNC Symbol;Acc:HGNC:15550]	0.2505	0.2548	0.2607	0.2534	0.2327	0.3091	1531	0.1596
ENSG00000054277	OPN3	opsin 3 [Source:HGNC Symbol;Acc:HGNC:14007]	0.3958	0.05	0.4063	0.06184	0.4499	0.02465	373.5	0.159
ENSG00000054282	SDCCAG8	serologically defined colon cancer antigen 8 [Source:HGNC Symbol;Acc:HGNC:10671]	-0.3416	0.002166	-0.3316	0.007013	-0.3741	0.001834	1492	0.09308
ENSG00000054356	PTPRN	protein tyrosine phosphatase receptor type N [Source:HGNC Symbol;Acc:HGNC:9676]	0.7916	0.5113	0.7474	0.5239	-0.1483	0.9355	69.38	0.8097
ENSG00000054392	HHAT	hedgehog acyltransferase [Source:HGNC Symbol;Acc:HGNC:18270]	-0.0449	0.8957	-0.03305	0.9264	-0.03745	0.9153	706.1	0.1902
ENSG00000054523	KIF1B	kinesin family member 1B [Source:HGNC Symbol;Acc:HGNC:16636]	0.2692	0.09583	0.2817	0.09762	0.1867	0.2552	5443	0.124
ENSG00000054611	TBC1D22A	TBC1 domain family member 22A [Source:HGNC Symbol;Acc:HGNC:1309]	-0.1094	0.3975	-0.09945	0.4929	-0.1735	0.1441	2470	0.09029
ENSG00000054793	ATP9A	ATPase phospholipid transporting 9A (putative) [Source:HGNC Symbol;Acc:HGNC:13540]	-0.248	0.4018	-0.2346	0.4173	-0.2879	0.3114	2084	0.2061
ENSG00000054965	FAM168A	family with sequence similarity 168 member A [Source:HGNC Symbol;Acc:HGNC:28999]	0.4772	0.009916	0.4871	0.01053	0.3153	0.06742	3465	0.1513
ENSG00000054967	RELT	RELT TNF receptor [Source:HGNC Symbol;Acc:HGNC:13764]	0.1403	0.5279	0.151	0.501	0.02659	0.917	3836	0.1484
ENSG00000054983	GALC	galactosylceramidase [Source:HGNC Symbol;Acc:HGNC:4115]	-0.2756	0.197	-0.266	0.215	-0.3662	0.08289	3800	0.1581
ENSG00000055044	NOP58	NOP58 ribonucleoprotein [Source:HGNC Symbol;Acc:HGNC:29926]	0.02704	0.8986	0.03753	0.8681	0.005246	0.9819	1132	0.1176
ENSG00000055070	SZRD1	SUZ RNA binding domain containing 1 [Source:HGNC Symbol;Acc:HGNC:30232]	0.1548	0.6844	0.1652	0.693	0.1761	0.5826	51.18	0.2381
ENSG00000055130	CUL1	cullin 1 [Source:HGNC Symbol;Acc:HGNC:2551]	0.1737	0.1322	0.184	0.1692	0.1008	0.4175	2837	0.08727
ENSG00000055147	FAM114A2	family with sequence similarity 114 member A2 [Source:HGNC Symbol;Acc:HGNC:1333]	-0.2628	0.009579	-0.2529	0.04122	-0.236	0.02122	737.9	0.08303
ENSG00000055163	CYFIP2	cytoplasmic FMR1 interacting protein 2 [Source:HGNC Symbol;Acc:HGNC:13760]	-0.0583	0.9151	-0.04415	0.9379	-0.02314	0.971	343.9	0.3009
ENSG00000055208	TAB2	TGF-beta activated kinase 1 (MAP3K7) binding protein 2 [Source:HGNC Symbol;Acc:HGNC:17075]	0.04718	0.8366	0.05826	0.8074	-0.04681	0.8343	3872	0.1351
ENSG00000055211	GINM1	glycoprotein integral membrane 1 [Source:HGNC Symbol;Acc:HGNC:21074]	0.1923	0.2974	0.2027	0.2979	0.1573	0.4038	1548	0.1328
ENSG00000055332	EIF2AK2	eukaryotic translation initiation factor 2 alpha kinase 2 [Source:HGNC Symbol;Acc:HGNC:9437]	1.853	9.616e-12	1.865	9.489e-10	1.69	3.293e-06	4741	0.2472
ENSG00000055483	USP36	ubiquitin specific peptidase 36 [Source:HGNC Symbol;Acc:HGNC:20062]	-0.1271	0.427	-0.1163	0.4978	-0.1862	0.2119	2217	0.1107
ENSG00000055609	KMT2C	lysine methyltransferase 2C [Source:HGNC Symbol;Acc:HGNC:13726]	0.05989	0.7381	0.07087	0.7086	-0.01791	0.9314	4497	0.1097
ENSG00000055813	CCDC85A	coiled-coil domain containing 85A [Source:HGNC Symbol;Acc:HGNC:29400]	1.292	0.004842	1.295	0.007512	1.197	0.01022	38.74	0.3793
ENSG00000055917	PUM2	pumilio RNA binding family member 2 [Source:HGNC Symbol;Acc:HGNC:14958]	0.0888	0.6063	0.09943	0.5873	0.02471	0.8996	2836	0.1116
ENSG00000055950	MRPL43	mitochondrial ribosomal protein L43 [Source:HGNC Symbol;Acc:HGNC:14517]	-0.0217	0.9135	-0.01204	0.9592	-0.04761	0.792	1147	0.1104
ENSG00000055957	ITIH1	inter-alpha-trypsin inhibitor heavy chain 1 [Source:HGNC Symbol;Acc:HGNC:6166]	0.4686	0.5033	0.4646	0.5158	0.5483	0.544	38.43	0.4723
ENSG00000056050	HPF1	histone PARylation factor 1 [Source:HGNC Symbol;Acc:HGNC:26051]	0.1174	0.669	0.1275	0.6605	0.0976	0.744	363.7	0.1731
ENSG00000056097	ZFR	zinc finger RNA binding protein [Source:HGNC Symbol;Acc:HGNC:17277]	0.204	0.1358	0.216	0.149	0.1545	0.2787	2990	0.1032
ENSG00000056277	ZNF280C	zinc finger protein 280C [Source:HGNC Symbol;Acc:HGNC:25955]	-0.00936	0.9821	-0.0007908	0.9988	0.2077	0.5553	138.2	0.2137
ENSG00000056558	TRAF1	TNF receptor associated factor 1 [Source:HGNC Symbol;Acc:HGNC:12031]	1.028	0.0003247	1.036	0.0007024	0.9165	0.003545	481.5	0.2435
ENSG00000056586	RC3H2	ring finger and CCCH-type domains 2 [Source:HGNC Symbol;Acc:HGNC:21461]	0.3783	0.01902	0.3891	0.02228	0.3285	0.04694	1993	0.1303
ENSG00000056736	IL17RB	interleukin 17 receptor B [Source:HGNC Symbol;Acc:HGNC:18015]	-0.1211	0.6019	-0.1124	0.6635	-0.07217	0.7453	232.4	0.1506
ENSG00000056972	TRAF3IP2	TRAF3 interacting protein 2 [Source:HGNC Symbol;Acc:HGNC:1343]	0.1748	0.3696	0.1869	0.3702	0.1862	0.3604	720.5	0.1369
ENSG00000057019	DCBLD2	discoidin, CUB and LCCL domain containing 2 [Source:HGNC Symbol;Acc:HGNC:24627]	-0.2495	0.4453	-0.2361	0.502	-0.1693	0.6185	72.58	0.2243
ENSG00000057252	SOAT1	sterol O-acyltransferase 1 [Source:HGNC Symbol;Acc:HGNC:11177]	0.1837	0.3305	0.1951	0.3328	0.05646	0.8145	10680	0.1343
ENSG00000057608	GDI2	GDP dissociation inhibitor 2 [Source:HGNC Symbol;Acc:HGNC:4227]	-0.2389	0.06572	-0.2266	0.118	-0.3306	0.02176	9334	0.1012
ENSG00000057663	ATG5	autophagy related 5 [Source:HGNC Symbol;Acc:HGNC:589]	0.1073	0.581	0.1176	0.5711	0.08062	0.6733	1245	0.1271
ENSG00000057704	TMCC3	transmembrane and coiled-coil domain family 3 [Source:HGNC Symbol;Acc:HGNC:29199]	0.6603	0.002529	0.6711	0.003126	0.6835	0.008685	983.8	0.1824
ENSG00000057757	PITHD1	PITH domain containing 1 [Source:HGNC Symbol;Acc:HGNC:25022]	-0.4232	4.55e-05	-0.4131	0.0002101	-0.4828	0.0001094	3192	0.08954
ENSG00000057935	MTA3	metastasis associated 1 family member 3 [Source:HGNC Symbol;Acc:HGNC:23784]	-0.21	0.1968	-0.1986	0.2637	-0.2192	0.1731	567.8	0.1204
ENSG00000058056	USP13	ubiquitin specific peptidase 13 [Source:HGNC Symbol;Acc:HGNC:12611]	0.1543	0.517	0.1648	0.5093	0.2506	0.2698	434.8	0.1596
ENSG00000058063	ATP11B	ATPase phospholipid transporting 11B (putative) [Source:HGNC Symbol;Acc:HGNC:13553]	0.5067	0.0106	0.5182	0.0126	0.4357	0.03827	3884	0.1621
ENSG00000058085	LAMC2	laminin subunit gamma 2 [Source:HGNC Symbol;Acc:HGNC:6493]	0.456	0.5173	0.4665	0.5241	0.3625	0.6308	33.46	0.472
ENSG00000058091	CDK14	cyclin dependent kinase 14 [Source:HGNC Symbol;Acc:HGNC:8883]	0.6981	0.0002555	0.7094	0.0004599	0.6899	0.001064	1277	0.1628
ENSG00000058262	SEC61A1	SEC61 translocon subunit alpha 1 [Source:HGNC Symbol;Acc:HGNC:18276]	0.3142	9.115e-05	0.3255	0.001141	0.2462	0.004497	2515	0.06897
ENSG00000058272	PPP1R12A	protein phosphatase 1 regulatory subunit 12A [Source:HGNC Symbol;Acc:HGNC:7618]	0.05768	0.8	0.06871	0.7703	0.02679	0.9142	2624	0.1363
ENSG00000058335	RASGRF1	Ras protein specific guanine nucleotide releasing factor 1 [Source:HGNC Symbol;Acc:HGNC:9875]	0.1079	0.803	0.1233	0.7754	0.09021	0.7828	767	0.2586
ENSG00000058404	CAMK2B	calcium/calmodulin dependent protein kinase II beta [Source:HGNC Symbol;Acc:HGNC:1461]	-1.068	0.03674	-1.054	0.02627	-1.157	0.002437	285.7	0.4064
ENSG00000058453	CROCC	ciliary rootlet coiled-coil, rootletin [Source:HGNC Symbol;Acc:HGNC:21299]	-0.1832	0.4048	-0.1739	0.4347	-0.1641	0.4944	916.7	0.1532
ENSG00000058600	POLR3E	RNA polymerase III subunit E [Source:HGNC Symbol;Acc:HGNC:30347]	-0.09787	0.3952	-0.08713	0.542	-0.1087	0.3551	946.4	0.08042
ENSG00000058668	ATP2B4	ATPase plasma membrane Ca2+ transporting 4 [Source:HGNC Symbol;Acc:HGNC:817]	-0.1794	0.4953	-0.1692	0.5241	-0.2845	0.2484	2724	0.1781
ENSG00000058729	RIOK2	RIO kinase 2 [Source:HGNC Symbol;Acc:HGNC:18999]	-0.06482	0.782	-0.05596	0.8277	-0.05789	0.7988	692.5	0.1413
ENSG00000058799	YIPF1	Yip1 domain family member 1 [Source:HGNC Symbol;Acc:HGNC:25231]	0.04014	0.7294	0.05016	0.7295	-0.004243	0.9751	1594	0.07139
ENSG00000058804	NDC1	NDC1 transmembrane nucleoporin [Source:HGNC Symbol;Acc:HGNC:25525]	-0.2762	0.2188	-0.2653	0.2494	-0.2559	0.2065	596.6	0.1648
ENSG00000058866	DGKG	diacylglycerol kinase gamma [Source:HGNC Symbol;Acc:HGNC:2853]	-0.1717	0.6912	-0.1566	0.7227	-0.05356	0.9182	273.9	0.2697
ENSG00000059122	FLYWCH1	FLYWCH-type zinc finger 1 [Source:HGNC Symbol;Acc:HGNC:25404]	-0.251	0.23	-0.2428	0.2332	-0.2672	0.1996	2846	0.1529
ENSG00000059145	UNKL	unk like zinc finger [Source:HGNC Symbol;Acc:HGNC:14184]	0.4652	0.01758	0.4737	0.01784	0.4978	0.03534	989.1	0.1584
ENSG00000059377	TBXAS1	thromboxane A synthase 1 [Source:HGNC Symbol;Acc:HGNC:11609]	-0.5336	0.003685	-0.5244	0.003155	-0.6122	0.00262	10820	0.1525
ENSG00000059378	PARP12	poly(ADP-ribose) polymerase family member 12 [Source:HGNC Symbol;Acc:HGNC:21919]	0.8121	4.577e-06	0.8241	1.037e-05	0.6708	0.0009894	5842	0.1548
ENSG00000059573	ALDH18A1	aldehyde dehydrogenase 18 family member A1 [Source:HGNC Symbol;Acc:HGNC:9722]	-0.5019	0.02439	-0.4906	0.02215	-0.4334	0.04738	584.6	0.1792
ENSG00000059588	TARBP1	TAR (HIV-1) RNA binding protein 1 [Source:HGNC Symbol;Acc:HGNC:11568]	-0.362	0.01366	-0.3519	0.01767	-0.4015	0.01046	1678	0.1194
ENSG00000059691	GATB	glutamyl-tRNA amidotransferase subunit B [Source:HGNC Symbol;Acc:HGNC:8849]	-0.1502	0.3507	-0.1384	0.4238	-0.1694	0.2572	1042	0.1137
ENSG00000059728	MXD1	MAX dimerization protein 1 [Source:HGNC Symbol;Acc:HGNC:6761]	0.7185	0.003977	0.7278	0.004993	0.6281	0.01996	2960	0.2069
ENSG00000059758	CDK17	cyclin dependent kinase 17 [Source:HGNC Symbol;Acc:HGNC:8750]	0.1889	0.3084	0.2019	0.3043	0.2069	0.2414	1144	0.1328
ENSG00000059804	SLC2A3	solute carrier family 2 member 3 [Source:HGNC Symbol;Acc:HGNC:11007]	0.2052	0.4599	0.2149	0.4512	0.1657	0.521	791	0.1899
ENSG00000059915	PSD	pleckstrin and Sec7 domain containing [Source:HGNC Symbol;Acc:HGNC:9507]	-0.1539	0.6829	-0.1402	0.718	-0.1087	0.7507	158.6	0.2357
ENSG00000060069	CTDP1	CTD phosphatase subunit 1 [Source:HGNC Symbol;Acc:HGNC:2498]	0.04566	0.8128	0.05504	0.7815	-0.01538	0.9403	1785	0.1144
ENSG00000060138	YBX3	Y-box binding protein 3 [Source:HGNC Symbol;Acc:HGNC:2428]	-0.001276	0.9938	0.008791	0.9633	-0.08095	0.5143	3532	0.08481
ENSG00000060237	WNK1	WNK lysine deficient protein kinase 1 [Source:HGNC Symbol;Acc:HGNC:14540]	-0.09586	0.2713	-0.0855	0.4891	-0.22	0.02431	9972	0.06304
ENSG00000060339	CCAR1	cell division cycle and apoptosis regulator 1 [Source:HGNC Symbol;Acc:HGNC:24236]	-0.1272	0.3445	-0.116	0.4481	-0.1906	0.1655	3249	0.09527
ENSG00000060491	OGFR	opioid growth factor receptor [Source:HGNC Symbol;Acc:HGNC:15768]	0.659	0.0004219	0.6689	0.0005429	0.5218	0.005112	4179	0.1587
ENSG00000060558	GNA15	G protein subunit alpha 15 [Source:HGNC Symbol;Acc:HGNC:4383]	-0.05107	0.8285	-0.04262	0.8653	-0.1155	0.5531	1666	0.1389
ENSG00000060642	PIGV	phosphatidylinositol glycan anchor biosynthesis class V [Source:HGNC Symbol;Acc:HGNC:26031]	-0.01317	0.942	-0.00337	0.9895	-0.03161	0.8384	522.9	0.09922
ENSG00000060688	SNRNP40	small nuclear ribonucleoprotein U5 subunit 40 [Source:HGNC Symbol;Acc:HGNC:30857]	-0.1007	0.3425	-0.09046	0.5034	-0.107	0.3107	1151	0.07518
ENSG00000060749	QSER1	glutamine and serine rich 1 [Source:HGNC Symbol;Acc:HGNC:26154]	0.3895	0.1269	0.4011	0.1252	0.3747	0.1572	1560	0.1933
ENSG00000060762	MPC1	mitochondrial pyruvate carrier 1 [Source:HGNC Symbol;Acc:HGNC:21606]	-0.2774	0.02171	-0.2657	0.04286	-0.3313	0.005958	1923	0.09735
ENSG00000060971	ACAA1	acetyl-CoA acyltransferase 1 [Source:HGNC Symbol;Acc:HGNC:82]	0.4944	0.0003617	0.5052	0.0005515	0.3707	0.008877	4706	0.1179
ENSG00000060982	BCAT1	branched chain amino acid transaminase 1 [Source:HGNC Symbol;Acc:HGNC:976]	-0.4408	0.02343	-0.4294	0.02637	-0.5336	0.0106	6833	0.1564
ENSG00000061273	HDAC7	histone deacetylase 7 [Source:HGNC Symbol;Acc:HGNC:14067]	0.007187	0.9768	0.01669	0.9476	-0.02322	0.9209	1843	0.1292
ENSG00000061455	PRDM6	PR/SET domain 6 [Source:HGNC Symbol;Acc:HGNC:9350]	-0.5687	0.4875	-0.5495	0.4923	-0.652	0.477	43.65	0.5555
ENSG00000061676	NCKAP1	NCK associated protein 1 [Source:HGNC Symbol;Acc:HGNC:7666]	0.4504	0.1544	0.4649	0.1516	0.449	0.1361	1179	0.2371
ENSG00000061794	MRPS35	mitochondrial ribosomal protein S35 [Source:HGNC Symbol;Acc:HGNC:16635]	-0.1664	0.1779	-0.1551	0.2778	-0.1883	0.1148	1224	0.0919
ENSG00000061918	GUCY1B1	guanylate cyclase 1 soluble subunit beta 1 [Source:HGNC Symbol;Acc:HGNC:4687]	-0.09729	0.9066	-0.09187	0.915	-0.3637	0.5939	30.13	0.456
ENSG00000061936	SFSWAP	splicing factor SWAP [Source:HGNC Symbol;Acc:HGNC:10790]	0.06756	0.5436	0.07763	0.5617	0.01831	0.891	2037	0.07378
ENSG00000061938	TNK2	tyrosine kinase non receptor 2 [Source:HGNC Symbol;Acc:HGNC:19297]	0.6047	0.001452	0.6135	0.001622	0.4705	0.01404	2717	0.1592
ENSG00000061987	MON2	MON2 homolog, regulator of endosome-to-Golgi trafficking [Source:HGNC Symbol;Acc:HGNC:29177]	0.1276	0.4928	0.1384	0.4817	0.1056	0.5612	2164	0.126
ENSG00000062194	GPBP1	GC-rich promoter binding protein 1 [Source:HGNC Symbol;Acc:HGNC:29520]	0.5144	0.008833	0.5249	0.01057	0.4741	0.02199	1938	0.1611
ENSG00000062282	DGAT2	diacylglycerol O-acyltransferase 2 [Source:HGNC Symbol;Acc:HGNC:16940]	0.4994	0.115	0.5073	0.1322	0.4261	0.1573	159.5	0.2411
ENSG00000062370	ZNF112	zinc finger protein 112 [Source:HGNC Symbol;Acc:HGNC:12892]	-0.1753	0.4841	-0.1633	0.5644	-0.1201	0.6626	133	0.1701
ENSG00000062485	CS	citrate synthase [Source:HGNC Symbol;Acc:HGNC:2422]	-0.01655	0.9115	-0.004096	0.9836	-0.1277	0.2344	6818	0.08223
ENSG00000062598	ELMO2	engulfment and cell motility 2 [Source:HGNC Symbol;Acc:HGNC:17233]	-0.09739	0.4312	-0.08624	0.547	-0.1824	0.08856	2703	0.08545
ENSG00000062650	WAPL	WAPL cohesin release factor [Source:HGNC Symbol;Acc:HGNC:23293]	0.03153	0.8564	0.04239	0.8224	-0.03734	0.8285	3647	0.1003
ENSG00000062716	VMP1	vacuole membrane protein 1 [Source:HGNC Symbol;Acc:HGNC:29559]	1.041	3.32e-08	1.052	3.155e-07	0.8527	3.875e-05	7849	0.1681
ENSG00000062725	APPBP2	amyloid beta precursor protein binding protein 2 [Source:HGNC Symbol;Acc:HGNC:622]	0.07296	0.7532	0.08337	0.7287	0.05195	0.8258	1412	0.1417
ENSG00000062822	POLD1	DNA polymerase delta 1, catalytic subunit [Source:HGNC Symbol;Acc:HGNC:9175]	-0.03776	0.8983	-0.02919	0.9237	-0.08664	0.7349	1129	0.1634
ENSG00000063046	EIF4B	eukaryotic translation initiation factor 4B [Source:HGNC Symbol;Acc:HGNC:3285]	-0.6535	0.0008851	-0.6438	0.0006099	-0.7629	0.0008571	10960	0.1655
ENSG00000063127	SLC6A16	solute carrier family 6 member 16 [Source:HGNC Symbol;Acc:HGNC:13622]	0.3487	0.0602	0.3615	0.06098	0.3416	0.06664	571.6	0.1451
ENSG00000063169	BICRA	BRD4 interacting chromatin remodeling complex associated protein [Source:HGNC Symbol;Acc:HGNC:4332]	0.07174	0.7879	0.0796	0.7756	0.08707	0.743	334.8	0.1609
ENSG00000063176	SPHK2	sphingosine kinase 2 [Source:HGNC Symbol;Acc:HGNC:18859]	0.2897	0.2053	0.2999	0.1994	0.3272	0.1669	565.2	0.1687
ENSG00000063177	RPL18	ribosomal protein L18 [Source:HGNC Symbol;Acc:HGNC:10310]	-0.2429	0.211	-0.2346	0.227	-0.3026	0.08246	6941	0.1428
ENSG00000063180	CA11	carbonic anhydrase 11 [Source:HGNC Symbol;Acc:HGNC:1370]	-0.09489	0.7149	-0.08339	0.7531	-0.06173	0.7988	776.8	0.1607
ENSG00000063241	ISOC2	isochorismatase domain containing 2 [Source:HGNC Symbol;Acc:HGNC:26278]	-0.2669	0.2404	-0.2563	0.2483	-0.3272	0.1257	1418	0.1657
ENSG00000063244	U2AF2	U2 small nuclear RNA auxiliary factor 2 [Source:HGNC Symbol;Acc:HGNC:23156]	0.08967	0.5415	0.09957	0.5334	0.001734	0.9925	5032	0.0975
ENSG00000063245	EPN1	epsin 1 [Source:HGNC Symbol;Acc:HGNC:21604]	-0.01089	0.9687	-0.002049	0.9957	-0.07913	0.731	2610	0.1495
ENSG00000063322	MED29	mediator complex subunit 29 [Source:HGNC Symbol;Acc:HGNC:23074]	-0.1949	0.04747	-0.1851	0.1092	-0.2392	0.02011	2103	0.07749
ENSG00000063587	ZNF275	zinc finger protein 275 [Source:HGNC Symbol;Acc:HGNC:13069]	-0.134	0.3332	-0.1248	0.4605	-0.1181	0.4074	485.3	0.09829
ENSG00000063601	MTMR1	myotubularin related protein 1 [Source:HGNC Symbol;Acc:HGNC:7449]	-0.3566	0.01259	-0.344	0.01659	-0.4161	0.004497	3740	0.1164
ENSG00000063660	GPC1	glypican 1 [Source:HGNC Symbol;Acc:HGNC:4449]	-0.2992	0.5944	-0.2885	0.6138	-0.4442	0.4452	57.58	0.3652
ENSG00000063761	ADCK1	aarF domain containing kinase 1 [Source:HGNC Symbol;Acc:HGNC:19038]	-0.2613	0.03681	-0.2515	0.06634	-0.2515	0.06086	915.2	0.0995
ENSG00000063854	HAGH	hydroxyacylglutathione hydrolase [Source:HGNC Symbol;Acc:HGNC:4805]	-0.05631	0.7873	-0.04628	0.8336	-0.1229	0.5133	2572	0.1261
ENSG00000063978	RNF4	ring finger protein 4 [Source:HGNC Symbol;Acc:HGNC:10067]	-0.01901	0.9166	-0.008237	0.9706	-0.09467	0.5194	2897	0.09954
ENSG00000064012	CASP8	caspase 8 [Source:HGNC Symbol;Acc:HGNC:1509]	0.1462	0.2861	0.1569	0.3023	0.08086	0.5963	2404	0.09879
ENSG00000064042	LIMCH1	LIM and calponin homology domains 1 [Source:HGNC Symbol;Acc:HGNC:29191]	-1.055	0.05045	-1.04	0.03849	-1.012	0.1951	121.9	0.4247
ENSG00000064102	INTS13	integrator complex subunit 13 [Source:HGNC Symbol;Acc:HGNC:20174]	-0.0581	0.8035	-0.04732	0.855	-0.008056	0.9755	716.6	0.1395
ENSG00000064115	TM7SF3	transmembrane 7 superfamily member 3 [Source:HGNC Symbol;Acc:HGNC:23049]	-0.2731	0.002209	-0.2616	0.01251	-0.3395	0.001525	2920	0.07453
ENSG00000064195	DLX3	distal-less homeobox 3 [Source:HGNC Symbol;Acc:HGNC:2916]	0.09725	0.9014	0.1094	0.8836	-0.08803	0.8802	15.77	0.4342
ENSG00000064201	TSPAN32	tetraspanin 32 [Source:HGNC Symbol;Acc:HGNC:13410]	-0.04856	0.8994	-0.03642	0.9254	-0.0569	0.8703	1246	0.2126
ENSG00000064225	ST3GAL6	ST3 beta-galactoside alpha-2,3-sialyltransferase 6 [Source:HGNC Symbol;Acc:HGNC:18080]	-0.09645	0.659	-0.08629	0.7086	-0.1541	0.4454	2723	0.1384
ENSG00000064270	ATP2C2	ATPase secretory pathway Ca2+ transporting 2 [Source:HGNC Symbol;Acc:HGNC:29103]	0.9395	0.3185	0.9358	0.3411	0.7224	0.4567	15.97	0.6729
ENSG00000064300	NGFR	nerve growth factor receptor [Source:HGNC Symbol;Acc:HGNC:7809]	9.82	4.812e-13	9.7	7.999e-09	8.981	0.0006191	303.7	1.24
ENSG00000064313	TAF2	TATA-box binding protein associated factor 2 [Source:HGNC Symbol;Acc:HGNC:11536]	0.1271	0.4453	0.1386	0.4408	0.1323	0.4187	1202	0.1143
ENSG00000064393	HIPK2	homeodomain interacting protein kinase 2 [Source:HGNC Symbol;Acc:HGNC:14402]	0.419	0.002526	0.431	0.003633	0.3044	0.02843	4102	0.1157
ENSG00000064419	TNPO3	transportin 3 [Source:HGNC Symbol;Acc:HGNC:17103]	0.142	0.03353	0.1526	0.1186	0.05393	0.5068	3461	0.05326
ENSG00000064490	RFXANK	regulatory factor X associated ankyrin containing protein [Source:HGNC Symbol;Acc:HGNC:9987]	0.02084	0.9313	0.0305	0.9041	0.004229	0.9868	782.8	0.1332
ENSG00000064545	TMEM161A	transmembrane protein 161A [Source:HGNC Symbol;Acc:HGNC:26020]	-0.3588	0.1354	-0.352	0.1396	-0.2875	0.265	391.7	0.1815
ENSG00000064547	LPAR2	lysophosphatidic acid receptor 2 [Source:HGNC Symbol;Acc:HGNC:3168]	-0.00725	0.9764	0.003131	0.9913	-0.007202	0.9767	1794	0.1283
ENSG00000064601	CTSA	cathepsin A [Source:HGNC Symbol;Acc:HGNC:9251]	-0.02697	0.8989	-0.01703	0.946	-0.1398	0.3063	31690	0.1177
ENSG00000064607	SUGP2	SURP and G-patch domain containing 2 [Source:HGNC Symbol;Acc:HGNC:18641]	-0.1958	0.07132	-0.1857	0.1319	-0.2853	0.0139	4228	0.0843
ENSG00000064651	SLC12A2	solute carrier family 12 member 2 [Source:HGNC Symbol;Acc:HGNC:10911]	-0.3576	0.1919	-0.3464	0.212	-0.3273	0.2235	268.3	0.2034
ENSG00000064652	SNX24	sorting nexin 24 [Source:HGNC Symbol;Acc:HGNC:21533]	-0.4709	0.0005861	-0.4616	0.0008008	-0.4994	0.001525	1954	0.1159
ENSG00000064666	CNN2	calponin 2 [Source:HGNC Symbol;Acc:HGNC:2156]	-0.7283	3.677e-05	-0.7194	1.591e-05	-0.775	7.421e-05	1987	0.1524
ENSG00000064687	ABCA7	ATP binding cassette subfamily A member 7 [Source:HGNC Symbol;Acc:HGNC:37]	-0.1215	0.6414	-0.1145	0.6603	-0.1272	0.621	1930	0.1661
ENSG00000064692	SNCAIP	synuclein alpha interacting protein [Source:HGNC Symbol;Acc:HGNC:11139]	-0.2145	0.7765	-0.1984	0.7881	0.0488	0.94	33.07	0.4574
ENSG00000064703	DDX20	DEAD-box helicase 20 [Source:HGNC Symbol;Acc:HGNC:2743]	-0.03218	0.8813	-0.02172	0.9295	-0.005002	0.9825	743	0.1213
ENSG00000064726	BTBD1	BTB domain containing 1 [Source:HGNC Symbol;Acc:HGNC:1120]	0.04115	0.816	0.05172	0.7883	-0.04449	0.8076	4319	0.1049
ENSG00000064763	FAR2	fatty acyl-CoA reductase 2 [Source:HGNC Symbol;Acc:HGNC:25531]	0.3081	0.07226	0.3204	0.07952	0.3241	0.05371	929.6	0.1331
ENSG00000064886	CHI3L2	chitinase 3 like 2 [Source:HGNC Symbol;Acc:HGNC:1933]	0.2657	0.2427	0.2766	0.2528	0.2037	0.4116	417.8	0.1657
ENSG00000064932	SBNO2	strawberry notch homolog 2 [Source:HGNC Symbol;Acc:HGNC:29158]	0.4881	0.006516	0.4977	0.00655	0.4195	0.02245	2124	0.1478
ENSG00000064933	PMS1	PMS1 homolog 1, mismatch repair system component [Source:HGNC Symbol;Acc:HGNC:9121]	-0.1774	0.5336	-0.167	0.5778	-0.1178	0.6727	331.5	0.1898
ENSG00000064961	HMG20B	high mobility group 20B [Source:HGNC Symbol;Acc:HGNC:5002]	0.2319	0.2923	0.2432	0.2764	0.1169	0.6229	5335	0.1586
ENSG00000064989	CALCRL	calcitonin receptor like receptor [Source:HGNC Symbol;Acc:HGNC:16709]	-0.1183	0.7873	-0.1069	0.8184	0.08532	0.8667	128.9	0.2646
ENSG00000064995	TAF11	TATA-box binding protein associated factor 11 [Source:HGNC Symbol;Acc:HGNC:11544]	0.09017	0.5732	0.1002	0.6004	0.1114	0.4706	352.8	0.1049
ENSG00000064999	ANKS1A	ankyrin repeat and sterile alpha motif domain containing 1A [Source:HGNC Symbol;Acc:HGNC:20961]	-0.4256	2.553e-05	-0.4161	0.0001497	-0.4571	7.749e-05	1487	0.08748
ENSG00000065000	AP3D1	adaptor related protein complex 3 subunit delta 1 [Source:HGNC Symbol;Acc:HGNC:568]	-0.1142	0.502	-0.103	0.5686	-0.2307	0.1226	6219	0.1148
ENSG00000065029	ZNF76	zinc finger protein 76 [Source:HGNC Symbol;Acc:HGNC:13149]	-0.1391	0.37	-0.1296	0.4341	-0.1604	0.2946	1595	0.1091
ENSG00000065054	SLC9A3R2	SLC9A3 regulator 2 [Source:HGNC Symbol;Acc:HGNC:11076]	0.05845	0.9104	0.06446	0.9053	0.04403	0.9312	78.52	0.2871
ENSG00000065057	NTHL1	nth like DNA glycosylase 1 [Source:HGNC Symbol;Acc:HGNC:8028]	0.0669	0.8909	0.07528	0.8785	0.01705	0.9701	122.5	0.2696
ENSG00000065060	UHRF1BP1	UHRF1 binding protein 1 [Source:HGNC Symbol;Acc:HGNC:21216]	0.1909	0.0478	0.202	0.0878	0.08146	0.3959	4419	0.07601
ENSG00000065135	GNAI3	G protein subunit alpha i3 [Source:HGNC Symbol;Acc:HGNC:4387]	0.0468	0.7722	0.05735	0.7484	-0.04715	0.7648	3372	0.09772
ENSG00000065150	IPO5	importin 5 [Source:HGNC Symbol;Acc:HGNC:6402]	-0.1586	0.3132	-0.1474	0.3752	-0.2196	0.1538	2459	0.1126
ENSG00000065154	OAT	ornithine aminotransferase [Source:HGNC Symbol;Acc:HGNC:8091]	-0.02323	0.9179	-0.01236	0.9618	-0.1207	0.5249	3776	0.1236
ENSG00000065183	WDR3	WD repeat domain 3 [Source:HGNC Symbol;Acc:HGNC:12755]	-0.02946	0.8673	-0.02038	0.9253	-0.01303	0.9423	566.4	0.1005
ENSG00000065243	PKN2	protein kinase N2 [Source:HGNC Symbol;Acc:HGNC:9406]	0.1594	0.5916	0.1694	0.5759	0.1521	0.6115	1403	0.1934
ENSG00000065268	WDR18	WD repeat domain 18 [Source:HGNC Symbol;Acc:HGNC:17956]	-0.245	0.3557	-0.2374	0.3678	-0.2489	0.3453	518.2	0.1872
ENSG00000065308	TRAM2	translocation associated membrane protein 2 [Source:HGNC Symbol;Acc:HGNC:16855]	-0.4872	0.244	-0.4757	0.2767	-0.4766	0.2735	39.53	0.3045
ENSG00000065328	MCM10	minichromosome maintenance 10 replication initiation factor [Source:HGNC Symbol;Acc:HGNC:18043]	-1.435	0.04357	-1.413	0.02717	-1.362	0.01695	43.25	0.5621
ENSG00000065357	DGKA	diacylglycerol kinase alpha [Source:HGNC Symbol;Acc:HGNC:2849]	-0.02758	0.918	-0.01937	0.9486	-0.02087	0.9369	453	0.1469
ENSG00000065413	ANKRD44	ankyrin repeat domain 44 [Source:HGNC Symbol;Acc:HGNC:25259]	0.25	0.1391	0.26	0.146	0.2009	0.2547	1738	0.1275
ENSG00000065427	KARS1	lysyl-tRNA synthetase 1 [Source:HGNC Symbol;Acc:HGNC:6215]	0.3619	0.0005354	0.3735	0.002073	0.2392	0.01419	4336	0.08854
ENSG00000065457	ADAT1	adenosine deaminase tRNA specific 1 [Source:HGNC Symbol;Acc:HGNC:228]	0.1537	0.04549	0.1631	0.1306	0.1192	0.1524	1204	0.06065
ENSG00000065485	PDIA5	protein disulfide isomerase family A member 5 [Source:HGNC Symbol;Acc:HGNC:24811]	-0.1822	0.4642	-0.1743	0.5042	-0.08583	0.7698	291.1	0.1701
ENSG00000065491	TBC1D22B	TBC1 domain family member 22B [Source:HGNC Symbol;Acc:HGNC:21602]	0.3146	0.006211	0.3252	0.01405	0.2925	0.01641	857.6	0.09479
ENSG00000065518	NDUFB4	NADH:ubiquinone oxidoreductase subunit B4 [Source:HGNC Symbol;Acc:HGNC:7699]	0.06043	0.6586	0.07073	0.6502	-0.01939	0.9018	3299	0.08661
ENSG00000065526	SPEN	spen family transcriptional repressor [Source:HGNC Symbol;Acc:HGNC:17575]	0.2127	0.03029	0.2232	0.05577	0.1011	0.3544	5162	0.07848
ENSG00000065534	MYLK	myosin light chain kinase [Source:HGNC Symbol;Acc:HGNC:7590]	1.708	2.363e-06	1.722	1.632e-05	1.903	1.492e-05	398.9	0.3174
ENSG00000065548	ZC3H15	zinc finger CCCH-type containing 15 [Source:HGNC Symbol;Acc:HGNC:29528]	-0.08788	0.6255	-0.07741	0.6996	-0.1199	0.4646	1623	0.1156
ENSG00000065559	MAP2K4	mitogen-activated protein kinase kinase 4 [Source:HGNC Symbol;Acc:HGNC:6844]	-0.04049	0.8009	-0.03028	0.8739	-0.07159	0.6195	1693	0.09607
ENSG00000065600	PACC1	proton activated chloride channel 1 [Source:HGNC Symbol;Acc:HGNC:25593]	0.003083	0.988	0.01166	0.9594	-0.03454	0.8355	1486	0.1053
ENSG00000065613	SLK	STE20 like kinase [Source:HGNC Symbol;Acc:HGNC:11088]	0.2073	0.1666	0.2191	0.1761	0.1707	0.2646	2558	0.112
ENSG00000065615	CYB5R4	cytochrome b5 reductase 4 [Source:HGNC Symbol;Acc:HGNC:20147]	0.04096	0.857	0.05093	0.8283	-0.03141	0.893	4066	0.1307
ENSG00000065621	GSTO2	glutathione S-transferase omega 2 [Source:HGNC Symbol;Acc:HGNC:23064]	-0.03277	0.9583	-0.02029	0.9777	0.04795	0.94	47.48	0.3368
ENSG00000065665	SEC61A2	SEC61 translocon subunit alpha 2 [Source:HGNC Symbol;Acc:HGNC:17702]	0.1838	0.3957	0.1928	0.4272	0.2209	0.3308	223.9	0.1513
ENSG00000065675	PRKCQ	protein kinase C theta [Source:HGNC Symbol;Acc:HGNC:9410]	-1.229	0.08324	-1.224	0.04705	-0.8563	0.3223	167.3	0.5481
ENSG00000065802	ASB1	ankyrin repeat and SOCS box containing 1 [Source:HGNC Symbol;Acc:HGNC:16011]	-0.2479	0.1128	-0.2375	0.1357	-0.2875	0.06424	1626	0.119
ENSG00000065809	FAM107B	family with sequence similarity 107 member B [Source:HGNC Symbol;Acc:HGNC:23726]	0.2343	0.3599	0.2453	0.3509	0.1473	0.6047	4164	0.1804
ENSG00000065833	ME1	malic enzyme 1 [Source:HGNC Symbol;Acc:HGNC:6983]	-0.2037	0.3819	-0.194	0.4079	-0.2873	0.2296	4711	0.1632
ENSG00000065882	TBC1D1	TBC1 domain family member 1 [Source:HGNC Symbol;Acc:HGNC:11578]	-0.03737	0.7635	-0.02596	0.87	-0.1487	0.125	5052	0.07564
ENSG00000065883	CDK13	cyclin dependent kinase 13 [Source:HGNC Symbol;Acc:HGNC:1733]	-0.02763	0.8034	-0.01747	0.9096	-0.0761	0.4338	1923	0.06633
ENSG00000065911	MTHFD2	methylenetetrahydrofolate dehydrogenase (NADP+ dependent) 2, methenyltetrahydrofolate cyclohydrolase [Source:HGNC Symbol;Acc:HGNC:7434]	0.3399	0.01801	0.3502	0.02488	0.2954	0.02884	1094	0.1161
ENSG00000065923	SLC9A7	solute carrier family 9 member A7 [Source:HGNC Symbol;Acc:HGNC:17123]	-0.2444	0.1478	-0.2323	0.1706	-0.2714	0.09405	2590	0.1269
ENSG00000065970	FOXJ2	forkhead box J2 [Source:HGNC Symbol;Acc:HGNC:24818]	-0.08969	0.3565	-0.07988	0.5328	-0.1312	0.1746	1654	0.06866
ENSG00000065978	YBX1	Y-box binding protein 1 [Source:HGNC Symbol;Acc:HGNC:8014]	-0.2845	0.1562	-0.2732	0.1805	-0.407	0.03021	23740	0.1505
ENSG00000065989	PDE4A	phosphodiesterase 4A [Source:HGNC Symbol;Acc:HGNC:8780]	0.4136	0.006862	0.4232	0.00809	0.3155	0.04295	1995	0.1259
ENSG00000066027	PPP2R5A	protein phosphatase 2 regulatory subunit B'alpha [Source:HGNC Symbol;Acc:HGNC:9309]	-0.001356	0.9939	0.008498	0.9692	-0.06249	0.6873	2505	0.09596
ENSG00000066044	ELAVL1	ELAV like RNA binding protein 1 [Source:HGNC Symbol;Acc:HGNC:3312]	-0.1582	0.1781	-0.1478	0.2689	-0.2151	0.06486	1739	0.08745
ENSG00000066056	TIE1	tyrosine kinase with immunoglobulin like and EGF like domains 1 [Source:HGNC Symbol;Acc:HGNC:11809]	0.1733	0.5776	0.1858	0.5467	0.1078	0.6937	1563	0.2036
ENSG00000066084	DIP2B	disco interacting protein 2 homolog B [Source:HGNC Symbol;Acc:HGNC:29284]	0.5441	1.866e-06	0.5559	1.347e-05	0.4621	0.0002149	3124	0.1001
ENSG00000066117	SMARCD1	SWI/SNF related, matrix associated, actin dependent regulator of chromatin, subfamily d, member 1 [Source:HGNC Symbol;Acc:HGNC:11106]	0.139	0.1286	0.1493	0.1921	0.07772	0.426	1849	0.06921
ENSG00000066136	NFYC	nuclear transcription factor Y subunit gamma [Source:HGNC Symbol;Acc:HGNC:7806]	-0.1122	0.2537	-0.102	0.4039	-0.1616	0.09059	2077	0.07136
ENSG00000066185	ZMYND12	zinc finger MYND-type containing 12 [Source:HGNC Symbol;Acc:HGNC:21192]	-0.7173	0.08777	-0.7015	0.09189	-0.4438	0.3683	59.85	0.3237
ENSG00000066230	SLC9A3	solute carrier family 9 member A3 [Source:HGNC Symbol;Acc:HGNC:11073]	-0.4243	0.1942	-0.4151	0.1893	-0.2628	0.375	281.2	0.2422
ENSG00000066279	ASPM	abnormal spindle microtubule assembly [Source:HGNC Symbol;Acc:HGNC:19048]	-0.5669	0.479	-0.5533	0.48	-0.2431	0.7539	85.55	0.5443
ENSG00000066294	CD84	CD84 molecule [Source:HGNC Symbol;Acc:HGNC:1704]	-0.1653	0.3029	-0.1542	0.4091	-0.2435	0.1285	46640	0.1152
ENSG00000066322	ELOVL1	ELOVL fatty acid elongase 1 [Source:HGNC Symbol;Acc:HGNC:14418]	0.1598	0.244	0.1702	0.2546	0.04217	0.7684	3774	0.09988
ENSG00000066336	SPI1	Spi-1 proto-oncogene [Source:HGNC Symbol;Acc:HGNC:11241]	0.1465	0.4267	0.1563	0.4281	0.04422	0.8058	17100	0.1275
ENSG00000066379	ZNRD1	zinc ribbon domain containing 1 [Source:HGNC Symbol;Acc:HGNC:13182]	0.4408	0.03516	0.4507	0.0433	0.4247	0.06039	441.8	0.1665
ENSG00000066405	CLDN18	claudin 18 [Source:HGNC Symbol;Acc:HGNC:2039]	-0.9014	0.05436	-0.881	0.05236	-0.7469	0.04892	31.88	0.3678
ENSG00000066422	ZBTB11	zinc finger and BTB domain containing 11 [Source:HGNC Symbol;Acc:HGNC:16740]	-0.02303	0.911	-0.01259	0.9588	-0.03208	0.8733	1293	0.1137
ENSG00000066427	ATXN3	ataxin 3 [Source:HGNC Symbol;Acc:HGNC:7106]	0.2775	0.05929	0.2881	0.07353	0.2764	0.055	1030	0.1152
ENSG00000066455	GOLGA5	golgin A5 [Source:HGNC Symbol;Acc:HGNC:4428]	0.001862	0.9903	0.01229	0.9445	-0.04485	0.7118	2048	0.07514
ENSG00000066557	LRRC40	leucine rich repeat containing 40 [Source:HGNC Symbol;Acc:HGNC:26004]	0.1513	0.6569	0.1597	0.6597	0.3209	0.3173	270	0.2158
ENSG00000066583	ISOC1	isochorismatase domain containing 1 [Source:HGNC Symbol;Acc:HGNC:24254]	0.06538	0.6735	0.07617	0.6708	0.07099	0.6322	632.6	0.09751
ENSG00000066651	TRMT11	tRNA methyltransferase 11 homolog [Source:HGNC Symbol;Acc:HGNC:21080]	0.1365	0.565	0.1459	0.571	0.1777	0.4649	385.8	0.1558
ENSG00000066697	MSANTD3	Myb/SANT DNA binding domain containing 3 [Source:HGNC Symbol;Acc:HGNC:23370]	0.9403	7.395e-05	0.9535	0.000189	1.074	0.0001458	298.3	0.204
ENSG00000066739	ATG2B	autophagy related 2B [Source:HGNC Symbol;Acc:HGNC:20187]	0.2102	0.06966	0.2208	0.09658	0.1777	0.143	1990	0.09012
ENSG00000066777	ARFGEF1	ADP ribosylation factor guanine nucleotide exchange factor 1 [Source:HGNC Symbol;Acc:HGNC:15772]	0.1382	0.3406	0.1494	0.3519	0.08269	0.5933	3106	0.1027
ENSG00000066827	ZFAT	zinc finger and AT-hook domain containing [Source:HGNC Symbol;Acc:HGNC:19899]	-0.2124	0.139	-0.2045	0.208	-0.1833	0.2521	488.8	0.1083
ENSG00000066855	MTFR1	mitochondrial fission regulator 1 [Source:HGNC Symbol;Acc:HGNC:29510]	-0.08196	0.6409	-0.07223	0.731	-0.04844	0.7932	399.2	0.1119
ENSG00000066923	STAG3	stromal antigen 3 [Source:HGNC Symbol;Acc:HGNC:11356]	0.3407	0.3753	0.3439	0.4009	0.4142	0.344	59.19	0.2696
ENSG00000066926	FECH	ferrochelatase [Source:HGNC Symbol;Acc:HGNC:3647]	0.1695	0.1313	0.1804	0.1609	0.07441	0.5484	3517	0.08495
ENSG00000066933	MYO9A	myosin IXA [Source:HGNC Symbol;Acc:HGNC:7608]	-0.2963	0.03672	-0.2865	0.05707	-0.2804	0.05038	1003	0.1128
ENSG00000067048	DDX3Y	DEAD-box helicase 3 Y-linked [Source:HGNC Symbol;Acc:HGNC:2699]	-0.9648	0.1542	-0.3289	0.3926	-0.1621	0.7161	1318	0.5078
ENSG00000067057	PFKP	phosphofructokinase, platelet [Source:HGNC Symbol;Acc:HGNC:8878]	0.5167	2.926e-05	0.5276	7.694e-05	0.4067	0.001802	3999	0.1069
ENSG00000067064	IDI1	isopentenyl-diphosphate delta isomerase 1 [Source:HGNC Symbol;Acc:HGNC:5387]	-0.2555	0.1317	-0.2454	0.1588	-0.3057	0.05005	1824	0.1282
ENSG00000067066	SP100	SP100 nuclear antigen [Source:HGNC Symbol;Acc:HGNC:11206]	0.7419	1.319e-07	0.753	8.962e-07	0.611	0.0001442	5050	0.1247
ENSG00000067082	KLF6	Kruppel like factor 6 [Source:HGNC Symbol;Acc:HGNC:2235]	1.17	6.419e-12	1.181	5.322e-10	1.003	6.499e-07	11110	0.1548
ENSG00000067113	PLPP1	phospholipid phosphatase 1 [Source:HGNC Symbol;Acc:HGNC:9228]	-0.3264	0.2019	-0.321	0.2515	-0.1019	0.726	117	0.1889
ENSG00000067141	NEO1	neogenin 1 [Source:HGNC Symbol;Acc:HGNC:7754]	0.09207	0.9089	0.1065	0.8959	0.1889	0.7614	36.77	0.4426
ENSG00000067167	TRAM1	translocation associated membrane protein 1 [Source:HGNC Symbol;Acc:HGNC:20568]	0.4443	0.07313	0.4551	0.07578	0.3207	0.2419	6070	0.1923
ENSG00000067177	PHKA1	phosphorylase kinase regulatory subunit alpha 1 [Source:HGNC Symbol;Acc:HGNC:8925]	-0.5379	0.007011	-0.5259	0.006268	-0.5952	0.004815	994.3	0.1642
ENSG00000067182	TNFRSF1A	TNF receptor superfamily member 1A [Source:HGNC Symbol;Acc:HGNC:11916]	-0.331	0.01599	-0.3221	0.02167	-0.3945	0.003483	4806	0.1114
ENSG00000067191	CACNB1	calcium voltage-gated channel auxiliary subunit beta 1 [Source:HGNC Symbol;Acc:HGNC:1401]	-0.1269	0.8047	-0.123	0.8207	-0.1629	0.7446	47.82	0.3062
ENSG00000067208	EVI5	ecotropic viral integration site 5 [Source:HGNC Symbol;Acc:HGNC:3501]	-0.2946	0.1216	-0.2838	0.1383	-0.3069	0.1094	1313	0.1444
ENSG00000067221	STOML1	stomatin like 1 [Source:HGNC Symbol;Acc:HGNC:14560]	0.5399	0.0652	0.5488	0.07468	0.5139	0.06223	204.8	0.2283
ENSG00000067225	PKM	pyruvate kinase M1/2 [Source:HGNC Symbol;Acc:HGNC:9021]	0.4673	0.002078	0.4796	0.006447	0.5006	0.004152	94900	0.1269
ENSG00000067248	DHX29	DExH-box helicase 29 [Source:HGNC Symbol;Acc:HGNC:15815]	-0.01335	0.9536	-0.00269	0.9926	-0.04861	0.8082	1683	0.123
ENSG00000067334	DNTTIP2	deoxynucleotidyltransferase terminal interacting protein 2 [Source:HGNC Symbol;Acc:HGNC:24013]	0.2513	0.1293	0.2629	0.1338	0.2167	0.1975	1911	0.1254
ENSG00000067365	METTL22	methyltransferase like 22 [Source:HGNC Symbol;Acc:HGNC:28368]	-0.07946	0.7082	-0.06951	0.7543	-0.114	0.5571	1010	0.1314
ENSG00000067369	TP53BP1	tumor protein p53 binding protein 1 [Source:HGNC Symbol;Acc:HGNC:11999]	-0.09917	0.3557	-0.08937	0.5049	-0.1113	0.3091	1192	0.07579
ENSG00000067533	RRP15	ribosomal RNA processing 15 homolog [Source:HGNC Symbol;Acc:HGNC:24255]	-0.3149	0.02283	-0.3048	0.05382	-0.3149	0.01902	394.3	0.1113
ENSG00000067560	RHOA	ras homolog family member A [Source:HGNC Symbol;Acc:HGNC:667]	-0.02166	0.8258	-0.01053	0.95	-0.1759	0.03112	26870	0.05798
ENSG00000067596	DHX8	DEAH-box helicase 8 [Source:HGNC Symbol;Acc:HGNC:2749]	0.0823	0.4572	0.09294	0.4832	-0.003533	0.9795	3351	0.07572
ENSG00000067646	ZFY	zinc finger protein Y-linked [Source:HGNC Symbol;Acc:HGNC:12870]	-0.05051	0.9074	-0.02654	0.9922	-0.1324	0.7118	265.7	0.239
ENSG00000067704	IARS2	isoleucyl-tRNA synthetase 2, mitochondrial [Source:HGNC Symbol;Acc:HGNC:29685]	-0.225	0.1664	-0.2131	0.2022	-0.3191	0.05771	4795	0.1215
ENSG00000067715	SYT1	synaptotagmin 1 [Source:HGNC Symbol;Acc:HGNC:11509]	-3.11	9.893e-09	-3.082	1.516e-10	-3.1	1.004e-06	31.68	0.4861
ENSG00000067829	IDH3G	isocitrate dehydrogenase (NAD(+)) 3 non-catalytic subunit gamma [Source:HGNC Symbol;Acc:HGNC:5386]	0.01344	0.9426	0.0237	0.9041	-0.05633	0.7263	2330	0.1019
ENSG00000067836	ROGDI	rogdi atypical leucine zipper [Source:HGNC Symbol;Acc:HGNC:29478]	-0.05689	0.8245	-0.0491	0.856	-0.05379	0.8191	794.9	0.1512
ENSG00000067900	ROCK1	Rho associated coiled-coil containing protein kinase 1 [Source:HGNC Symbol;Acc:HGNC:10251]	-0.002621	0.9917	0.009163	0.9726	-0.04836	0.8147	4813	0.1217
ENSG00000067955	CBFB	core-binding factor subunit beta [Source:HGNC Symbol;Acc:HGNC:1539]	0.168	0.4217	0.1789	0.4164	0.1487	0.4695	1383	0.1448
ENSG00000067992	PDK3	pyruvate dehydrogenase kinase 3 [Source:HGNC Symbol;Acc:HGNC:8811]	-0.6401	0.0001673	-0.6303	0.0001043	-0.6808	0.0004726	2300	0.1456
ENSG00000068001	HYAL2	hyaluronidase 2 [Source:HGNC Symbol;Acc:HGNC:5321]	0.1089	0.6351	0.1179	0.618	0.0856	0.6718	606.9	0.1464
ENSG00000068024	HDAC4	histone deacetylase 4 [Source:HGNC Symbol;Acc:HGNC:14063]	-0.08814	0.688	-0.07618	0.7375	-0.09556	0.6406	1195	0.1372
ENSG00000068028	RASSF1	Ras association domain family member 1 [Source:HGNC Symbol;Acc:HGNC:9882]	-0.3779	0.0115	-0.3697	0.01284	-0.3875	0.0163	2183	0.122
ENSG00000068079	IFI35	interferon induced protein 35 [Source:HGNC Symbol;Acc:HGNC:5399]	2.171	1.67e-13	2.182	6.546e-11	2.006	1.438e-06	2871	0.2693
ENSG00000068097	HEATR6	HEAT repeat containing 6 [Source:HGNC Symbol;Acc:HGNC:24076]	0.2857	0.004497	0.2958	0.01414	0.2779	0.009853	1050	0.08327
ENSG00000068120	COASY	Coenzyme A synthase [Source:HGNC Symbol;Acc:HGNC:29932]	0.04271	0.8326	0.05357	0.7951	-0.03796	0.8437	2749	0.1193
ENSG00000068137	PLEKHH3	pleckstrin homology, MyTH4 and FERM domain containing H3 [Source:HGNC Symbol;Acc:HGNC:26105]	-0.874	0.0172	-0.8657	0.01293	-0.7482	0.0495	85.51	0.2967
ENSG00000068305	MEF2A	myocyte enhancer factor 2A [Source:HGNC Symbol;Acc:HGNC:6993]	0.2998	0.0305	0.3123	0.03968	0.2096	0.1996	6904	0.1107
ENSG00000068308	OTUD5	OTU deubiquitinase 5 [Source:HGNC Symbol;Acc:HGNC:25402]	0.1333	0.313	0.1434	0.3237	0.06009	0.6594	2297	0.0945
ENSG00000068323	TFE3	transcription factor binding to IGHM enhancer 3 [Source:HGNC Symbol;Acc:HGNC:11752]	0.2057	0.1716	0.2162	0.1733	0.08692	0.5508	5019	0.1122
ENSG00000068354	TBC1D25	TBC1 domain family member 25 [Source:HGNC Symbol;Acc:HGNC:8092]	0.05569	0.7646	0.06604	0.7439	0.06689	0.708	714.2	0.1131
ENSG00000068366	ACSL4	acyl-CoA synthetase long chain family member 4 [Source:HGNC Symbol;Acc:HGNC:3571]	0.4775	0.01248	0.4883	0.01533	0.4027	0.03791	3438	0.1557
ENSG00000068383	INPP5A	inositol polyphosphate-5-phosphatase A [Source:HGNC Symbol;Acc:HGNC:6076]	-0.4531	0.004721	-0.443	0.009557	-0.4062	0.01211	310.8	0.1327
ENSG00000068394	GPKOW	G-patch domain and KOW motifs [Source:HGNC Symbol;Acc:HGNC:30677]	0.1769	0.4332	0.1865	0.4202	0.1352	0.5536	962	0.1557
ENSG00000068400	GRIPAP1	GRIP1 associated protein 1 [Source:HGNC Symbol;Acc:HGNC:18706]	0.378	0.002085	0.3885	0.003521	0.2792	0.02192	2940	0.1027
ENSG00000068438	FTSJ1	FtsJ RNA 2'-O-methyltransferase 1 [Source:HGNC Symbol;Acc:HGNC:13254]	-0.04177	0.7777	-0.03067	0.8666	-0.06487	0.6428	963	0.08952
ENSG00000068489	PRR11	proline rich 11 [Source:HGNC Symbol;Acc:HGNC:25619]	0.05927	0.8347	0.07015	0.818	0.1284	0.6185	234.8	0.1679
ENSG00000068615	REEP1	receptor accessory protein 1 [Source:HGNC Symbol;Acc:HGNC:25786]	-0.5872	0.3768	-0.5736	0.3609	-0.6351	0.1695	57.41	0.4663
ENSG00000068650	ATP11A	ATPase phospholipid transporting 11A [Source:HGNC Symbol;Acc:HGNC:13552]	0.214	0.008496	0.2251	0.02886	0.09301	0.3147	5736	0.06671
ENSG00000068654	POLR1A	RNA polymerase I subunit A [Source:HGNC Symbol;Acc:HGNC:17264]	-0.1965	0.1764	-0.185	0.2186	-0.2405	0.09547	2037	0.1083
ENSG00000068697	LAPTM4A	lysosomal protein transmembrane 4 alpha [Source:HGNC Symbol;Acc:HGNC:6924]	0.1529	0.315	0.1621	0.3407	0.03098	0.8749	7558	0.1089
ENSG00000068724	TTC7A	tetratricopeptide repeat domain 7A [Source:HGNC Symbol;Acc:HGNC:19750]	-0.208	0.1153	-0.1982	0.1611	-0.2576	0.05287	1673	0.1005
ENSG00000068745	IP6K2	inositol hexakisphosphate kinase 2 [Source:HGNC Symbol;Acc:HGNC:17313]	0.003156	0.9823	0.0138	0.9353	-0.02517	0.8419	1198	0.07316
ENSG00000068784	SRBD1	S1 RNA binding domain 1 [Source:HGNC Symbol;Acc:HGNC:25521]	0.1776	0.3588	0.1886	0.3613	0.1743	0.3696	788	0.1365
ENSG00000068796	KIF2A	kinesin family member 2A [Source:HGNC Symbol;Acc:HGNC:6318]	0.1134	0.7505	0.1236	0.7472	0.1821	0.553	77.4	0.218
ENSG00000068878	PSME4	proteasome activator subunit 4 [Source:HGNC Symbol;Acc:HGNC:20635]	-0.1221	0.4331	-0.1102	0.5176	-0.1851	0.2141	3134	0.1074
ENSG00000068903	SIRT2	sirtuin 2 [Source:HGNC Symbol;Acc:HGNC:10886]	-0.292	0.06569	-0.2825	0.07197	-0.3538	0.02535	3432	0.1237
ENSG00000068971	PPP2R5B	protein phosphatase 2 regulatory subunit B'beta [Source:HGNC Symbol;Acc:HGNC:9310]	0.06813	0.7964	0.07713	0.7838	0.1362	0.5484	277	0.1583
ENSG00000068976	PYGM	glycogen phosphorylase, muscle associated [Source:HGNC Symbol;Acc:HGNC:9726]	0.06147	0.959	0.0725	0.9529	0.1485	0.9283	61.77	0.6424
ENSG00000069020	MAST4	microtubule associated serine/threonine kinase family member 4 [Source:HGNC Symbol;Acc:HGNC:19037]	-0.1027	0.7341	-0.09134	0.7729	-0.1319	0.6452	273.1	0.1857
ENSG00000069248	NUP133	nucleoporin 133 [Source:HGNC Symbol;Acc:HGNC:18016]	-0.07941	0.5113	-0.06945	0.6358	-0.1186	0.322	1791	0.08124
ENSG00000069275	NUCKS1	nuclear casein kinase and cyclin dependent kinase substrate 1 [Source:HGNC Symbol;Acc:HGNC:29923]	-0.2863	0.04543	-0.276	0.06603	-0.3637	0.02121	4800	0.113
ENSG00000069329	VPS35	VPS35 retromer complex component [Source:HGNC Symbol;Acc:HGNC:13487]	-0.1754	0.2529	-0.164	0.3215	-0.2586	0.08532	4288	0.1114
ENSG00000069345	DNAJA2	DnaJ heat shock protein family (Hsp40) member A2 [Source:HGNC Symbol;Acc:HGNC:14884]	0.07513	0.3773	0.08614	0.4653	0.01203	0.9155	2713	0.05973
ENSG00000069399	BCL3	BCL3 transcription coactivator [Source:HGNC Symbol;Acc:HGNC:998]	0.7561	0.009316	0.7634	0.01042	0.7162	0.02901	1108	0.2381
ENSG00000069424	KCNAB2	potassium voltage-gated channel subfamily A regulatory beta subunit 2 [Source:HGNC Symbol;Acc:HGNC:6229]	-0.3728	0.1417	-0.3621	0.146	-0.4593	0.06693	24090	0.1911
ENSG00000069482	GAL	galanin and GMAP prepropeptide [Source:HGNC Symbol;Acc:HGNC:4114]	0.6468	0.1043	0.656	0.08813	0.5233	0.1728	6190	0.3043
ENSG00000069493	CLEC2D	C-type lectin domain family 2 member D [Source:HGNC Symbol;Acc:HGNC:14351]	-0.4117	0.04119	-0.4027	0.04755	-0.4031	0.04244	796.8	0.1597
ENSG00000069509	FUNDC1	FUN14 domain containing 1 [Source:HGNC Symbol;Acc:HGNC:28746]	0.09943	0.6622	0.1092	0.6641	0.1006	0.6333	314.9	0.1439
ENSG00000069667	RORA	RAR related orphan receptor A [Source:HGNC Symbol;Acc:HGNC:10258]	-0.1987	0.6112	-0.1875	0.6442	0.00774	0.9855	157.2	0.2523
ENSG00000069702	TGFBR3	transforming growth factor beta receptor 3 [Source:HGNC Symbol;Acc:HGNC:11774]	0.8104	0.2486	0.8194	0.2649	0.6732	0.4416	20.4	0.5108
ENSG00000069812	HES2	hes family bHLH transcription factor 2 [Source:HGNC Symbol;Acc:HGNC:16005]	0.5634	0.1572	0.5783	0.1575	0.5101	0.199	1628	0.2987
ENSG00000069849	ATP1B3	ATPase Na+/K+ transporting subunit beta 3 [Source:HGNC Symbol;Acc:HGNC:806]	-0.1938	0.01156	-0.1828	0.07658	-0.2863	0.002507	5540	0.06261
ENSG00000069869	NEDD4	NEDD4 E3 ubiquitin protein ligase [Source:HGNC Symbol;Acc:HGNC:7727]	-0.5461	0.1557	-0.5383	0.1579	-0.2871	0.5189	172.5	0.2886
ENSG00000069943	PIGB	phosphatidylinositol glycan anchor biosynthesis class B [Source:HGNC Symbol;Acc:HGNC:8959]	0.3117	0.115	0.3209	0.1415	0.3554	0.07673	327.8	0.1505
ENSG00000069956	MAPK6	mitogen-activated protein kinase 6 [Source:HGNC Symbol;Acc:HGNC:6879]	0.3241	0.04698	0.3365	0.05043	0.2485	0.1532	3486	0.1287
ENSG00000069966	GNB5	G protein subunit beta 5 [Source:HGNC Symbol;Acc:HGNC:4401]	-0.404	0.07359	-0.3933	0.08352	-0.4342	0.05445	374.4	0.1751
ENSG00000069974	RAB27A	RAB27A, member RAS oncogene family [Source:HGNC Symbol;Acc:HGNC:9766]	-0.2085	0.2018	-0.1964	0.2596	-0.2065	0.1888	1013	0.1206
ENSG00000069998	HDHD5	haloacid dehalogenase like hydrolase domain containing 5 [Source:HGNC Symbol;Acc:HGNC:1843]	-0.1825	0.2917	-0.1734	0.3237	-0.2223	0.1986	2208	0.1246
ENSG00000070010	UFD1	ubiquitin recognition factor in ER associated degradation 1 [Source:HGNC Symbol;Acc:HGNC:12520]	0.08213	0.3658	0.09274	0.4367	0.03169	0.7709	1894	0.06392
ENSG00000070019	GUCY2C	guanylate cyclase 2C [Source:HGNC Symbol;Acc:HGNC:4688]	-0.424	0.004675	-0.4151	0.01463	-0.3652	0.0166	237.3	0.1241
ENSG00000070047	PHRF1	PHD and ring finger domains 1 [Source:HGNC Symbol;Acc:HGNC:24351]	0.04858	0.8178	0.05812	0.7855	-0.02061	0.9248	2217	0.1248
ENSG00000070061	ELP1	elongator complex protein 1 [Source:HGNC Symbol;Acc:HGNC:5959]	-0.1536	0.07648	-0.1446	0.1951	-0.168	0.07738	1264	0.06715
ENSG00000070081	NUCB2	nucleobindin 2 [Source:HGNC Symbol;Acc:HGNC:8044]	-0.3835	0.05198	-0.3738	0.05593	-0.4053	0.04956	1412	0.1552
ENSG00000070087	PFN2	profilin 2 [Source:HGNC Symbol;Acc:HGNC:8882]	0.03778	0.8697	0.05002	0.8479	0.01826	0.9391	219.4	0.1307
ENSG00000070182	SPTB	spectrin beta, erythrocytic [Source:HGNC Symbol;Acc:HGNC:11274]	0.9749	0.5706	1.105	0.5146	0.637	0.6785	12.71	1.127
ENSG00000070190	DAPP1	dual adaptor of phosphotyrosine and 3-phosphoinositides 1 [Source:HGNC Symbol;Acc:HGNC:16500]	0.718	0.0005904	0.7267	0.0009417	0.6554	0.003592	1534	0.1768
ENSG00000070214	SLC44A1	solute carrier family 44 member 1 [Source:HGNC Symbol;Acc:HGNC:18798]	0.3203	0.04918	0.3307	0.05431	0.2405	0.1578	2662	0.1282
ENSG00000070269	TMEM260	transmembrane protein 260 [Source:HGNC Symbol;Acc:HGNC:20185]	-0.07668	0.7323	-0.06652	0.7858	-0.04948	0.8288	517.1	0.1378
ENSG00000070366	SMG6	SMG6 nonsense mediated mRNA decay factor [Source:HGNC Symbol;Acc:HGNC:17809]	-0.03796	0.7834	-0.02722	0.8722	-0.06029	0.6448	1294	0.08336
ENSG00000070367	EXOC5	exocyst complex component 5 [Source:HGNC Symbol;Acc:HGNC:10696]	0.3968	0.05977	0.4077	0.06319	0.3502	0.1016	2505	0.1649
ENSG00000070371	CLTCL1	clathrin heavy chain like 1 [Source:HGNC Symbol;Acc:HGNC:2093]	-0.6535	0.005046	-0.6419	0.008227	-0.4957	0.07195	118.8	0.1927
ENSG00000070404	FSTL3	follistatin like 3 [Source:HGNC Symbol;Acc:HGNC:3973]	-0.282	0.3821	-0.2739	0.4093	-0.3534	0.26	162.2	0.2262
ENSG00000070413	DGCR2	DiGeorge syndrome critical region gene 2 [Source:HGNC Symbol;Acc:HGNC:2845]	-0.08897	0.6406	-0.07944	0.6921	-0.1645	0.3113	2773	0.1214
ENSG00000070423	RNF126	ring finger protein 126 [Source:HGNC Symbol;Acc:HGNC:21151]	0.07363	0.7592	0.08188	0.7393	0.07344	0.751	714.4	0.1464
ENSG00000070444	MNT	MAX network transcriptional repressor [Source:HGNC Symbol;Acc:HGNC:7188]	-0.001459	0.994	0.008816	0.9707	-0.04785	0.7914	1465	0.109
ENSG00000070476	ZXDC	ZXD family zinc finger C [Source:HGNC Symbol;Acc:HGNC:28160]	-0.09432	0.3281	-0.08479	0.489	-0.1524	0.1218	2289	0.06866
ENSG00000070495	JMJD6	jumonji domain containing 6, arginine demethylase and lysine hydroxylase [Source:HGNC Symbol;Acc:HGNC:19355]	0.6219	1.085e-06	0.6323	9.063e-06	0.5745	7.424e-05	1039	0.1121
ENSG00000070501	POLB	DNA polymerase beta [Source:HGNC Symbol;Acc:HGNC:9174]	-0.2263	0.1134	-0.216	0.1941	-0.2405	0.1001	479.1	0.1088
ENSG00000070540	WIPI1	WD repeat domain, phosphoinositide interacting 1 [Source:HGNC Symbol;Acc:HGNC:25471]	0.03032	0.8762	0.04199	0.8335	-0.0846	0.5568	3950	0.1096
ENSG00000070610	GBA2	glucosylceramidase beta 2 [Source:HGNC Symbol;Acc:HGNC:18986]	-0.01799	0.9267	-0.006308	0.9786	-0.06124	0.7178	2238	0.108
ENSG00000070614	NDST1	N-deacetylase and N-sulfotransferase 1 [Source:HGNC Symbol;Acc:HGNC:7680]	0.1536	0.243	0.164	0.2646	0.0306	0.8325	6693	0.09583
ENSG00000070669	ASNS	asparagine synthetase (glutamine-hydrolyzing) [Source:HGNC Symbol;Acc:HGNC:753]	-0.571	0.08207	-0.5585	0.08119	-0.465	0.1981	239.6	0.2537
ENSG00000070718	AP3M2	adaptor related protein complex 3 subunit mu 2 [Source:HGNC Symbol;Acc:HGNC:570]	-0.08727	0.5295	-0.07692	0.6485	-0.07921	0.5561	800.8	0.09258
ENSG00000070729	CNGB1	cyclic nucleotide gated channel subunit beta 1 [Source:HGNC Symbol;Acc:HGNC:2151]	1.394	0.004167	1.399	0.006514	1.273	0.02328	48.4	0.4031
ENSG00000070731	ST6GALNAC2	ST6 N-acetylgalactosaminide alpha-2,6-sialyltransferase 2 [Source:HGNC Symbol;Acc:HGNC:10867]	0.07298	0.8168	0.08487	0.7879	0.07913	0.8171	602.2	0.1867
ENSG00000070756	PABPC1	poly(A) binding protein cytoplasmic 1 [Source:HGNC Symbol;Acc:HGNC:8554]	-0.258	0.1086	-0.2475	0.1539	-0.3763	0.02192	27360	0.1227
ENSG00000070761	CFAP20	cilia and flagella associated protein 20 [Source:HGNC Symbol;Acc:HGNC:29523]	-0.04458	0.8087	-0.03445	0.8762	-0.04195	0.8082	460.3	0.1095
ENSG00000070770	CSNK2A2	casein kinase 2 alpha 2 [Source:HGNC Symbol;Acc:HGNC:2459]	-0.166	0.0739	-0.155	0.1745	-0.223	0.01854	2398	0.07202
ENSG00000070778	PTPN21	protein tyrosine phosphatase non-receptor type 21 [Source:HGNC Symbol;Acc:HGNC:9651]	0.003145	0.9949	0.01335	0.9834	-0.04745	0.9264	52.34	0.2879
ENSG00000070785	EIF2B3	eukaryotic translation initiation factor 2B subunit gamma [Source:HGNC Symbol;Acc:HGNC:3259]	-0.2162	0.03536	-0.2062	0.1011	-0.2176	0.04062	756.7	0.08175
ENSG00000070808	CAMK2A	calcium/calmodulin dependent protein kinase II alpha [Source:HGNC Symbol;Acc:HGNC:1460]	1.257	0.1145	1.258	0.1187	1.445	0.1312	31.63	0.6061
ENSG00000070814	TCOF1	treacle ribosome biogenesis factor 1 [Source:HGNC Symbol;Acc:HGNC:11654]	0.01359	0.9484	0.02339	0.9151	-0.03038	0.8788	1583	0.113
ENSG00000070831	CDC42	cell division cycle 42 [Source:HGNC Symbol;Acc:HGNC:1736]	0.01681	0.9126	0.02722	0.8793	-0.09585	0.5148	10250	0.08467
ENSG00000070882	OSBPL3	oxysterol binding protein like 3 [Source:HGNC Symbol;Acc:HGNC:16370]	0.04282	0.7913	0.05303	0.7643	-0.02502	0.8834	2549	0.0975
ENSG00000070950	RAD18	RAD18 E3 ubiquitin protein ligase [Source:HGNC Symbol;Acc:HGNC:18278]	0.1655	0.4757	0.1745	0.4839	0.19	0.3893	414.5	0.158
ENSG00000070961	ATP2B1	ATPase plasma membrane Ca2+ transporting 1 [Source:HGNC Symbol;Acc:HGNC:814]	-0.1309	0.6749	-0.1205	0.7045	-0.2074	0.4695	2326	0.196
ENSG00000070985	TRPM5	transient receptor potential cation channel subfamily M member 5 [Source:HGNC Symbol;Acc:HGNC:14323]	-0.02023	0.9938	0.0887	0.9999	-0.1004	0.9628	12.32	1.379
ENSG00000071051	NCK2	NCK adaptor protein 2 [Source:HGNC Symbol;Acc:HGNC:7665]	0.4276	0.006885	0.437	0.009352	0.3737	0.02468	921.1	0.1303
ENSG00000071054	MAP4K4	mitogen-activated protein kinase kinase kinase kinase 4 [Source:HGNC Symbol;Acc:HGNC:6866]	0.1591	0.1543	0.1706	0.1982	0.03693	0.7841	9167	0.08375
ENSG00000071073	MGAT4A	alpha-1,3-mannosyl-glycoprotein 4-beta-N-acetylglucosaminyltransferase A [Source:HGNC Symbol;Acc:HGNC:7047]	-0.5028	0.06061	-0.494	0.05658	-0.5888	0.0285	3189	0.2095
ENSG00000071082	RPL31	ribosomal protein L31 [Source:HGNC Symbol;Acc:HGNC:10334]	-0.3065	0.005436	-0.2968	0.01388	-0.3946	0.001099	6335	0.0911
ENSG00000071127	WDR1	WD repeat domain 1 [Source:HGNC Symbol;Acc:HGNC:12754]	-0.05923	0.6035	-0.04824	0.7554	-0.1665	0.02743	19530	0.07387
ENSG00000071189	SNX13	sorting nexin 13 [Source:HGNC Symbol;Acc:HGNC:21335]	-0.1407	0.5849	-0.1299	0.624	-0.1705	0.4818	1694	0.1682
ENSG00000071205	ARHGAP10	Rho GTPase activating protein 10 [Source:HGNC Symbol;Acc:HGNC:26099]	-0.2712	0.003168	-0.2608	0.01678	-0.328	0.001119	1705	0.07644
ENSG00000071242	RPS6KA2	ribosomal protein S6 kinase A2 [Source:HGNC Symbol;Acc:HGNC:10431]	-0.6938	0.0002059	-0.6838	0.0001134	-0.7626	0.0002163	9330	0.1597
ENSG00000071243	ING3	inhibitor of growth family member 3 [Source:HGNC Symbol;Acc:HGNC:14587]	-0.003483	0.9922	0.007793	0.9836	0.07341	0.8081	439.4	0.1737
ENSG00000071246	VASH1	vasohibin 1 [Source:HGNC Symbol;Acc:HGNC:19964]	-0.1482	0.4012	-0.1389	0.4468	-0.253	0.1166	5522	0.1231
ENSG00000071462	BUD23	BUD23 rRNA methyltransferase and ribosome maturation factor [Source:HGNC Symbol;Acc:HGNC:16405]	0.06561	0.6366	0.0759	0.6269	0.02734	0.8572	1603	0.08859
ENSG00000071537	SEL1L	SEL1L adaptor subunit of ERAD E3 ubiquitin ligase [Source:HGNC Symbol;Acc:HGNC:10717]	-0.05569	0.7493	-0.04479	0.822	-0.1645	0.3455	8030	0.1066
ENSG00000071539	TRIP13	thyroid hormone receptor interactor 13 [Source:HGNC Symbol;Acc:HGNC:12307]	-0.4939	0.3761	-0.4789	0.386	-0.4151	0.356	58.75	0.3916
ENSG00000071553	ATP6AP1	ATPase H+ transporting accessory protein 1 [Source:HGNC Symbol;Acc:HGNC:868]	0.2052	0.1295	0.2165	0.1656	0.07455	0.5667	26040	0.1024
ENSG00000071564	TCF3	transcription factor 3 [Source:HGNC Symbol;Acc:HGNC:11633]	-0.1233	0.5545	-0.1142	0.5909	-0.1496	0.4602	1242	0.1375
ENSG00000071626	DAZAP1	DAZ associated protein 1 [Source:HGNC Symbol;Acc:HGNC:2683]	0.1278	0.2672	0.1392	0.2881	0.04174	0.7516	3405	0.08338
ENSG00000071655	MBD3	methyl-CpG binding domain protein 3 [Source:HGNC Symbol;Acc:HGNC:6918]	-0.004682	0.988	0.004409	0.9904	-0.05201	0.8428	1243	0.1599
ENSG00000071794	HLTF	helicase like transcription factor [Source:HGNC Symbol;Acc:HGNC:11099]	-0.3235	0.1305	-0.3135	0.1501	-0.2821	0.2141	662.3	0.1618
ENSG00000071859	FAM50A	family with sequence similarity 50 member A [Source:HGNC Symbol;Acc:HGNC:18786]	0.0148	0.9461	0.02598	0.9076	-0.06301	0.7368	3079	0.1187
ENSG00000071889	FAM3A	FAM3 metabolism regulating signaling molecule A [Source:HGNC Symbol;Acc:HGNC:13749]	-0.2223	0.2883	-0.2126	0.3053	-0.2479	0.2282	1342	0.1509
ENSG00000071894	CPSF1	cleavage and polyadenylation specific factor 1 [Source:HGNC Symbol;Acc:HGNC:2324]	-0.05256	0.8255	-0.04202	0.8653	-0.1314	0.524	3108	0.1403
ENSG00000071967	CYBRD1	cytochrome b reductase 1 [Source:HGNC Symbol;Acc:HGNC:20797]	-0.8558	0.001239	-0.8479	0.0005667	-0.8982	0.004225	3723	0.2223
ENSG00000071994	PDCD2	programmed cell death 2 [Source:HGNC Symbol;Acc:HGNC:8762]	-0.00235	0.9865	0.008307	0.9642	-0.01642	0.9043	1069	0.07412
ENSG00000072042	RDH11	retinol dehydrogenase 11 [Source:HGNC Symbol;Acc:HGNC:17964]	-0.1732	0.2612	-0.1637	0.3211	-0.185	0.2253	1130	0.1118
ENSG00000072062	PRKACA	protein kinase cAMP-activated catalytic subunit alpha [Source:HGNC Symbol;Acc:HGNC:9380]	-0.2303	0.1119	-0.22	0.1413	-0.329	0.01633	4445	0.1103
ENSG00000072071	ADGRL1	adhesion G protein-coupled receptor L1 [Source:HGNC Symbol;Acc:HGNC:20973]	0.04813	0.8484	0.05802	0.8178	0.0329	0.8983	1214	0.146
ENSG00000072110	ACTN1	actinin alpha 1 [Source:HGNC Symbol;Acc:HGNC:163]	-0.2207	0.2039	-0.2094	0.2531	-0.3553	0.02766	16620	0.1282
ENSG00000072121	ZFYVE26	zinc finger FYVE-type containing 26 [Source:HGNC Symbol;Acc:HGNC:20761]	0.04365	0.7325	0.05533	0.716	-0.08335	0.3848	10370	0.0785
ENSG00000072134	EPN2	epsin 2 [Source:HGNC Symbol;Acc:HGNC:18639]	0.1121	0.5976	0.1239	0.5829	0.09586	0.6251	545.8	0.1379
ENSG00000072135	PTPN18	protein tyrosine phosphatase non-receptor type 18 [Source:HGNC Symbol;Acc:HGNC:9649]	-0.2737	0.111	-0.2641	0.1225	-0.3371	0.03898	3894	0.1308
ENSG00000072163	LIMS2	LIM zinc finger domain containing 2 [Source:HGNC Symbol;Acc:HGNC:16084]	1.604	0.001083	1.613	0.002326	1.408	0.02121	128.5	0.4124
ENSG00000072195	SPEG	striated muscle enriched protein kinase [Source:HGNC Symbol;Acc:HGNC:16901]	-0.007074	0.9946	0.03001	0.9802	-0.08547	0.911	27.71	0.6068
ENSG00000072210	ALDH3A2	aldehyde dehydrogenase 3 family member A2 [Source:HGNC Symbol;Acc:HGNC:403]	-0.1407	0.2803	-0.1298	0.3798	-0.2421	0.06487	7760	0.09417
ENSG00000072274	TFRC	transferrin receptor [Source:HGNC Symbol;Acc:HGNC:11763]	0.2419	0.2595	0.2545	0.2756	0.2019	0.4818	64100	0.1556
ENSG00000072310	SREBF1	sterol regulatory element binding transcription factor 1 [Source:HGNC Symbol;Acc:HGNC:11289]	0.5292	0.004381	0.5391	0.004518	0.4306	0.02199	2374	0.1539
ENSG00000072364	AFF4	AF4/FMR2 family member 4 [Source:HGNC Symbol;Acc:HGNC:17869]	0.3087	0.05271	0.3207	0.05711	0.2582	0.1218	5513	0.1252
ENSG00000072401	UBE2D1	ubiquitin conjugating enzyme E2 D1 [Source:HGNC Symbol;Acc:HGNC:12474]	0.5989	0.0273	0.6082	0.03138	0.6027	0.04078	1023	0.2175
ENSG00000072415	MPP5	membrane palmitoylated protein 5 [Source:HGNC Symbol;Acc:HGNC:18669]	0.01728	0.9628	0.02712	0.947	0.1948	0.5358	171.8	0.1975
ENSG00000072422	RHOBTB1	Rho related BTB domain containing 1 [Source:HGNC Symbol;Acc:HGNC:18738]	-1.367	9.114e-08	-1.358	5.178e-09	-1.303	1.277e-05	647.2	0.2271
ENSG00000072501	SMC1A	structural maintenance of chromosomes 1A [Source:HGNC Symbol;Acc:HGNC:11111]	-0.1476	0.1243	-0.136	0.2445	-0.2383	0.01448	4297	0.07278
ENSG00000072506	HSD17B10	hydroxysteroid 17-beta dehydrogenase 10 [Source:HGNC Symbol;Acc:HGNC:4800]	0.08384	0.6956	0.09261	0.675	0.07217	0.7433	1044	0.1334
ENSG00000072518	MARK2	microtubule affinity regulating kinase 2 [Source:HGNC Symbol;Acc:HGNC:3332]	0.2211	0.06461	0.2311	0.08134	0.1557	0.2022	1773	0.09334
ENSG00000072571	HMMR	hyaluronan mediated motility receptor [Source:HGNC Symbol;Acc:HGNC:5012]	-0.05777	0.9217	-0.04734	0.9387	0.1318	0.7875	119.8	0.3233
ENSG00000072609	CHFR	checkpoint with forkhead and ring finger domains [Source:HGNC Symbol;Acc:HGNC:20455]	0.1547	0.1416	0.1646	0.1779	0.05849	0.6262	3603	0.07929
ENSG00000072682	P4HA2	prolyl 4-hydroxylase subunit alpha 2 [Source:HGNC Symbol;Acc:HGNC:8547]	0.08597	0.6351	0.09762	0.6142	0.05436	0.7699	932.7	0.1156
ENSG00000072694	FCGR2B	Fc fragment of IgG receptor IIb [Source:HGNC Symbol;Acc:HGNC:3618]	-1.093	0.003562	-1.083	0.001637	-1.203	0.002242	587.5	0.3113
ENSG00000072736	NFATC3	nuclear factor of activated T cells 3 [Source:HGNC Symbol;Acc:HGNC:7777]	-0.18	0.1043	-0.1682	0.1804	-0.2378	0.02712	3019	0.08471
ENSG00000072756	TRNT1	tRNA nucleotidyl transferase 1 [Source:HGNC Symbol;Acc:HGNC:17341]	0.4811	0.008514	0.4912	0.01829	0.5278	0.01042	192.3	0.15
ENSG00000072778	ACADVL	acyl-CoA dehydrogenase very long chain [Source:HGNC Symbol;Acc:HGNC:92]	0.2012	0.2073	0.2107	0.2161	0.09489	0.5892	8991	0.1176
ENSG00000072786	STK10	serine/threonine kinase 10 [Source:HGNC Symbol;Acc:HGNC:11388]	-0.1011	0.5316	-0.09055	0.6099	-0.2085	0.1017	8827	0.1077
ENSG00000072803	FBXW11	F-box and WD repeat domain containing 11 [Source:HGNC Symbol;Acc:HGNC:13607]	-0.03096	0.8176	-0.02054	0.9032	-0.07392	0.514	2125	0.07948
ENSG00000072818	ACAP1	ArfGAP with coiled-coil, ankyrin repeat and PH domains 1 [Source:HGNC Symbol;Acc:HGNC:16467]	0.3813	0.1547	0.39	0.1664	0.3215	0.232	339.7	0.201
ENSG00000072832	CRMP1	collapsin response mediator protein 1 [Source:HGNC Symbol;Acc:HGNC:2365]	-0.2153	0.1795	-0.2034	0.2309	-0.2037	0.2153	911.1	0.1193
ENSG00000072840	EVC	EvC ciliary complex subunit 1 [Source:HGNC Symbol;Acc:HGNC:3497]	0.1802	0.4582	0.1902	0.4747	0.2973	0.2026	238.1	0.1661
ENSG00000072849	DERL2	derlin 2 [Source:HGNC Symbol;Acc:HGNC:17943]	0.1315	0.3258	0.1414	0.358	0.09261	0.5006	1380	0.09535
ENSG00000072858	SIDT1	SID1 transmembrane family member 1 [Source:HGNC Symbol;Acc:HGNC:25967]	-2.461	8.989e-16	-2.451	7.829e-18	-2.396	2.594e-08	116.9	0.2813
ENSG00000072864	NDE1	nudE neurodevelopment protein 1 [Source:HGNC Symbol;Acc:HGNC:17619]	0.08799	0.6245	0.09863	0.6168	0.07908	0.6587	643.3	0.1154
ENSG00000072954	TMEM38A	transmembrane protein 38A [Source:HGNC Symbol;Acc:HGNC:28462]	-0.4576	0.3014	-0.4461	0.3266	-0.5818	0.167	60.23	0.3181
ENSG00000072958	AP1M1	adaptor related protein complex 1 subunit mu 1 [Source:HGNC Symbol;Acc:HGNC:13667]	0.06889	0.6692	0.07885	0.6446	-0.005129	0.9778	2794	0.1016
ENSG00000073008	PVR	PVR cell adhesion molecule [Source:HGNC Symbol;Acc:HGNC:9705]	0.01133	0.9655	0.0207	0.9432	0.05478	0.802	325.7	0.1412
ENSG00000073050	XRCC1	X-ray repair cross complementing 1 [Source:HGNC Symbol;Acc:HGNC:12828]	-0.1649	0.3273	-0.1551	0.3813	-0.2089	0.1918	1091	0.1199
ENSG00000073060	SCARB1	scavenger receptor class B member 1 [Source:HGNC Symbol;Acc:HGNC:1664]	-0.3866	0.06732	-0.3768	0.06641	-0.4645	0.02553	11110	0.1645
ENSG00000073111	MCM2	minichromosome maintenance complex component 2 [Source:HGNC Symbol;Acc:HGNC:6944]	-0.4023	0.08442	-0.3901	0.08158	-0.4209	0.06477	939.3	0.1799
ENSG00000073150	PANX2	pannexin 2 [Source:HGNC Symbol;Acc:HGNC:8600]	1.37	1.175e-05	1.369	2.344e-05	1.169	0.02024	376.9	0.2716
ENSG00000073169	SELENOO	selenoprotein O [Source:HGNC Symbol;Acc:HGNC:30395]	0.1777	0.2326	0.1871	0.2332	0.1249	0.4066	2251	0.1087
ENSG00000073331	ALPK1	alpha kinase 1 [Source:HGNC Symbol;Acc:HGNC:20917]	0.0504	0.6741	0.06123	0.6669	-0.05349	0.6484	4576	0.07528
ENSG00000073350	LLGL2	LLGL scribble cell polarity complex component 2 [Source:HGNC Symbol;Acc:HGNC:6629]	-0.4712	0.03087	-0.4625	0.03978	-0.4644	0.03897	220.9	0.1744
ENSG00000073417	PDE8A	phosphodiesterase 8A [Source:HGNC Symbol;Acc:HGNC:8793]	0.2668	0.004979	0.2788	0.01368	0.1837	0.07578	4217	0.07858
ENSG00000073464	CLCN4	chloride voltage-gated channel 4 [Source:HGNC Symbol;Acc:HGNC:2022]	0.4697	0.5809	0.4768	0.56	0.379	0.6389	52.43	0.5561
ENSG00000073536	NLE1	notchless homolog 1 [Source:HGNC Symbol;Acc:HGNC:19889]	-0.274	0.301	-0.2661	0.3442	-0.1742	0.4906	123.9	0.1903
ENSG00000073605	GSDMB	gasdermin B [Source:HGNC Symbol;Acc:HGNC:23690]	-1.063	0.0009929	-1.053	0.00084	-0.9024	0.001931	61.55	0.2717
ENSG00000073614	KDM5A	lysine demethylase 5A [Source:HGNC Symbol;Acc:HGNC:9886]	0.1431	0.1417	0.1537	0.2	0.05828	0.5971	3818	0.07339
ENSG00000073670	ADAM11	ADAM metallopeptidase domain 11 [Source:HGNC Symbol;Acc:HGNC:189]	0.07852	0.8873	0.08805	0.8742	0.08276	0.9088	110.6	0.3089
ENSG00000073711	PPP2R3A	protein phosphatase 2 regulatory subunit B''alpha [Source:HGNC Symbol;Acc:HGNC:9307]	0.284	0.3084	0.2954	0.3029	0.2952	0.2579	1288	0.1997
ENSG00000073712	FERMT2	fermitin family member 2 [Source:HGNC Symbol;Acc:HGNC:15767]	-0.7152	0.04954	-0.6977	0.05253	-0.4794	0.2043	109.7	0.2867
ENSG00000073734	ABCB11	ATP binding cassette subfamily B member 11 [Source:HGNC Symbol;Acc:HGNC:42]	-0.7851	0.1697	-0.7693	0.1664	-1.06	0.1637	56.4	0.4266
ENSG00000073737	DHRS9	dehydrogenase/reductase 9 [Source:HGNC Symbol;Acc:HGNC:16888]	-0.6695	0.02695	-0.6609	0.02109	-0.8219	0.01089	2805	0.2427
ENSG00000073756	PTGS2	prostaglandin-endoperoxide synthase 2 [Source:HGNC Symbol;Acc:HGNC:9605]	1.58	0.0008565	1.592	0.002567	1.617	0.01179	85.23	0.3992
ENSG00000073792	IGF2BP2	insulin like growth factor 2 mRNA binding protein 2 [Source:HGNC Symbol;Acc:HGNC:28867]	0.09347	0.7605	0.1055	0.7363	0.09021	0.7568	507.3	0.1869
ENSG00000073803	MAP3K13	mitogen-activated protein kinase kinase kinase 13 [Source:HGNC Symbol;Acc:HGNC:6852]	-0.3263	0.0005255	-0.3163	0.004651	-0.3183	0.002902	864.7	0.07971
ENSG00000073849	ST6GAL1	ST6 beta-galactoside alpha-2,6-sialyltransferase 1 [Source:HGNC Symbol;Acc:HGNC:10860]	-0.3645	0.04654	-0.3534	0.04988	-0.442	0.01839	3073	0.1445
ENSG00000073861	TBX21	T-box transcription factor 21 [Source:HGNC Symbol;Acc:HGNC:11599]	0.5109	0.152	0.5205	0.1654	0.3964	0.1717	123.5	0.2677
ENSG00000073910	FRY	FRY microtubule binding protein [Source:HGNC Symbol;Acc:HGNC:20367]	-0.8646	0.0003436	-0.8519	0.0001455	-0.9124	0.001151	934.2	0.2055
ENSG00000073921	PICALM	phosphatidylinositol binding clathrin assembly protein [Source:HGNC Symbol;Acc:HGNC:15514]	0.03608	0.883	0.04586	0.8589	-0.08374	0.7297	11070	0.1372
ENSG00000073969	NSF	N-ethylmaleimide sensitive factor, vesicle fusing ATPase [Source:HGNC Symbol;Acc:HGNC:8016]	-0.04978	0.6418	-0.03881	0.7823	-0.1165	0.2394	3739	0.06816
ENSG00000074054	CLASP1	cytoplasmic linker associated protein 1 [Source:HGNC Symbol;Acc:HGNC:17088]	-0.01394	0.9208	-0.003416	0.9859	-0.06218	0.5872	2029	0.07684
ENSG00000074071	MRPS34	mitochondrial ribosomal protein S34 [Source:HGNC Symbol;Acc:HGNC:16618]	-0.3752	0.08117	-0.3653	0.0798	-0.4178	0.05975	1217	0.1663
ENSG00000074181	NOTCH3	notch receptor 3 [Source:HGNC Symbol;Acc:HGNC:7883]	0.7924	0.0003137	0.801	0.0004071	0.6933	0.003933	1507	0.1873
ENSG00000074201	CLNS1A	chloride nucleotide-sensitive channel 1A [Source:HGNC Symbol;Acc:HGNC:2080]	0.04131	0.7812	0.05135	0.7644	-0.006562	0.9678	1547	0.08981
ENSG00000074266	EED	embryonic ectoderm development [Source:HGNC Symbol;Acc:HGNC:3188]	0.1429	0.4392	0.1528	0.4484	0.1458	0.4285	685.6	0.127
ENSG00000074319	TSG101	tumor susceptibility 101 [Source:HGNC Symbol;Acc:HGNC:15971]	0.03598	0.8013	0.046	0.7806	-0.02666	0.855	2129	0.08557
ENSG00000074356	NCBP3	nuclear cap binding subunit 3 [Source:HGNC Symbol;Acc:HGNC:24612]	-0.02497	0.8097	-0.01536	0.9169	-0.06494	0.5045	1935	0.06158
ENSG00000074370	ATP2A3	ATPase sarcoplasmic/endoplasmic reticulum Ca2+ transporting 3 [Source:HGNC Symbol;Acc:HGNC:813]	-0.2142	0.5002	-0.2034	0.515	-0.3156	0.2995	3578	0.2145
ENSG00000074410	CA12	carbonic anhydrase 12 [Source:HGNC Symbol;Acc:HGNC:1371]	2.534	0.004195	2.539	0.01259	2.064	0.05419	33.9	0.7334
ENSG00000074416	MGLL	monoglyceride lipase [Source:HGNC Symbol;Acc:HGNC:17038]	0.02402	0.9267	0.03514	0.8966	-0.1194	0.5204	18660	0.144
ENSG00000074582	BCS1L	BCS1 homolog, ubiquinol-cytochrome c reductase complex chaperone [Source:HGNC Symbol;Acc:HGNC:1020]	-0.1978	0.2448	-0.1898	0.3081	-0.1312	0.4633	427.6	0.1238
ENSG00000074603	DPP8	dipeptidyl peptidase 8 [Source:HGNC Symbol;Acc:HGNC:16490]	-0.145	0.3553	-0.1346	0.4283	-0.1961	0.2061	2608	0.1107
ENSG00000074621	SLC24A1	solute carrier family 24 member 1 [Source:HGNC Symbol;Acc:HGNC:10975]	-0.1721	0.2221	-0.1623	0.2916	-0.1657	0.2741	990.5	0.1034
ENSG00000074657	ZNF532	zinc finger protein 532 [Source:HGNC Symbol;Acc:HGNC:30940]	0.2595	0.09741	0.2704	0.1241	0.2516	0.1317	568.5	0.1201
ENSG00000074660	SCARF1	scavenger receptor class F member 1 [Source:HGNC Symbol;Acc:HGNC:16820]	0.4314	0.08294	0.4407	0.07991	0.3663	0.1568	1193	0.1922
ENSG00000074695	LMAN1	lectin, mannose binding 1 [Source:HGNC Symbol;Acc:HGNC:6631]	-0.04442	0.8214	-0.03302	0.8793	-0.08668	0.6255	2495	0.1163
ENSG00000074696	HACD3	3-hydroxyacyl-CoA dehydratase 3 [Source:HGNC Symbol;Acc:HGNC:24175]	-0.1751	0.2788	-0.1644	0.3294	-0.2356	0.1601	2779	0.1168
ENSG00000074755	ZZEF1	zinc finger ZZ-type and EF-hand domain containing 1 [Source:HGNC Symbol;Acc:HGNC:29027]	-0.04556	0.7598	-0.0351	0.8411	-0.1615	0.1823	8097	0.0909
ENSG00000074800	ENO1	enolase 1 [Source:HGNC Symbol;Acc:HGNC:3350]	0.008891	0.964	0.01966	0.9314	-0.08387	0.553	47270	0.106
ENSG00000074842	MYDGF	myeloid derived growth factor [Source:HGNC Symbol;Acc:HGNC:16948]	0.05755	0.7481	0.06727	0.7207	-0.02919	0.8751	4667	0.1098
ENSG00000074855	ANO8	anoctamin 8 [Source:HGNC Symbol;Acc:HGNC:29329]	-0.05392	0.8332	-0.04595	0.8681	-0.0121	0.9676	491	0.1512
ENSG00000074935	TUBE1	tubulin epsilon 1 [Source:HGNC Symbol;Acc:HGNC:20775]	0.2599	0.3757	0.2693	0.3996	0.307	0.3285	188.5	0.2058
ENSG00000074964	ARHGEF10L	Rho guanine nucleotide exchange factor 10 like [Source:HGNC Symbol;Acc:HGNC:25540]	0.02373	0.9475	0.03161	0.9302	-0.08281	0.7755	2030	0.194
ENSG00000074966	TXK	TXK tyrosine kinase [Source:HGNC Symbol;Acc:HGNC:12434]	-0.4324	0.3868	-0.4252	0.3845	-0.2751	0.6598	239.9	0.3497
ENSG00000075073	TACR2	tachykinin receptor 2 [Source:HGNC Symbol;Acc:HGNC:11527]	-0.2184	0.6984	-0.2115	0.7172	-0.1638	0.791	33.9	0.3507
ENSG00000075131	TIPIN	TIMELESS interacting protein [Source:HGNC Symbol;Acc:HGNC:30750]	-0.1877	0.5028	-0.1775	0.5657	-0.1254	0.6723	142.6	0.189
ENSG00000075142	SRI	sorcin [Source:HGNC Symbol;Acc:HGNC:11292]	0.6098	0.001344	0.6197	0.00174	0.4942	0.0113	1652	0.1595
ENSG00000075151	EIF4G3	eukaryotic translation initiation factor 4 gamma 3 [Source:HGNC Symbol;Acc:HGNC:3298]	-0.04865	0.7015	-0.03699	0.8107	-0.1137	0.322	3878	0.07881
ENSG00000075188	NUP37	nucleoporin 37 [Source:HGNC Symbol;Acc:HGNC:29929]	0.00671	0.9748	0.01657	0.9469	0.05348	0.7633	437.2	0.1126
ENSG00000075213	SEMA3A	semaphorin 3A [Source:HGNC Symbol;Acc:HGNC:10723]	0.6081	0.1049	0.6214	0.1148	0.7435	0.03538	168.9	0.2866
ENSG00000075218	GTSE1	G2 and S-phase expressed 1 [Source:HGNC Symbol;Acc:HGNC:13698]	-0.8304	0.1335	-0.8131	0.121	-0.482	0.3295	75.09	0.4182
ENSG00000075223	SEMA3C	semaphorin 3C [Source:HGNC Symbol;Acc:HGNC:10725]	0.2619	0.3003	0.2747	0.2912	0.2185	0.3713	2016	0.1817
ENSG00000075234	TTC38	tetratricopeptide repeat domain 38 [Source:HGNC Symbol;Acc:HGNC:26082]	0.1172	0.4313	0.1276	0.4334	0.07539	0.6115	1433	0.1028
ENSG00000075239	ACAT1	acetyl-CoA acetyltransferase 1 [Source:HGNC Symbol;Acc:HGNC:93]	-0.1732	0.4683	-0.1609	0.505	-0.2135	0.3669	1821	0.163
ENSG00000075240	GRAMD4	GRAM domain containing 4 [Source:HGNC Symbol;Acc:HGNC:29113]	-0.5525	0.01994	-0.5444	0.01388	-0.574	0.0227	3822	0.1916
ENSG00000075275	CELSR1	cadherin EGF LAG seven-pass G-type receptor 1 [Source:HGNC Symbol;Acc:HGNC:1850]	-0.5937	0.001833	-0.583	0.001162	-0.6387	0.002144	2296	0.1595
ENSG00000075292	ZNF638	zinc finger protein 638 [Source:HGNC Symbol;Acc:HGNC:17894]	0.07562	0.7089	0.0863	0.6849	-0.01096	0.964	3844	0.1255
ENSG00000075303	SLC25A40	solute carrier family 25 member 40 [Source:HGNC Symbol;Acc:HGNC:29680]	0.2959	0.2738	0.307	0.2718	0.3068	0.2579	1098	0.1954
ENSG00000075336	TIMM21	translocase of inner mitochondrial membrane 21 [Source:HGNC Symbol;Acc:HGNC:25010]	-0.2415	0.1021	-0.2305	0.1513	-0.2482	0.07753	638.6	0.113
ENSG00000075391	RASAL2	RAS protein activator like 2 [Source:HGNC Symbol;Acc:HGNC:9874]	0.1054	0.352	0.1165	0.3904	0.01534	0.9194	5434	0.07996
ENSG00000075399	VPS9D1	VPS9 domain containing 1 [Source:HGNC Symbol;Acc:HGNC:13526]	0.02139	0.9392	0.03192	0.9107	-0.004434	0.9881	912.3	0.1532
ENSG00000075413	MARK3	microtubule affinity regulating kinase 3 [Source:HGNC Symbol;Acc:HGNC:6897]	0.1426	0.1554	0.1536	0.2052	0.07334	0.4983	2669	0.07533
ENSG00000075415	SLC25A3	solute carrier family 25 member 3 [Source:HGNC Symbol;Acc:HGNC:10989]	-0.2069	0.1499	-0.1952	0.2136	-0.3034	0.02664	12880	0.108
ENSG00000075420	FNDC3B	fibronectin type III domain containing 3B [Source:HGNC Symbol;Acc:HGNC:24670]	0.2968	0.0925	0.3093	0.09229	0.2199	0.1951	3722	0.1356
ENSG00000075426	FOSL2	FOS like 2, AP-1 transcription factor subunit [Source:HGNC Symbol;Acc:HGNC:3798]	0.9958	9.396e-08	1.006	5.153e-07	0.8057	9.674e-05	5890	0.1656
ENSG00000075539	FRYL	FRY like transcription coactivator [Source:HGNC Symbol;Acc:HGNC:29127]	0.08514	0.6423	0.09658	0.6136	0.04493	0.8178	2498	0.1168
ENSG00000075568	TMEM131	transmembrane protein 131 [Source:HGNC Symbol;Acc:HGNC:30366]	0.2515	0.04275	0.2631	0.0565	0.1693	0.1829	3087	0.09818
ENSG00000075618	FSCN1	fascin actin-bundling protein 1 [Source:HGNC Symbol;Acc:HGNC:11148]	-0.01995	0.9574	-0.01126	0.9777	-0.09555	0.7368	1263	0.1994
ENSG00000075624	ACTB	actin beta [Source:HGNC Symbol;Acc:HGNC:132]	-0.2653	0.2615	-0.2549	0.3117	-0.4572	0.01786	168400	0.1713
ENSG00000075643	MOCOS	molybdenum cofactor sulfurase [Source:HGNC Symbol;Acc:HGNC:18234]	-0.1001	0.8047	-0.09052	0.8406	-0.1238	0.7675	53.74	0.2415
ENSG00000075651	PLD1	phospholipase D1 [Source:HGNC Symbol;Acc:HGNC:9067]	0.4354	0.01014	0.4471	0.0113	0.3497	0.0347	2745	0.1385
ENSG00000075702	WDR62	WD repeat domain 62 [Source:HGNC Symbol;Acc:HGNC:24502]	-0.3271	0.5003	-0.3138	0.5127	-0.4083	0.3122	496.3	0.3276
ENSG00000075711	DLG1	discs large MAGUK scaffold protein 1 [Source:HGNC Symbol;Acc:HGNC:2900]	-0.1341	0.3886	-0.1225	0.4785	-0.1214	0.4319	1235	0.1088
ENSG00000075785	RAB7A	RAB7A, member RAS oncogene family [Source:HGNC Symbol;Acc:HGNC:9788]	-0.09308	0.3886	-0.08171	0.5754	-0.2007	0.04827	20900	0.07555
ENSG00000075826	SEC31B	SEC31 homolog B, COPII coat complex component [Source:HGNC Symbol;Acc:HGNC:23197]	-0.5432	0.05499	-0.5337	0.04693	-0.431	0.147	561.7	0.2222
ENSG00000075856	SART3	spliceosome associated factor 3, U4/U6 recycling protein [Source:HGNC Symbol;Acc:HGNC:16860]	0.1236	0.2766	0.1337	0.3197	0.07647	0.5276	1489	0.08209
ENSG00000075884	ARHGAP15	Rho GTPase activating protein 15 [Source:HGNC Symbol;Acc:HGNC:21030]	-0.1176	0.549	-0.1075	0.6099	-0.1432	0.4381	1059	0.1297
ENSG00000075914	EXOSC7	exosome component 7 [Source:HGNC Symbol;Acc:HGNC:28112]	0.04702	0.8184	0.05742	0.8008	0.0502	0.7988	390.3	0.1211
ENSG00000075945	KIFAP3	kinesin associated protein 3 [Source:HGNC Symbol;Acc:HGNC:17060]	-0.146	0.453	-0.1374	0.5219	-0.1224	0.5267	564.1	0.1332
ENSG00000075975	MKRN2	makorin ring finger protein 2 [Source:HGNC Symbol;Acc:HGNC:7113]	0.0319	0.7323	0.04177	0.7489	-0.01291	0.9015	1532	0.05732
ENSG00000076003	MCM6	minichromosome maintenance complex component 6 [Source:HGNC Symbol;Acc:HGNC:6949]	-0.29	0.08346	-0.2787	0.09433	-0.3332	0.05256	2241	0.1294
ENSG00000076043	REXO2	RNA exonuclease 2 [Source:HGNC Symbol;Acc:HGNC:17851]	-0.168	0.3811	-0.1583	0.4609	-0.1556	0.3654	347	0.1345
ENSG00000076067	RBMS2	RNA binding motif single stranded interacting protein 2 [Source:HGNC Symbol;Acc:HGNC:9909]	0.08505	0.805	0.09378	0.7887	0.04389	0.8988	880.7	0.2057
ENSG00000076108	BAZ2A	bromodomain adjacent to zinc finger domain 2A [Source:HGNC Symbol;Acc:HGNC:962]	0.3971	0.0001584	0.4077	0.000664	0.2701	0.007324	5169	0.09001
ENSG00000076201	PTPN23	protein tyrosine phosphatase non-receptor type 23 [Source:HGNC Symbol;Acc:HGNC:14406]	0.04466	0.8237	0.05515	0.7858	-0.01816	0.9312	2168	0.1181
ENSG00000076242	MLH1	mutL homolog 1 [Source:HGNC Symbol;Acc:HGNC:7127]	-0.1558	0.08243	-0.1467	0.1994	-0.1901	0.03413	1522	0.06926
ENSG00000076248	UNG	uracil DNA glycosylase [Source:HGNC Symbol;Acc:HGNC:12572]	-0.1931	0.2953	-0.181	0.3516	-0.2	0.2664	729.5	0.1328
ENSG00000076258	FMO4	flavin containing dimethylaniline monoxygenase 4 [Source:HGNC Symbol;Acc:HGNC:3772]	-0.3827	0.09491	-0.3708	0.1049	-0.3318	0.1967	532.6	0.1759
ENSG00000076321	KLHL20	kelch like family member 20 [Source:HGNC Symbol;Acc:HGNC:25056]	-0.03151	0.8291	-0.01979	0.916	-0.04099	0.7628	821.1	0.08602
ENSG00000076351	SLC46A1	solute carrier family 46 member 1 [Source:HGNC Symbol;Acc:HGNC:30521]	-2.304	1.365e-05	-2.292	7.597e-07	-2.03	0.000119	90.65	0.46
ENSG00000076356	PLXNA2	plexin A2 [Source:HGNC Symbol;Acc:HGNC:9100]	-0.3954	0.3445	-0.3798	0.3529	-0.3725	0.3566	546.3	0.2963
ENSG00000076513	ANKRD13A	ankyrin repeat domain 13A [Source:HGNC Symbol;Acc:HGNC:21268]	0.3467	0.001242	0.3571	0.004369	0.3164	0.005048	946.7	0.09006
ENSG00000076555	ACACB	acetyl-CoA carboxylase beta [Source:HGNC Symbol;Acc:HGNC:85]	-0.5606	0.04482	-0.5515	0.03714	-0.6372	0.03745	2210	0.2207
ENSG00000076604	TRAF4	TNF receptor associated factor 4 [Source:HGNC Symbol;Acc:HGNC:12034]	0.5836	0.04151	0.5957	0.0454	0.5092	0.06365	307.9	0.2267
ENSG00000076641	PAG1	phosphoprotein membrane anchor with glycosphingolipid microdomains 1 [Source:HGNC Symbol;Acc:HGNC:30043]	0.1806	0.4006	0.1911	0.3878	0.1435	0.5071	1505	0.1498
ENSG00000076650	GPATCH1	G-patch domain containing 1 [Source:HGNC Symbol;Acc:HGNC:24658]	-0.1171	0.3497	-0.1072	0.5089	-0.09791	0.4503	421.1	0.08854
ENSG00000076662	ICAM3	intercellular adhesion molecule 3 [Source:HGNC Symbol;Acc:HGNC:5346]	0.5166	0.03209	0.5258	0.0358	0.4434	0.06054	516.4	0.1923
ENSG00000076685	NT5C2	5'-nucleotidase, cytosolic II [Source:HGNC Symbol;Acc:HGNC:8022]	0.326	0.009287	0.3374	0.01484	0.2085	0.1182	4152	0.1026
ENSG00000076716	GPC4	glypican 4 [Source:HGNC Symbol;Acc:HGNC:4452]	-0.0271	0.9403	-0.0143	0.9725	-0.1025	0.7543	6489	0.1976
ENSG00000076770	MBNL3	muscleblind like splicing regulator 3 [Source:HGNC Symbol;Acc:HGNC:20564]	-0.8685	0.00189	-0.8596	0.001028	-0.8144	0.008004	758.5	0.2339
ENSG00000076864	RAP1GAP	RAP1 GTPase activating protein [Source:HGNC Symbol;Acc:HGNC:9858]	-0.00564	0.9916	0.006921	0.9904	0.006791	0.9849	375.5	0.2574
ENSG00000076924	XAB2	XPA binding protein 2 [Source:HGNC Symbol;Acc:HGNC:14089]	0.183	0.2779	0.192	0.2727	0.1253	0.4793	1817	0.1218
ENSG00000076928	ARHGEF1	Rho guanine nucleotide exchange factor 1 [Source:HGNC Symbol;Acc:HGNC:681]	0.2973	0.1242	0.3062	0.1184	0.1913	0.3333	5087	0.1466
ENSG00000076944	STXBP2	syntaxin binding protein 2 [Source:HGNC Symbol;Acc:HGNC:11445]	0.1077	0.5719	0.1176	0.545	0.03696	0.8555	2789	0.1249
ENSG00000076984	MAP2K7	mitogen-activated protein kinase kinase 7 [Source:HGNC Symbol;Acc:HGNC:6847]	0.1068	0.549	0.1152	0.5384	0.06803	0.719	1369	0.1178
ENSG00000077009	NMRK2	nicotinamide riboside kinase 2 [Source:HGNC Symbol;Acc:HGNC:17871]	-0.2041	0.816	-0.188	0.8195	-0.4347	0.5319	928.9	0.5202
ENSG00000077044	DGKD	diacylglycerol kinase delta [Source:HGNC Symbol;Acc:HGNC:2851]	-0.5555	0.0003975	-0.5476	0.0005527	-0.4864	0.008584	597.4	0.1333
ENSG00000077097	TOP2B	DNA topoisomerase II beta [Source:HGNC Symbol;Acc:HGNC:11990]	-0.1283	0.4649	-0.1182	0.5288	-0.2116	0.2328	4718	0.1201
ENSG00000077147	TM9SF3	transmembrane 9 superfamily member 3 [Source:HGNC Symbol;Acc:HGNC:21529]	0.1676	0.573	0.1777	0.5596	0.06401	0.8522	4550	0.1949
ENSG00000077150	NFKB2	nuclear factor kappa B subunit 2 [Source:HGNC Symbol;Acc:HGNC:7795]	0.772	0.000359	0.783	0.0004819	0.653	0.003501	2488	0.184
ENSG00000077152	UBE2T	ubiquitin conjugating enzyme E2 T [Source:HGNC Symbol;Acc:HGNC:25009]	-0.4812	0.1173	-0.4689	0.1434	-0.3801	0.1957	72.8	0.2336
ENSG00000077157	PPP1R12B	protein phosphatase 1 regulatory subunit 12B [Source:HGNC Symbol;Acc:HGNC:7619]	-0.06307	0.707	-0.05304	0.7851	-0.05858	0.7096	697.8	0.1038
ENSG00000077232	DNAJC10	DnaJ heat shock protein family (Hsp40) member C10 [Source:HGNC Symbol;Acc:HGNC:24637]	-0.1141	0.6167	-0.103	0.6635	-0.1572	0.4541	2694	0.1466
ENSG00000077235	GTF3C1	general transcription factor IIIC subunit 1 [Source:HGNC Symbol;Acc:HGNC:4664]	0.02126	0.9063	0.03166	0.8656	-0.05551	0.7098	2895	0.09914
ENSG00000077238	IL4R	interleukin 4 receptor [Source:HGNC Symbol;Acc:HGNC:6015]	0.1696	0.1892	0.1805	0.2068	0.04973	0.7078	4680	0.09583
ENSG00000077254	USP33	ubiquitin specific peptidase 33 [Source:HGNC Symbol;Acc:HGNC:20059]	0.3791	0.04601	0.3897	0.04974	0.3086	0.1264	2729	0.15
ENSG00000077312	SNRPA	small nuclear ribonucleoprotein polypeptide A [Source:HGNC Symbol;Acc:HGNC:11151]	0.3116	0.02757	0.3222	0.03724	0.2824	0.05381	854.1	0.1134
ENSG00000077327	SPAG6	sperm associated antigen 6 [Source:HGNC Symbol;Acc:HGNC:11215]	0.3667	0.0534	0.3779	0.07786	0.347	0.06883	203.2	0.1492
ENSG00000077380	DYNC1I2	dynein cytoplasmic 1 intermediate chain 2 [Source:HGNC Symbol;Acc:HGNC:2964]	0.00672	0.9641	0.01746	0.9212	-0.06853	0.5937	3355	0.08129
ENSG00000077420	APBB1IP	amyloid beta precursor protein binding family B member 1 interacting protein [Source:HGNC Symbol;Acc:HGNC:17379]	-0.2683	0.01267	-0.2582	0.03153	-0.3385	0.005218	3816	0.08764
ENSG00000077454	LRCH4	leucine rich repeats and calponin homology domain containing 4 [Source:HGNC Symbol;Acc:HGNC:6691]	0.02277	0.9341	0.03144	0.9113	-0.04613	0.855	2838	0.1527
ENSG00000077458	FAM76B	family with sequence similarity 76 member B [Source:HGNC Symbol;Acc:HGNC:28492]	0.2099	0.3612	0.2201	0.3609	0.2222	0.3541	746	0.1619
ENSG00000077463	SIRT6	sirtuin 6 [Source:HGNC Symbol;Acc:HGNC:14934]	-0.06214	0.7991	-0.05238	0.8382	-0.04975	0.8446	886.9	0.1464
ENSG00000077514	POLD3	DNA polymerase delta 3, accessory subunit [Source:HGNC Symbol;Acc:HGNC:20932]	-0.1208	0.3802	-0.1111	0.4929	-0.1216	0.3561	1063	0.09645
ENSG00000077549	CAPZB	capping actin protein of muscle Z-line subunit beta [Source:HGNC Symbol;Acc:HGNC:1491]	-0.04663	0.7177	-0.0363	0.823	-0.1664	0.06272	11520	0.07972
ENSG00000077585	GPR137B	G protein-coupled receptor 137B [Source:HGNC Symbol;Acc:HGNC:11862]	-0.2759	0.01853	-0.2659	0.03664	-0.3464	0.005896	3234	0.09465
ENSG00000077684	JADE1	jade family PHD finger 1 [Source:HGNC Symbol;Acc:HGNC:30027]	-0.6827	2.07e-05	-0.6736	5.326e-05	-0.6513	0.0005263	328.7	0.1389
ENSG00000077713	SLC25A43	solute carrier family 25 member 43 [Source:HGNC Symbol;Acc:HGNC:30557]	-0.1903	0.08751	-0.1788	0.1716	-0.2183	0.04682	925.1	0.08586
ENSG00000077721	UBE2A	ubiquitin conjugating enzyme E2 A [Source:HGNC Symbol;Acc:HGNC:12472]	0.05559	0.6693	0.0655	0.671	-0.01198	0.9375	2629	0.08208
ENSG00000077782	FGFR1	fibroblast growth factor receptor 1 [Source:HGNC Symbol;Acc:HGNC:3688]	0.06121	0.8291	0.07341	0.7929	-0.05702	0.8283	3714	0.167
ENSG00000077984	CST7	cystatin F [Source:HGNC Symbol;Acc:HGNC:2479]	0.3748	0.2325	0.3815	0.2615	0.509	0.06617	71.64	0.2293
ENSG00000078043	PIAS2	protein inhibitor of activated STAT 2 [Source:HGNC Symbol;Acc:HGNC:17311]	-0.1955	0.3592	-0.1847	0.4044	-0.1771	0.4349	935	0.1504
ENSG00000078053	AMPH	amphiphysin [Source:HGNC Symbol;Acc:HGNC:471]	0.3957	0.3132	0.4063	0.3414	0.3669	0.377	49.11	0.2807
ENSG00000078061	ARAF	A-Raf proto-oncogene, serine/threonine kinase [Source:HGNC Symbol;Acc:HGNC:646]	0.2782	0.02576	0.2881	0.03312	0.2071	0.1003	2458	0.1002
ENSG00000078070	MCCC1	methylcrotonoyl-CoA carboxylase 1 [Source:HGNC Symbol;Acc:HGNC:6936]	-0.1475	0.1714	-0.1382	0.2802	-0.185	0.08877	1675	0.08041
ENSG00000078081	LAMP3	lysosomal associated membrane protein 3 [Source:HGNC Symbol;Acc:HGNC:14582]	0.9095	0.2073	0.919	0.2408	0.8103	0.2836	23.75	0.5314
ENSG00000078098	FAP	fibroblast activation protein alpha [Source:HGNC Symbol;Acc:HGNC:3590]	-0.229	0.7777	-0.2182	0.794	-0.4805	0.6331	59.54	0.4907
ENSG00000078124	ACER3	alkaline ceramidase 3 [Source:HGNC Symbol;Acc:HGNC:16066]	-0.3554	0.06305	-0.3448	0.06858	-0.421	0.03483	3106	0.1493
ENSG00000078140	UBE2K	ubiquitin conjugating enzyme E2 K [Source:HGNC Symbol;Acc:HGNC:4914]	0.1481	0.3384	0.1578	0.3545	0.1211	0.4338	1579	0.1097
ENSG00000078142	PIK3C3	phosphatidylinositol 3-kinase catalytic subunit type 3 [Source:HGNC Symbol;Acc:HGNC:8974]	0.02833	0.8721	0.03932	0.8358	-0.01193	0.947	2136	0.09975
ENSG00000078177	N4BP2	NEDD4 binding protein 2 [Source:HGNC Symbol;Acc:HGNC:29851]	0.2009	0.3616	0.2116	0.3635	0.2371	0.2523	715.6	0.1551
ENSG00000078246	TULP3	TUB like protein 3 [Source:HGNC Symbol;Acc:HGNC:12425]	-0.422	0.009338	-0.4146	0.02044	-0.3602	0.04095	213.9	0.1329
ENSG00000078269	SYNJ2	synaptojanin 2 [Source:HGNC Symbol;Acc:HGNC:11504]	0.05824	0.8956	0.07008	0.8741	-0.07796	0.867	1338	0.2461
ENSG00000078295	ADCY2	adenylate cyclase 2 [Source:HGNC Symbol;Acc:HGNC:233]	0.5954	0.5112	0.5873	0.5018	0.2713	0.7372	21.17	0.6089
ENSG00000078304	PPP2R5C	protein phosphatase 2 regulatory subunit B'gamma [Source:HGNC Symbol;Acc:HGNC:9311]	0.06472	0.6785	0.07598	0.6606	-0.02399	0.8888	4484	0.0978
ENSG00000078369	GNB1	G protein subunit beta 1 [Source:HGNC Symbol;Acc:HGNC:4396]	0.039	0.6743	0.04973	0.7156	-0.08179	0.2621	14330	0.05828
ENSG00000078401	EDN1	endothelin 1 [Source:HGNC Symbol;Acc:HGNC:3176]	3.209	2.29e-06	3.188	3.839e-05	2.775	0.001783	40.8	0.5953
ENSG00000078403	MLLT10	MLLT10 histone lysine methyltransferase DOT1L cofactor [Source:HGNC Symbol;Acc:HGNC:16063]	0.0332	0.8745	0.04451	0.8371	0.01662	0.9399	1519	0.1188
ENSG00000078487	ZCWPW1	zinc finger CW-type and PWWP domain containing 1 [Source:HGNC Symbol;Acc:HGNC:23486]	0.3752	0.0254	0.3841	0.0343	0.3715	0.0346	564.8	0.1348
ENSG00000078618	NRDC	nardilysin convertase [Source:HGNC Symbol;Acc:HGNC:7995]	0.01558	0.9218	0.02709	0.8785	-0.05733	0.6919	4131	0.08745
ENSG00000078668	VDAC3	voltage dependent anion channel 3 [Source:HGNC Symbol;Acc:HGNC:12674]	-0.1017	0.222	-0.09137	0.4319	-0.1885	0.03771	4172	0.06108
ENSG00000078674	PCM1	pericentriolar material 1 [Source:HGNC Symbol;Acc:HGNC:8727]	-0.08597	0.6401	-0.07486	0.7078	-0.1725	0.3293	5403	0.117
ENSG00000078687	TNRC6C	trinucleotide repeat containing adaptor 6C [Source:HGNC Symbol;Acc:HGNC:29318]	-0.243	0.08324	-0.2341	0.1449	-0.1813	0.2197	416.7	0.1083
ENSG00000078699	CBFA2T2	CBFA2/RUNX1 partner transcriptional co-repressor 2 [Source:HGNC Symbol;Acc:HGNC:1536]	0.02057	0.8679	0.0299	0.8421	-0.01095	0.9331	1452	0.0705
ENSG00000078747	ITCH	itchy E3 ubiquitin protein ligase [Source:HGNC Symbol;Acc:HGNC:13890]	-0.06011	0.6764	-0.04914	0.7705	-0.1174	0.3893	3602	0.09034
ENSG00000078808	SDF4	stromal cell derived factor 4 [Source:HGNC Symbol;Acc:HGNC:24188]	0.4135	0.004021	0.4231	0.005718	0.2853	0.04278	7908	0.1192
ENSG00000078814	MYH7B	myosin heavy chain 7B [Source:HGNC Symbol;Acc:HGNC:15906]	1.072	0.006422	1.074	0.009351	1.133	0.01372	42.49	0.324
ENSG00000078900	TP73	tumor protein p73 [Source:HGNC Symbol;Acc:HGNC:12003]	-0.5914	0.3537	-0.5822	0.35	-0.5494	0.3114	25.98	0.4501
ENSG00000078902	TOLLIP	toll interacting protein [Source:HGNC Symbol;Acc:HGNC:16476]	-0.07711	0.7221	-0.06565	0.7689	-0.1734	0.3496	5412	0.1336
ENSG00000078967	UBE2D4	ubiquitin conjugating enzyme E2 D4 (putative) [Source:HGNC Symbol;Acc:HGNC:21647]	-0.05279	0.681	-0.04206	0.7879	-0.07529	0.54	1042	0.08042
ENSG00000079134	THOC1	THO complex 1 [Source:HGNC Symbol;Acc:HGNC:19070]	-0.2102	0.2273	-0.1997	0.2779	-0.209	0.2193	904.1	0.1275
ENSG00000079150	FKBP7	FKBP prolyl isomerase 7 [Source:HGNC Symbol;Acc:HGNC:3723]	-0.7117	0.02284	-0.7009	0.02481	-0.6027	0.0627	83.82	0.2516
ENSG00000079156	OSBPL6	oxysterol binding protein like 6 [Source:HGNC Symbol;Acc:HGNC:16388]	-0.3592	0.5881	-0.34	0.6091	-0.2618	0.7252	44.74	0.4323
ENSG00000079215	SLC1A3	solute carrier family 1 member 3 [Source:HGNC Symbol;Acc:HGNC:10941]	0.3133	0.04562	0.3241	0.05047	0.1555	0.3538	7489	0.1237
ENSG00000079246	XRCC5	X-ray repair cross complementing 5 [Source:HGNC Symbol;Acc:HGNC:12833]	-0.08383	0.4177	-0.07285	0.5996	-0.1947	0.1178	10540	0.07184
ENSG00000079263	SP140	SP140 nuclear body protein [Source:HGNC Symbol;Acc:HGNC:17133]	2.514	9.044e-12	2.526	5.556e-09	2.463	0.0004965	643.5	0.3349
ENSG00000079277	MKNK1	MAPK interacting serine/threonine kinase 1 [Source:HGNC Symbol;Acc:HGNC:7110]	-0.5881	0.0001177	-0.5783	9.03e-05	-0.6788	0.0001104	6425	0.131
ENSG00000079308	TNS1	tensin 1 [Source:HGNC Symbol;Acc:HGNC:11973]	-0.3156	0.1374	-0.3055	0.1468	-0.4198	0.03717	11570	0.1603
ENSG00000079313	REXO1	RNA exonuclease 1 homolog [Source:HGNC Symbol;Acc:HGNC:24616]	0.1378	0.4878	0.1459	0.4741	0.1019	0.6157	1331	0.1347
ENSG00000079332	SAR1A	secretion associated Ras related GTPase 1A [Source:HGNC Symbol;Acc:HGNC:10534]	-0.1299	0.2351	-0.1193	0.364	-0.2013	0.05651	3064	0.07984
ENSG00000079335	CDC14A	cell division cycle 14A [Source:HGNC Symbol;Acc:HGNC:1718]	-0.003131	0.994	0.006577	0.9904	0.1437	0.7175	190	0.2358
ENSG00000079337	RAPGEF3	Rap guanine nucleotide exchange factor 3 [Source:HGNC Symbol;Acc:HGNC:16629]	-0.06527	0.8227	-0.05254	0.8619	-0.09188	0.7357	2898	0.1719
ENSG00000079387	SENP1	SUMO specific peptidase 1 [Source:HGNC Symbol;Acc:HGNC:17927]	0.07627	0.6435	0.08626	0.6426	0.08363	0.6005	704.9	0.105
ENSG00000079393	DUSP13	dual specificity phosphatase 13 [Source:HGNC Symbol;Acc:HGNC:19681]	-0.1288	0.8605	-0.1174	0.8745	-0.1652	0.7175	150.1	0.4205
ENSG00000079432	CIC	capicua transcriptional repressor [Source:HGNC Symbol;Acc:HGNC:14214]	-0.203	0.3574	-0.1943	0.3726	-0.2694	0.1902	2752	0.1556
ENSG00000079435	LIPE	lipase E, hormone sensitive type [Source:HGNC Symbol;Acc:HGNC:6621]	-0.68	0.02212	-0.6692	0.02803	-0.5622	0.05308	55.67	0.2393
ENSG00000079459	FDFT1	farnesyl-diphosphate farnesyltransferase 1 [Source:HGNC Symbol;Acc:HGNC:3629]	-0.2522	0.1035	-0.2419	0.1232	-0.3209	0.03489	2431	0.1184
ENSG00000079462	PAFAH1B3	platelet activating factor acetylhydrolase 1b catalytic subunit 3 [Source:HGNC Symbol;Acc:HGNC:8576]	-0.6294	0.0311	-0.6194	0.03593	-0.5664	0.04706	78.07	0.2332
ENSG00000079482	OPHN1	oligophrenin 1 [Source:HGNC Symbol;Acc:HGNC:8148]	0.04726	0.835	0.05624	0.8199	0.08573	0.6904	414.6	0.1341
ENSG00000079616	KIF22	kinesin family member 22 [Source:HGNC Symbol;Acc:HGNC:6391]	-0.2523	0.2206	-0.2427	0.2358	-0.2702	0.186	945.9	0.1511
ENSG00000079691	CARMIL1	capping protein regulator and myosin 1 linker 1 [Source:HGNC Symbol;Acc:HGNC:21581]	-0.342	0.04327	-0.3325	0.05577	-0.3769	0.03236	763.3	0.1338
ENSG00000079739	PGM1	phosphoglucomutase 1 [Source:HGNC Symbol;Acc:HGNC:8905]	-0.4764	0.02795	-0.4653	0.0269	-0.4322	0.06795	726.3	0.1737
ENSG00000079785	DDX1	DEAD-box helicase 1 [Source:HGNC Symbol;Acc:HGNC:2734]	0.007414	0.9623	0.01928	0.9139	-0.04056	0.7695	2372	0.08397
ENSG00000079805	DNM2	dynamin 2 [Source:HGNC Symbol;Acc:HGNC:2974]	0.09708	0.4871	0.1072	0.5015	-0.0227	0.872	11250	0.09471
ENSG00000079819	EPB41L2	erythrocyte membrane protein band 4.1 like 2 [Source:HGNC Symbol;Acc:HGNC:3379]	-0.2127	0.1163	-0.2021	0.1663	-0.3237	0.0106	4897	0.103
ENSG00000079950	STX7	syntaxin 7 [Source:HGNC Symbol;Acc:HGNC:11442]	0.06585	0.6547	0.07635	0.6498	-0.0363	0.829	5739	0.09342
ENSG00000079974	RABL2B	RAB, member of RAS oncogene family like 2B [Source:HGNC Symbol;Acc:HGNC:9800]	-0.08342	0.6413	-0.07484	0.7145	-0.05511	0.7539	484.5	0.114
ENSG00000079999	KEAP1	kelch like ECH associated protein 1 [Source:HGNC Symbol;Acc:HGNC:23177]	0.2301	0.1735	0.2396	0.1674	0.1514	0.3825	3108	0.126
ENSG00000080189	SLC35C2	solute carrier family 35 member C2 [Source:HGNC Symbol;Acc:HGNC:17117]	-0.191	0.1208	-0.1814	0.1748	-0.2481	0.03769	2612	0.09349
ENSG00000080200	CRYBG3	crystallin beta-gamma domain containing 3 [Source:HGNC Symbol;Acc:HGNC:34427]	0.1584	0.3698	0.1698	0.3609	0.13	0.4721	1904	0.1241
ENSG00000080293	SCTR	secretin receptor [Source:HGNC Symbol;Acc:HGNC:10608]	-3.915	6.583e-09	-3.874	1.519e-12	-3.288	0.0003366	181.8	0.6048
ENSG00000080298	RFX3	regulatory factor X3 [Source:HGNC Symbol;Acc:HGNC:9984]	-0.04423	0.8691	-0.03589	0.9068	0.02837	0.9205	233.8	0.1524
ENSG00000080345	RIF1	replication timing regulatory factor 1 [Source:HGNC Symbol;Acc:HGNC:23207]	0.4578	0.04603	0.4679	0.04992	0.4564	0.05094	1383	0.1811
ENSG00000080371	RAB21	RAB21, member RAS oncogene family [Source:HGNC Symbol;Acc:HGNC:18263]	0.06766	0.7531	0.07784	0.7297	0.03378	0.8795	1696	0.1312
ENSG00000080503	SMARCA2	SWI/SNF related, matrix associated, actin dependent regulator of chromatin, subfamily a, member 2 [Source:HGNC Symbol;Acc:HGNC:11098]	-0.1965	0.04175	-0.1863	0.1022	-0.2887	0.005367	5648	0.0764
ENSG00000080546	SESN1	sestrin 1 [Source:HGNC Symbol;Acc:HGNC:21595]	-0.2962	0.1118	-0.2857	0.1284	-0.3278	0.07769	1479	0.1419
ENSG00000080561	MID2	midline 2 [Source:HGNC Symbol;Acc:HGNC:7096]	0.5903	0.08324	0.6055	0.08658	0.5258	0.1604	184.8	0.2632
ENSG00000080573	COL5A3	collagen type V alpha 3 chain [Source:HGNC Symbol;Acc:HGNC:14864]	-0.4728	0.281	-0.4603	0.2911	-0.4301	0.1568	73.84	0.3167
ENSG00000080603	SRCAP	Snf2 related CREBBP activator protein [Source:HGNC Symbol;Acc:HGNC:16974]	0.4257	0.07983	0.4344	0.09601	0.4419	0.07037	164.1	0.1879
ENSG00000080608	PUM3	pumilio RNA binding family member 3 [Source:HGNC Symbol;Acc:HGNC:29676]	-0.1149	0.4852	-0.1048	0.5805	-0.08497	0.5936	582.4	0.1118
ENSG00000080644	CHRNA3	cholinergic receptor nicotinic alpha 3 subunit [Source:HGNC Symbol;Acc:HGNC:1957]	0.1201	0.8843	0.1229	0.881	-0.2308	0.8047	26.54	0.4616
ENSG00000080802	CNOT4	CCR4-NOT transcription complex subunit 4 [Source:HGNC Symbol;Acc:HGNC:7880]	0.1721	0.1819	0.1826	0.2192	0.1642	0.1894	1113	0.09583
ENSG00000080815	PSEN1	presenilin 1 [Source:HGNC Symbol;Acc:HGNC:9508]	0.4288	0.0001019	0.4392	0.0006242	0.2964	0.01585	7285	0.09474
ENSG00000080819	CPOX	coproporphyrinogen oxidase [Source:HGNC Symbol;Acc:HGNC:2321]	-0.1649	0.2575	-0.1555	0.3499	-0.1612	0.2632	510	0.1056
ENSG00000080822	CLDND1	claudin domain containing 1 [Source:HGNC Symbol;Acc:HGNC:1322]	0.4223	0.01684	0.431	0.02275	0.4114	0.02675	878.8	0.143
ENSG00000080823	MOK	MOK protein kinase [Source:HGNC Symbol;Acc:HGNC:9833]	-0.1627	0.6251	-0.1501	0.6881	-0.1257	0.7096	75.65	0.2136
ENSG00000080824	HSP90AA1	heat shock protein 90 alpha family class A member 1 [Source:HGNC Symbol;Acc:HGNC:5253]	0.1263	0.4035	0.1381	0.4409	-0.01672	0.9434	30050	0.1054
ENSG00000080839	RBL1	RB transcriptional corepressor like 1 [Source:HGNC Symbol;Acc:HGNC:9893]	-0.3374	0.01673	-0.327	0.03518	-0.292	0.04653	473.7	0.1141
ENSG00000080845	DLGAP4	DLG associated protein 4 [Source:HGNC Symbol;Acc:HGNC:24476]	0.07976	0.7585	0.09062	0.7296	0.00413	0.9893	2565	0.1581
ENSG00000080986	NDC80	NDC80 kinetochore complex component [Source:HGNC Symbol;Acc:HGNC:16909]	0.1613	0.8023	0.1746	0.7879	0.3224	0.5942	77.15	0.3851
ENSG00000081014	AP4E1	adaptor related protein complex 4 subunit epsilon 1 [Source:HGNC Symbol;Acc:HGNC:573]	0.2362	0.2222	0.2475	0.2236	0.2532	0.1728	1148	0.142
ENSG00000081019	RSBN1	round spermatid basic protein 1 [Source:HGNC Symbol;Acc:HGNC:25642]	0.1081	0.6181	0.1172	0.615	0.1267	0.5351	590.7	0.1393
ENSG00000081026	MAGI3	membrane associated guanylate kinase, WW and PDZ domain containing 3 [Source:HGNC Symbol;Acc:HGNC:29647]	0.04557	0.8857	0.0586	0.8631	0.2022	0.437	123.1	0.1772
ENSG00000081041	CXCL2	C-X-C motif chemokine ligand 2 [Source:HGNC Symbol;Acc:HGNC:4603]	1.054	0.0008901	1.061	0.001615	1.014	0.009316	903.9	0.2671
ENSG00000081059	TCF7	transcription factor 7 [Source:HGNC Symbol;Acc:HGNC:11639]	-0.03941	0.9501	-0.031	0.9647	-0.2175	0.6415	51.47	0.3425
ENSG00000081087	OSTM1	osteoclastogenesis associated transmembrane protein 1 [Source:HGNC Symbol;Acc:HGNC:21652]	0.01665	0.9403	0.02774	0.9056	-0.0205	0.9257	2747	0.1214
ENSG00000081154	PCNP	PEST proteolytic signal containing nuclear protein [Source:HGNC Symbol;Acc:HGNC:30023]	0.1574	0.3022	0.1683	0.3103	0.0774	0.6396	2329	0.1096
ENSG00000081177	EXD2	exonuclease 3'-5' domain containing 2 [Source:HGNC Symbol;Acc:HGNC:20217]	0.02511	0.8808	0.03591	0.8456	-0.009129	0.9565	1217	0.09409
ENSG00000081181	ARG2	arginase 2 [Source:HGNC Symbol;Acc:HGNC:664]	-0.2182	0.554	-0.2105	0.5903	-0.1254	0.7223	88.25	0.2431
ENSG00000081189	MEF2C	myocyte enhancer factor 2C [Source:HGNC Symbol;Acc:HGNC:6996]	-1.819	1.474e-06	-1.81	8.436e-08	-1.72	1.274e-05	601.7	0.3316
ENSG00000081237	PTPRC	protein tyrosine phosphatase receptor type C [Source:HGNC Symbol;Acc:HGNC:9666]	0.2813	0.07862	0.2919	0.1009	0.1655	0.414	19720	0.1237
ENSG00000081320	STK17B	serine/threonine kinase 17b [Source:HGNC Symbol;Acc:HGNC:11396]	0.3167	0.3101	0.3254	0.3229	0.4129	0.2052	331.3	0.2233
ENSG00000081377	CDC14B	cell division cycle 14B [Source:HGNC Symbol;Acc:HGNC:1719]	-0.1695	0.5705	-0.1627	0.6165	0.07579	0.8171	139.6	0.1958
ENSG00000081386	ZNF510	zinc finger protein 510 [Source:HGNC Symbol;Acc:HGNC:29161]	-0.1448	0.3769	-0.1348	0.4651	-0.1335	0.4156	644.5	0.115
ENSG00000081479	LRP2	LDL receptor related protein 2 [Source:HGNC Symbol;Acc:HGNC:6694]	-0.3024	0.6435	-0.2897	0.6668	-0.4545	0.4983	29.09	0.4163
ENSG00000081665	ZNF506	zinc finger protein 506 [Source:HGNC Symbol;Acc:HGNC:23780]	-0.1523	0.4154	-0.1418	0.4985	-0.1394	0.4446	545.5	0.1299
ENSG00000081721	DUSP12	dual specificity phosphatase 12 [Source:HGNC Symbol;Acc:HGNC:3067]	-0.053	0.7481	-0.04321	0.8291	-0.04699	0.7632	581.1	0.1011
ENSG00000081760	AACS	acetoacetyl-CoA synthetase [Source:HGNC Symbol;Acc:HGNC:21298]	-0.1227	0.5262	-0.1118	0.5918	-0.1044	0.5963	559.9	0.1292
ENSG00000081791	DELE1	DAP3 binding cell death enhancer 1 [Source:HGNC Symbol;Acc:HGNC:28969]	-0.2971	0.009925	-0.2871	0.01973	-0.3606	0.003995	3139	0.09424
ENSG00000081870	HSPB11	heat shock protein family B (small) member 11 [Source:HGNC Symbol;Acc:HGNC:25019]	-0.0182	0.9407	-0.008306	0.9775	-0.007985	0.9751	683.5	0.1336
ENSG00000081913	PHLPP1	PH domain and leucine rich repeat protein phosphatase 1 [Source:HGNC Symbol;Acc:HGNC:20610]	-0.2112	0.3835	-0.1971	0.4228	-0.2306	0.3343	728.5	0.1698
ENSG00000081923	ATP8B1	ATPase phospholipid transporting 8B1 [Source:HGNC Symbol;Acc:HGNC:3706]	-0.1389	0.7141	-0.1321	0.7395	-0.04184	0.9259	133.3	0.2345
ENSG00000082014	SMARCD3	SWI/SNF related, matrix associated, actin dependent regulator of chromatin, subfamily d, member 3 [Source:HGNC Symbol;Acc:HGNC:11108]	0.6089	0.01446	0.6153	0.01766	0.5471	0.05287	390.8	0.2022
ENSG00000082068	WDR70	WD repeat domain 70 [Source:HGNC Symbol;Acc:HGNC:25495]	-0.1277	0.2402	-0.1183	0.3769	-0.1467	0.1721	1268	0.07924
ENSG00000082074	FYB1	FYN binding protein 1 [Source:HGNC Symbol;Acc:HGNC:4036]	0.1482	0.2714	0.159	0.3123	0.04639	0.7951	11470	0.0975
ENSG00000082146	STRADB	STE20 related adaptor beta [Source:HGNC Symbol;Acc:HGNC:13205]	-0.1071	0.4881	-0.09648	0.5816	-0.1238	0.4083	1231	0.1047
ENSG00000082153	BZW1	basic leucine zipper and W2 domains 1 [Source:HGNC Symbol;Acc:HGNC:18380]	0.2341	0.2548	0.2459	0.2536	0.1469	0.5351	6333	0.1492
ENSG00000082212	ME2	malic enzyme 2 [Source:HGNC Symbol;Acc:HGNC:6984]	-0.3131	0.06731	-0.3031	0.0815	-0.3979	0.02925	4857	0.1333
ENSG00000082213	C5orf22	chromosome 5 open reading frame 22 [Source:HGNC Symbol;Acc:HGNC:25639]	0.1483	0.4376	0.1592	0.436	0.152	0.4214	1152	0.1315
ENSG00000082258	CCNT2	cyclin T2 [Source:HGNC Symbol;Acc:HGNC:1600]	0.1573	0.3761	0.1681	0.3712	0.1314	0.4711	1683	0.1247
ENSG00000082269	FAM135A	family with sequence similarity 135 member A [Source:HGNC Symbol;Acc:HGNC:21084]	0.1667	0.6434	0.1762	0.6335	0.2429	0.4994	546.4	0.2293
ENSG00000082397	EPB41L3	erythrocyte membrane protein band 4.1 like 3 [Source:HGNC Symbol;Acc:HGNC:3380]	0.409	0.03408	0.4199	0.03541	0.2231	0.2424	4804	0.1537
ENSG00000082438	COBLL1	cordon-bleu WH2 repeat protein like 1 [Source:HGNC Symbol;Acc:HGNC:23571]	-3.182	3.433e-12	-3.164	6.593e-15	-2.856	7.227e-06	182.1	0.4164
ENSG00000082512	TRAF5	TNF receptor associated factor 5 [Source:HGNC Symbol;Acc:HGNC:12035]	-0.1952	0.3538	-0.1842	0.398	-0.1644	0.4623	887.6	0.1487
ENSG00000082515	MRPL22	mitochondrial ribosomal protein L22 [Source:HGNC Symbol;Acc:HGNC:14480]	0.08074	0.5715	0.09301	0.5794	0.08318	0.5405	718.5	0.09355
ENSG00000082516	GEMIN5	gem nuclear organelle associated protein 5 [Source:HGNC Symbol;Acc:HGNC:20043]	0.06014	0.6951	0.07069	0.6996	0.06537	0.6543	500.8	0.09552
ENSG00000082641	NFE2L1	nuclear factor, erythroid 2 like 1 [Source:HGNC Symbol;Acc:HGNC:7781]	0.2309	0.08284	0.242	0.1086	0.1033	0.37	11380	0.1028
ENSG00000082701	GSK3B	glycogen synthase kinase 3 beta [Source:HGNC Symbol;Acc:HGNC:4617]	0.03539	0.8171	0.04629	0.7851	-0.04127	0.7776	3327	0.09066
ENSG00000082781	ITGB5	integrin subunit beta 5 [Source:HGNC Symbol;Acc:HGNC:6160]	0.05567	0.7596	0.06636	0.7382	-0.06729	0.691	16060	0.111
ENSG00000082805	ERC1	ELKS/RAB6-interacting/CAST family member 1 [Source:HGNC Symbol;Acc:HGNC:17072]	-0.03866	0.7658	-0.02681	0.8666	-0.09569	0.3913	2679	0.07886
ENSG00000082898	XPO1	exportin 1 [Source:HGNC Symbol;Acc:HGNC:12825]	0.5899	0.008353	0.6003	0.009963	0.4872	0.04823	5212	0.1835
ENSG00000083093	PALB2	partner and localizer of BRCA2 [Source:HGNC Symbol;Acc:HGNC:26144]	-0.03836	0.8506	-0.0282	0.9041	-0.04433	0.8196	696	0.1179
ENSG00000083097	DOP1A	DOP1 leucine zipper like protein A [Source:HGNC Symbol;Acc:HGNC:21194]	-0.02853	0.9216	-0.01904	0.9526	-0.01244	0.966	847.7	0.1589
ENSG00000083099	LYRM2	LYR motif containing 2 [Source:HGNC Symbol;Acc:HGNC:25229]	-0.08485	0.5339	-0.07494	0.6446	-0.1211	0.3516	1702	0.09087
ENSG00000083123	BCKDHB	branched chain keto acid dehydrogenase E1 subunit beta [Source:HGNC Symbol;Acc:HGNC:987]	-0.4124	0.00365	-0.404	0.008832	-0.4057	0.004256	419.2	0.1178
ENSG00000083168	KAT6A	lysine acetyltransferase 6A [Source:HGNC Symbol;Acc:HGNC:13013]	0.06159	0.7581	0.07264	0.726	0.0263	0.9028	2298	0.1219
ENSG00000083223	TUT7	terminal uridylyl transferase 7 [Source:HGNC Symbol;Acc:HGNC:25817]	0.05493	0.7425	0.06549	0.721	-0.01503	0.9375	3393	0.1023
ENSG00000083290	ULK2	unc-51 like autophagy activating kinase 2 [Source:HGNC Symbol;Acc:HGNC:13480]	0.1383	0.4403	0.1483	0.4414	0.106	0.5191	1026	0.1233
ENSG00000083307	GRHL2	grainyhead like transcription factor 2 [Source:HGNC Symbol;Acc:HGNC:2799]	0.9732	0.6255	1.078	0.5635	0.07255	0.9751	26.85	1.28
ENSG00000083312	TNPO1	transportin 1 [Source:HGNC Symbol;Acc:HGNC:6401]	0.3819	0.08456	0.3937	0.08674	0.3187	0.179	5880	0.1709
ENSG00000083444	PLOD1	procollagen-lysine,2-oxoglutarate 5-dioxygenase 1 [Source:HGNC Symbol;Acc:HGNC:9081]	-0.2721	0.05929	-0.2625	0.07645	-0.3372	0.0173	4376	0.1129
ENSG00000083457	ITGAE	integrin subunit alpha E [Source:HGNC Symbol;Acc:HGNC:6147]	-0.7904	0.004257	-0.7824	0.002337	-0.7762	0.01278	5175	0.2291
ENSG00000083520	DIS3	DIS3 homolog, exosome endoribonuclease and 3'-5' exoribonuclease [Source:HGNC Symbol;Acc:HGNC:20604]	0.1283	0.5694	0.1401	0.5467	0.09521	0.6812	1664	0.1478
ENSG00000083535	PIBF1	progesterone immunomodulatory binding factor 1 [Source:HGNC Symbol;Acc:HGNC:23352]	0.1193	0.7294	0.1277	0.725	0.183	0.6013	294.8	0.2123
ENSG00000083544	TDRD3	tudor domain containing 3 [Source:HGNC Symbol;Acc:HGNC:20612]	-0.5192	0.000734	-0.5079	0.0008525	-0.6291	0.001222	9306	0.1298
ENSG00000083635	NUFIP1	nuclear FMR1 interacting protein 1 [Source:HGNC Symbol;Acc:HGNC:8057]	-0.1089	0.6887	-0.0997	0.7408	0.01545	0.9628	200.3	0.1698
ENSG00000083642	PDS5B	PDS5 cohesin associated factor B [Source:HGNC Symbol;Acc:HGNC:20418]	-0.06144	0.8158	-0.05078	0.859	-0.06566	0.7988	1031	0.1564
ENSG00000083720	OXCT1	3-oxoacid CoA-transferase 1 [Source:HGNC Symbol;Acc:HGNC:8527]	-0.3753	0.1892	-0.3662	0.2131	-0.2284	0.4145	146	0.212
ENSG00000083750	RRAGB	Ras related GTP binding B [Source:HGNC Symbol;Acc:HGNC:19901]	-0.1448	0.2927	-0.1352	0.3994	-0.1343	0.3295	766.4	0.09911
ENSG00000083799	CYLD	CYLD lysine 63 deubiquitinase [Source:HGNC Symbol;Acc:HGNC:2584]	0.5416	0.001534	0.5517	0.002186	0.4505	0.01077	2900	0.1433
ENSG00000083807	SLC27A5	solute carrier family 27 member 5 [Source:HGNC Symbol;Acc:HGNC:10999]	-0.8005	0.002022	-0.7912	0.003838	-0.7107	0.005467	50.1	0.2168
ENSG00000083812	ZNF324	zinc finger protein 324 [Source:HGNC Symbol;Acc:HGNC:14096]	-0.187	0.316	-0.1769	0.3937	-0.1548	0.4295	304	0.1334
ENSG00000083817	ZNF416	zinc finger protein 416 [Source:HGNC Symbol;Acc:HGNC:20645]	-0.4478	0.0002221	-0.4428	0.003487	-0.3784	0.005395	157.3	0.1036
ENSG00000083828	ZNF586	zinc finger protein 586 [Source:HGNC Symbol;Acc:HGNC:25949]	0.6027	0.005303	0.6144	0.008202	0.5732	0.01784	386.1	0.1787
ENSG00000083838	ZNF446	zinc finger protein 446 [Source:HGNC Symbol;Acc:HGNC:21036]	-0.4525	0.05156	-0.4455	0.0693	-0.3957	0.09299	133.8	0.1828
ENSG00000083844	ZNF264	zinc finger protein 264 [Source:HGNC Symbol;Acc:HGNC:13057]	0.2123	0.2064	0.2216	0.228	0.2194	0.1984	750.7	0.1239
ENSG00000083845	RPS5	ribosomal protein S5 [Source:HGNC Symbol;Acc:HGNC:10426]	-0.42	0.01878	-0.4101	0.01688	-0.4559	0.01362	5087	0.1444
ENSG00000083857	FAT1	FAT atypical cadherin 1 [Source:HGNC Symbol;Acc:HGNC:3595]	0.1378	0.7805	0.1502	0.7649	0.1478	0.7062	66.64	0.2989
ENSG00000083896	YTHDC1	YTH domain containing 1 [Source:HGNC Symbol;Acc:HGNC:30626]	0.1305	0.3857	0.1412	0.3884	0.07067	0.6665	2642	0.1054
ENSG00000083937	CHMP2B	charged multivesicular body protein 2B [Source:HGNC Symbol;Acc:HGNC:24537]	0.1642	0.4459	0.1738	0.4388	0.1461	0.5059	2079	0.1478
ENSG00000084070	SMAP2	small ArfGAP2 [Source:HGNC Symbol;Acc:HGNC:25082]	-0.009473	0.9665	-0.0004838	0.9987	-0.1215	0.4658	5545	0.1217
ENSG00000084072	PPIE	peptidylprolyl isomerase E [Source:HGNC Symbol;Acc:HGNC:9258]	-0.01312	0.9257	-0.003118	0.9876	-0.05233	0.6778	1271	0.07752
ENSG00000084073	ZMPSTE24	zinc metallopeptidase STE24 [Source:HGNC Symbol;Acc:HGNC:12877]	0.1276	0.5703	0.138	0.5547	0.09283	0.6859	2389	0.1474
ENSG00000084090	STARD7	StAR related lipid transfer domain containing 7 [Source:HGNC Symbol;Acc:HGNC:18063]	-0.009527	0.9353	0.0006136	0.9977	-0.1259	0.2227	7011	0.06465
ENSG00000084092	NOA1	nitric oxide associated 1 [Source:HGNC Symbol;Acc:HGNC:28473]	-0.2135	0.1187	-0.2055	0.1795	-0.2031	0.1575	704.2	0.104
ENSG00000084093	REST	RE1 silencing transcription factor [Source:HGNC Symbol;Acc:HGNC:9966]	0.1713	0.3514	0.1825	0.3419	0.1389	0.4673	2079	0.1298
ENSG00000084110	HAL	histidine ammonia-lyase [Source:HGNC Symbol;Acc:HGNC:4806]	-0.5778	0.04946	-0.5687	0.05948	-0.4462	0.1604	87.95	0.2316
ENSG00000084112	SSH1	slingshot protein phosphatase 1 [Source:HGNC Symbol;Acc:HGNC:30579]	-0.01242	0.9481	-0.002626	0.9914	-0.1155	0.4248	4490	0.1027
ENSG00000084207	GSTP1	glutathione S-transferase pi 1 [Source:HGNC Symbol;Acc:HGNC:4638]	-0.2367	0.302	-0.2282	0.3244	-0.3121	0.1116	12260	0.1647
ENSG00000084234	APLP2	amyloid beta precursor like protein 2 [Source:HGNC Symbol;Acc:HGNC:598]	0.1484	0.1636	0.1605	0.2921	0.1726	0.1121	113500	0.0797
ENSG00000084444	FAM234B	family with sequence similarity 234 member B [Source:HGNC Symbol;Acc:HGNC:29288]	0.06871	0.6803	0.07921	0.6821	0.0696	0.6785	546.4	0.1044
ENSG00000084463	WBP11	WW domain binding protein 11 [Source:HGNC Symbol;Acc:HGNC:16461]	0.1178	0.2264	0.1289	0.2878	0.02507	0.8207	3329	0.07132
ENSG00000084623	EIF3I	eukaryotic translation initiation factor 3 subunit I [Source:HGNC Symbol;Acc:HGNC:3272]	-0.1417	0.1928	-0.1314	0.2975	-0.2282	0.02909	3542	0.08071
ENSG00000084652	TXLNA	taxilin alpha [Source:HGNC Symbol;Acc:HGNC:30685]	-0.007283	0.9576	0.003777	0.9836	-0.09116	0.376	4363	0.07324
ENSG00000084676	NCOA1	nuclear receptor coactivator 1 [Source:HGNC Symbol;Acc:HGNC:7668]	0.1938	0.08629	0.2043	0.1173	0.113	0.3349	3125	0.08715
ENSG00000084693	AGBL5	ATP/GTP binding protein like 5 [Source:HGNC Symbol;Acc:HGNC:26147]	-0.1137	0.4548	-0.1047	0.5548	-0.1212	0.428	589.7	0.1042
ENSG00000084710	EFR3B	EFR3 homolog B [Source:HGNC Symbol;Acc:HGNC:29155]	0.3705	0.4389	0.3809	0.443	0.2499	0.6167	293.4	0.3292
ENSG00000084731	KIF3C	kinesin family member 3C [Source:HGNC Symbol;Acc:HGNC:6321]	0.07088	0.8744	0.0809	0.8619	0.05062	0.9021	193.2	0.2532
ENSG00000084733	RAB10	RAB10, member RAS oncogene family [Source:HGNC Symbol;Acc:HGNC:9759]	0.1478	0.3476	0.1587	0.3596	0.02767	0.8865	7451	0.1112
ENSG00000084754	HADHA	hydroxyacyl-CoA dehydrogenase trifunctional multienzyme complex subunit alpha [Source:HGNC Symbol;Acc:HGNC:4801]	-0.1957	0.1442	-0.1836	0.2196	-0.282	0.03115	13470	0.1009
ENSG00000084764	MAPRE3	microtubule associated protein RP/EB family member 3 [Source:HGNC Symbol;Acc:HGNC:6892]	-0.1	0.6224	-0.09018	0.6838	-0.1087	0.5632	592.1	0.1305
ENSG00000084774	CAD	carbamoyl-phosphate synthetase 2, aspartate transcarbamylase, and dihydroorotase [Source:HGNC Symbol;Acc:HGNC:1424]	-0.1611	0.4372	-0.1505	0.4666	-0.1915	0.3543	2136	0.1427
ENSG00000085063	CD59	CD59 molecule (CD59 blood group) [Source:HGNC Symbol;Acc:HGNC:1689]	-0.04313	0.8437	-0.03199	0.9023	-0.02832	0.9038	257.6	0.1278
ENSG00000085117	CD82	CD82 molecule [Source:HGNC Symbol;Acc:HGNC:6210]	0.9559	5.583e-08	0.9667	2.745e-07	0.801	3.017e-05	8401	0.1566
ENSG00000085185	BCORL1	BCL6 corepressor like 1 [Source:HGNC Symbol;Acc:HGNC:25657]	-0.07364	0.688	-0.06416	0.7556	-0.07614	0.6594	544.7	0.1146
ENSG00000085224	ATRX	ATRX chromatin remodeler [Source:HGNC Symbol;Acc:HGNC:886]	0.0256	0.9239	0.03582	0.8968	0.002617	0.9926	2279	0.1483
ENSG00000085231	AK6	adenylate kinase 6 [Source:HGNC Symbol;Acc:HGNC:49151]	0.1812	0.637	0.1923	0.6274	0.2345	0.5244	322	0.2449
ENSG00000085265	FCN1	ficolin 1 [Source:HGNC Symbol;Acc:HGNC:3623]	-0.27	0.3231	-0.263	0.3352	-0.2426	0.369	666.8	0.1948
ENSG00000085274	MYNN	myoneurin [Source:HGNC Symbol;Acc:HGNC:14955]	-0.156	0.37	-0.1456	0.458	-0.131	0.4649	530.8	0.1223
ENSG00000085276	MECOM	MDS1 and EVI1 complex locus [Source:HGNC Symbol;Acc:HGNC:3498]	-0.5478	0.006659	-0.5388	0.01024	-0.4886	0.0225	186.7	0.1663
ENSG00000085365	SCAMP1	secretory carrier membrane protein 1 [Source:HGNC Symbol;Acc:HGNC:10563]	0.4624	0.08081	0.474	0.08112	0.4444	0.1166	1203	0.2046
ENSG00000085377	PREP	prolyl endopeptidase [Source:HGNC Symbol;Acc:HGNC:9358]	-0.1413	0.08699	-0.1301	0.2328	-0.1837	0.03312	1813	0.06364
ENSG00000085382	HACE1	HECT domain and ankyrin repeat containing E3 ubiquitin protein ligase 1 [Source:HGNC Symbol;Acc:HGNC:21033]	-0.2064	0.313	-0.1973	0.3813	-0.1527	0.4454	262.6	0.1464
ENSG00000085415	SEH1L	SEH1 like nucleoporin [Source:HGNC Symbol;Acc:HGNC:30379]	-0.1973	0.07634	-0.1873	0.159	-0.203	0.05959	854.8	0.08623
ENSG00000085433	WDR47	WD repeat domain 47 [Source:HGNC Symbol;Acc:HGNC:29141]	-0.08892	0.3232	-0.07862	0.5403	-0.1179	0.1973	1212	0.06416
ENSG00000085465	OVGP1	oviductal glycoprotein 1 [Source:HGNC Symbol;Acc:HGNC:8524]	-0.7596	0.003503	-0.7512	0.002451	-0.5836	0.02989	296.6	0.2161
ENSG00000085491	SLC25A24	solute carrier family 25 member 24 [Source:HGNC Symbol;Acc:HGNC:20662]	0.2671	0.1606	0.278	0.1642	0.1803	0.3543	3279	0.1426
ENSG00000085511	MAP3K4	mitogen-activated protein kinase kinase kinase 4 [Source:HGNC Symbol;Acc:HGNC:6856]	-0.1769	0.07282	-0.1668	0.1753	-0.1783	0.07235	1080	0.07651
ENSG00000085514	PILRA	paired immunoglobin like type 2 receptor alpha [Source:HGNC Symbol;Acc:HGNC:20396]	0.6349	0.003366	0.645	0.004472	0.4496	0.03256	11890	0.18
ENSG00000085563	ABCB1	ATP binding cassette subfamily B member 1 [Source:HGNC Symbol;Acc:HGNC:40]	-2.354	3.074e-06	-2.335	3.978e-07	-2.087	8.336e-06	48.52	0.4416
ENSG00000085644	ZNF213	zinc finger protein 213 [Source:HGNC Symbol;Acc:HGNC:13005]	0.06289	0.7742	0.07159	0.7555	0.04294	0.8465	741	0.1328
ENSG00000085662	AKR1B1	aldo-keto reductase family 1 member B [Source:HGNC Symbol;Acc:HGNC:381]	0.7666	0.001314	0.7752	0.001789	0.6139	0.01783	9613	0.2
ENSG00000085719	CPNE3	copine 3 [Source:HGNC Symbol;Acc:HGNC:2316]	-0.1193	0.4755	-0.108	0.5578	-0.1157	0.4955	1042	0.1139
ENSG00000085733	CTTN	cortactin [Source:HGNC Symbol;Acc:HGNC:3338]	0.369	0.3994	0.3815	0.3622	0.2906	0.5042	4471	0.3055
ENSG00000085741	WNT11	Wnt family member 11 [Source:HGNC Symbol;Acc:HGNC:12776]	-0.05478	0.9496	-0.04287	0.9638	-0.1612	0.8335	29.91	0.467
ENSG00000085760	MTIF2	mitochondrial translational initiation factor 2 [Source:HGNC Symbol;Acc:HGNC:7441]	-0.1736	0.1429	-0.1621	0.2316	-0.2017	0.09139	1895	0.08922
ENSG00000085788	DDHD2	DDHD domain containing 2 [Source:HGNC Symbol;Acc:HGNC:29106]	-0.1044	0.4947	-0.09376	0.5889	-0.1162	0.4446	1250	0.1035
ENSG00000085831	TTC39A	tetratricopeptide repeat domain 39A [Source:HGNC Symbol;Acc:HGNC:18657]	0.7482	0.154	0.756	0.1696	0.6599	0.3223	36.5	0.3936
ENSG00000085832	EPS15	epidermal growth factor receptor pathway substrate 15 [Source:HGNC Symbol;Acc:HGNC:3419]	0.01946	0.9267	0.03064	0.8915	-0.05836	0.7625	3736	0.1166
ENSG00000085840	ORC1	origin recognition complex subunit 1 [Source:HGNC Symbol;Acc:HGNC:8487]	-0.3726	0.1191	-0.3606	0.1415	-0.2963	0.2018	255.3	0.1816
ENSG00000085871	MGST2	microsomal glutathione S-transferase 2 [Source:HGNC Symbol;Acc:HGNC:7063]	-0.3241	0.004657	-0.315	0.01045	-0.3528	0.006427	1851	0.09479
ENSG00000085978	ATG16L1	autophagy related 16 like 1 [Source:HGNC Symbol;Acc:HGNC:21498]	-0.02974	0.8665	-0.01895	0.9271	-0.04653	0.7634	979.2	0.1009
ENSG00000085982	USP40	ubiquitin specific peptidase 40 [Source:HGNC Symbol;Acc:HGNC:20069]	-0.004003	0.9665	0.005033	0.9743	-0.04989	0.5573	1651	0.05162
ENSG00000085998	POMGNT1	protein O-linked mannose N-acetylglucosaminyltransferase 1 (beta 1,2-) [Source:HGNC Symbol;Acc:HGNC:19139]	-0.01995	0.9169	-0.009274	0.9683	-0.06548	0.6798	1462	0.1049
ENSG00000085999	RAD54L	RAD54 like [Source:HGNC Symbol;Acc:HGNC:9826]	-0.05719	0.9225	-0.04844	0.9392	0.09097	0.8694	33.57	0.3258
ENSG00000086015	MAST2	microtubule associated serine/threonine kinase 2 [Source:HGNC Symbol;Acc:HGNC:19035]	0.01641	0.9307	0.02664	0.8946	-0.06647	0.6678	2565	0.1039
ENSG00000086061	DNAJA1	DnaJ heat shock protein family (Hsp40) member A1 [Source:HGNC Symbol;Acc:HGNC:5229]	0.8878	1.05e-05	0.8991	2.723e-05	0.7014	0.0009894	6851	0.1752
ENSG00000086062	B4GALT1	beta-1,4-galactosyltransferase 1 [Source:HGNC Symbol;Acc:HGNC:924]	1.009	5.023e-05	1.019	0.0001154	0.7492	0.002856	5929	0.2146
ENSG00000086065	CHMP5	charged multivesicular body protein 5 [Source:HGNC Symbol;Acc:HGNC:26942]	0.8599	3.152e-10	0.8709	6.425e-09	0.742	4.992e-06	3316	0.1232
ENSG00000086102	NFX1	nuclear transcription factor, X-box binding 1 [Source:HGNC Symbol;Acc:HGNC:7803]	-0.06165	0.4078	-0.05203	0.6535	-0.1204	0.1139	2451	0.05188
ENSG00000086159	AQP6	aquaporin 6 [Source:HGNC Symbol;Acc:HGNC:639]	0.05707	0.8923	0.06618	0.8779	0.0253	0.9566	194.2	0.2337
ENSG00000086200	IPO11	importin 11 [Source:HGNC Symbol;Acc:HGNC:20628]	-0.4809	0.002601	-0.4705	0.006767	-0.4559	0.004369	271	0.1332
ENSG00000086232	EIF2AK1	eukaryotic translation initiation factor 2 alpha kinase 1 [Source:HGNC Symbol;Acc:HGNC:24921]	-0.09957	0.2958	-0.08859	0.4756	-0.1808	0.05206	4078	0.06854
ENSG00000086289	EPDR1	ependymin related 1 [Source:HGNC Symbol;Acc:HGNC:17572]	-0.17	0.8427	-0.1623	0.852	-0.2075	0.751	36.43	0.5018
ENSG00000086300	SNX10	sorting nexin 10 [Source:HGNC Symbol;Acc:HGNC:14974]	1.722	6.331e-05	1.734	0.0001312	1.618	0.001243	13330	0.3708
ENSG00000086475	SEPHS1	selenophosphate synthetase 1 [Source:HGNC Symbol;Acc:HGNC:19685]	0.05264	0.6357	0.06364	0.6438	0.02406	0.8441	1256	0.0709
ENSG00000086504	MRPL28	mitochondrial ribosomal protein L28 [Source:HGNC Symbol;Acc:HGNC:14484]	-0.029	0.8999	-0.0191	0.9387	-0.07979	0.6919	1590	0.1275
ENSG00000086544	ITPKC	inositol-trisphosphate 3-kinase C [Source:HGNC Symbol;Acc:HGNC:14897]	-0.03337	0.888	-0.02266	0.9315	-0.06479	0.7498	556.9	0.1322
ENSG00000086570	FAT2	FAT atypical cadherin 2 [Source:HGNC Symbol;Acc:HGNC:3596]	-0.7302	0.001237	-0.7228	0.0007763	-0.6922	0.005034	485.3	0.1896
ENSG00000086589	RBM22	RNA binding motif protein 22 [Source:HGNC Symbol;Acc:HGNC:25503]	-0.0318	0.7323	-0.02275	0.87	-0.07513	0.3417	1809	0.05714
ENSG00000086598	TMED2	transmembrane p24 trafficking protein 2 [Source:HGNC Symbol;Acc:HGNC:16996]	0.1167	0.4009	0.1271	0.4197	0.007353	0.9691	5106	0.09683
ENSG00000086619	ERO1B	endoplasmic reticulum oxidoreductase 1 beta [Source:HGNC Symbol;Acc:HGNC:14355]	-0.07396	0.8166	-0.06453	0.8523	-0.0446	0.8954	238.6	0.1891
ENSG00000086666	ZFAND6	zinc finger AN1-type containing 6 [Source:HGNC Symbol;Acc:HGNC:30164]	0.04337	0.8595	0.05496	0.827	-0.001863	0.9945	2808	0.1405
ENSG00000086712	TXLNG	taxilin gamma [Source:HGNC Symbol;Acc:HGNC:18578]	0.1244	0.6058	0.134	0.6143	0.2388	0.2863	220.1	0.1561
ENSG00000086717	PPEF1	protein phosphatase with EF-hand domain 1 [Source:HGNC Symbol;Acc:HGNC:9243]	0.4488	0.3507	0.4614	0.3576	0.3849	0.5235	45.48	0.3397
ENSG00000086730	LAT2	linker for activation of T cells family member 2 [Source:HGNC Symbol;Acc:HGNC:12749]	-1.188	0.000253	-1.18	7.836e-05	-1.143	0.0001092	651.7	0.2769
ENSG00000086758	HUWE1	HECT, UBA and WWE domain containing E3 ubiquitin protein ligase 1 [Source:HGNC Symbol;Acc:HGNC:30892]	0.03427	0.8251	0.04583	0.7876	-0.08381	0.5142	8509	0.09136
ENSG00000086827	ZW10	zw10 kinetochore protein [Source:HGNC Symbol;Acc:HGNC:13194]	0.02922	0.88	0.04059	0.8463	0.03916	0.8153	789.2	0.1085
ENSG00000086848	ALG9	ALG9 alpha-1,2-mannosyltransferase [Source:HGNC Symbol;Acc:HGNC:15672]	-0.3926	0.05156	-0.3839	0.08112	-0.3465	0.06594	141	0.1586
ENSG00000087008	ACOX3	acyl-CoA oxidase 3, pristanoyl [Source:HGNC Symbol;Acc:HGNC:121]	0.1345	0.2925	0.1443	0.3204	0.1083	0.4149	1189	0.09202
ENSG00000087053	MTMR2	myotubularin related protein 2 [Source:HGNC Symbol;Acc:HGNC:7450]	0.02344	0.9094	0.03523	0.872	-0.008231	0.9678	1552	0.1133
ENSG00000087074	PPP1R15A	protein phosphatase 1 regulatory subunit 15A [Source:HGNC Symbol;Acc:HGNC:14375]	1.608	8.621e-15	1.619	1.999e-12	1.408	5.905e-08	8337	0.1903
ENSG00000087076	HSD17B14	hydroxysteroid 17-beta dehydrogenase 14 [Source:HGNC Symbol;Acc:HGNC:23238]	-0.08497	0.6991	-0.0758	0.7363	-0.1405	0.4588	2340	0.1367
ENSG00000087077	TRIP6	thyroid hormone receptor interactor 6 [Source:HGNC Symbol;Acc:HGNC:12311]	0.2049	0.2355	0.215	0.225	0.1382	0.4384	1818	0.1261
ENSG00000087085	ACHE	acetylcholinesterase (Cartwright blood group) [Source:HGNC Symbol;Acc:HGNC:108]	1.002	0.5279	1.088	0.4681	0.5091	0.7736	69	1.059
ENSG00000087086	FTL	ferritin light chain [Source:HGNC Symbol;Acc:HGNC:3999]	0.1553	0.3126	0.1646	0.4402	-5.329e-15	1	1775000	0.1101
ENSG00000087087	SRRT	serrate, RNA effector molecule [Source:HGNC Symbol;Acc:HGNC:24101]	0.04993	0.7751	0.0607	0.7377	-0.02659	0.8836	2573	0.1059
ENSG00000087088	BAX	BCL2 associated X, apoptosis regulator [Source:HGNC Symbol;Acc:HGNC:959]	0.1199	0.3859	0.13	0.3895	0.03197	0.8416	3573	0.09681
ENSG00000087095	NLK	nemo like kinase [Source:HGNC Symbol;Acc:HGNC:29858]	0.05456	0.7964	0.06416	0.7796	0.07321	0.7083	660.6	0.1269
ENSG00000087116	ADAMTS2	ADAM metallopeptidase with thrombospondin type 1 motif 2 [Source:HGNC Symbol;Acc:HGNC:218]	-0.09384	0.9387	-0.08069	0.9486	-0.2523	0.8131	23.3	0.668
ENSG00000087152	ATXN7L3	ataxin 7 like 3 [Source:HGNC Symbol;Acc:HGNC:25416]	0.1592	0.2219	0.1691	0.2386	0.06385	0.6432	2878	0.09559
ENSG00000087157	PGS1	phosphatidylglycerophosphate synthase 1 [Source:HGNC Symbol;Acc:HGNC:30029]	-0.2312	0.1117	-0.2226	0.1497	-0.2385	0.1249	1113	0.1107
ENSG00000087191	PSMC5	proteasome 26S subunit, ATPase 5 [Source:HGNC Symbol;Acc:HGNC:9552]	-0.003991	0.9808	0.006866	0.9725	-0.06001	0.6387	2140	0.08462
ENSG00000087206	UIMC1	ubiquitin interaction motif containing 1 [Source:HGNC Symbol;Acc:HGNC:30298]	-0.1003	0.5188	-0.09125	0.6094	-0.09788	0.5326	811.7	0.1041
ENSG00000087237	CETP	cholesteryl ester transfer protein [Source:HGNC Symbol;Acc:HGNC:1869]	2.585	2.185e-09	2.584	1.226e-07	2.383	0.001034	68.5	0.3887
ENSG00000087245	MMP2	matrix metallopeptidase 2 [Source:HGNC Symbol;Acc:HGNC:7166]	0.1158	0.7798	0.1267	0.7618	0.03428	0.9398	2123	0.2507
ENSG00000087253	LPCAT2	lysophosphatidylcholine acyltransferase 2 [Source:HGNC Symbol;Acc:HGNC:26032]	-0.05896	0.8245	-0.04751	0.8679	-0.1024	0.6655	2196	0.1566
ENSG00000087263	OGFOD1	2-oxoglutarate and iron dependent oxygenase domain containing 1 [Source:HGNC Symbol;Acc:HGNC:25585]	0.4803	0.004807	0.4896	0.01464	0.5252	0.004877	157.7	0.141
ENSG00000087266	SH3BP2	SH3 domain binding protein 2 [Source:HGNC Symbol;Acc:HGNC:10825]	0.2251	0.1606	0.2371	0.1672	0.09505	0.5561	12840	0.1202
ENSG00000087269	NOP14	NOP14 nucleolar protein [Source:HGNC Symbol;Acc:HGNC:16821]	-0.1509	0.2135	-0.1397	0.3083	-0.1875	0.1103	1619	0.08918
ENSG00000087274	ADD1	adducin 1 [Source:HGNC Symbol;Acc:HGNC:243]	0.03413	0.695	0.0445	0.7217	-0.07924	0.3289	7082	0.05418
ENSG00000087299	L2HGDH	L-2-hydroxyglutarate dehydrogenase [Source:HGNC Symbol;Acc:HGNC:20499]	0.1064	0.6303	0.1156	0.64	0.1566	0.4558	306.9	0.1415
ENSG00000087301	TXNDC16	thioredoxin domain containing 16 [Source:HGNC Symbol;Acc:HGNC:19965]	-0.5383	0.04042	-0.5287	0.03798	-0.5184	0.04863	550.9	0.2081
ENSG00000087302	RTRAF	RNA transcription, translation and transport factor [Source:HGNC Symbol;Acc:HGNC:23169]	-0.06039	0.6366	-0.05054	0.7458	-0.1204	0.3171	2332	0.08156
ENSG00000087338	GMCL1	germ cell-less 1, spermatogenesis associated [Source:HGNC Symbol;Acc:HGNC:23843]	-0.01002	0.9692	-0.001498	0.9972	0.02405	0.921	411.3	0.1399
ENSG00000087365	SF3B2	splicing factor 3b subunit 2 [Source:HGNC Symbol;Acc:HGNC:10769]	0.07088	0.6043	0.08186	0.5995	-0.04614	0.7258	8557	0.08855
ENSG00000087448	KLHL42	kelch like family member 42 [Source:HGNC Symbol;Acc:HGNC:29252]	-0.04176	0.8291	-0.03208	0.8824	-0.04286	0.8301	1187	0.1144
ENSG00000087460	GNAS	GNAS complex locus [Source:HGNC Symbol;Acc:HGNC:4392]	0.06418	0.7242	0.07526	0.7147	0.01662	0.9312	44520	0.112
ENSG00000087470	DNM1L	dynamin 1 like [Source:HGNC Symbol;Acc:HGNC:2973]	0.1608	0.2589	0.1706	0.2964	0.1897	0.1678	742.7	0.1033
ENSG00000087502	ERGIC2	ERGIC and golgi 2 [Source:HGNC Symbol;Acc:HGNC:30208]	0.227	0.2002	0.2374	0.2205	0.2401	0.1685	704.9	0.131
ENSG00000087586	AURKA	aurora kinase A [Source:HGNC Symbol;Acc:HGNC:11393]	-0.2794	0.1369	-0.2689	0.1785	-0.2248	0.2125	492.5	0.1418
ENSG00000087589	CASS4	Cas scaffold protein family member 4 [Source:HGNC Symbol;Acc:HGNC:15878]	-0.7481	0.02788	-0.7414	0.02455	-0.7026	0.008456	213.7	0.2727
ENSG00000087842	PIR	pirin [Source:HGNC Symbol;Acc:HGNC:30048]	0.1274	0.4384	0.138	0.4357	0.1171	0.5046	1199	0.1131
ENSG00000087884	AAMDC	adipogenesis associated Mth938 domain containing [Source:HGNC Symbol;Acc:HGNC:30205]	-0.09208	0.5661	-0.08085	0.6667	-0.06402	0.7111	529.3	0.1054
ENSG00000087903	RFX2	regulatory factor X2 [Source:HGNC Symbol;Acc:HGNC:9983]	0.2114	0.2405	0.2217	0.2701	0.1997	0.2771	310.2	0.1313
ENSG00000087995	METTL2A	methyltransferase like 2A [Source:HGNC Symbol;Acc:HGNC:25755]	0.002607	0.9899	0.01498	0.9486	0.009983	0.9576	388.1	0.1018
ENSG00000088035	ALG6	ALG6 alpha-1,3-glucosyltransferase [Source:HGNC Symbol;Acc:HGNC:23157]	0.04728	0.9066	0.05556	0.8949	0.1715	0.6585	273.3	0.2215
ENSG00000088038	CNOT3	CCR4-NOT transcription complex subunit 3 [Source:HGNC Symbol;Acc:HGNC:7879]	-0.1137	0.5078	-0.1041	0.5755	-0.1401	0.4043	1092	0.1156
ENSG00000088179	PTPN4	protein tyrosine phosphatase non-receptor type 4 [Source:HGNC Symbol;Acc:HGNC:9656]	-0.1595	0.4754	-0.148	0.5509	-0.145	0.5168	302.7	0.1522
ENSG00000088205	DDX18	DEAD-box helicase 18 [Source:HGNC Symbol;Acc:HGNC:2741]	-0.1225	0.4837	-0.1132	0.5467	-0.1748	0.3052	2236	0.1187
ENSG00000088247	KHSRP	KH-type splicing regulatory protein [Source:HGNC Symbol;Acc:HGNC:6316]	0.1696	0.2153	0.1797	0.2267	0.05131	0.7371	6300	0.1005
ENSG00000088256	GNA11	G protein subunit alpha 11 [Source:HGNC Symbol;Acc:HGNC:4379]	0.14	0.5346	0.1497	0.5132	0.09537	0.6563	1029	0.1502
ENSG00000088298	EDEM2	ER degradation enhancing alpha-mannosidase like protein 2 [Source:HGNC Symbol;Acc:HGNC:15877]	-0.03049	0.8768	-0.0194	0.9292	-0.1247	0.3986	3224	0.1108
ENSG00000088305	DNMT3B	DNA methyltransferase 3 beta [Source:HGNC Symbol;Acc:HGNC:2979]	-0.3934	0.1847	-0.3845	0.2167	-0.3456	0.2828	111.6	0.2202
ENSG00000088325	TPX2	TPX2 microtubule nucleation factor [Source:HGNC Symbol;Acc:HGNC:1249]	-0.189	0.6733	-0.1758	0.6977	-0.09304	0.8195	269.7	0.2817
ENSG00000088356	PDRG1	p53 and DNA damage regulated 1 [Source:HGNC Symbol;Acc:HGNC:16119]	0.2819	0.1071	0.2927	0.1122	0.2428	0.1654	1023	0.1336
ENSG00000088367	EPB41L1	erythrocyte membrane protein band 4.1 like 1 [Source:HGNC Symbol;Acc:HGNC:3378]	-0.1755	0.4673	-0.1633	0.505	-0.2876	0.2154	6536	0.1649
ENSG00000088386	SLC15A1	solute carrier family 15 member 1 [Source:HGNC Symbol;Acc:HGNC:10920]	-1.955	0.002979	-1.926	0.0009828	-1.895	0.0009834	53.06	0.5479
ENSG00000088387	DOCK9	dedicator of cytokinesis 9 [Source:HGNC Symbol;Acc:HGNC:14132]	0.1458	0.7887	0.1624	0.7704	0.2675	0.5847	102.6	0.3285
ENSG00000088448	ANKRD10	ankyrin repeat domain 10 [Source:HGNC Symbol;Acc:HGNC:20265]	-0.03318	0.8472	-0.02338	0.9082	-0.1311	0.374	4578	0.1
ENSG00000088451	TGDS	TDP-glucose 4,6-dehydratase [Source:HGNC Symbol;Acc:HGNC:20324]	0.3064	0.2558	0.3159	0.2699	0.3361	0.253	300	0.1956
ENSG00000088538	DOCK3	dedicator of cytokinesis 3 [Source:HGNC Symbol;Acc:HGNC:2989]	-0.1448	0.5542	-0.132	0.5904	-0.2234	0.3414	5300	0.1614
ENSG00000088543	C3orf18	chromosome 3 open reading frame 18 [Source:HGNC Symbol;Acc:HGNC:24837]	0.1706	0.3892	0.1806	0.3881	0.1851	0.3462	511.5	0.1387
ENSG00000088682	COQ9	coenzyme Q9 [Source:HGNC Symbol;Acc:HGNC:25302]	0.1087	0.5019	0.1195	0.4904	0.03647	0.8408	1536	0.1092
ENSG00000088727	KIF9	kinesin family member 9 [Source:HGNC Symbol;Acc:HGNC:16666]	-0.7357	0.001194	-0.7236	0.001436	-0.6823	0.00326	151.8	0.1905
ENSG00000088808	PPP1R13B	protein phosphatase 1 regulatory subunit 13B [Source:HGNC Symbol;Acc:HGNC:14950]	0.2235	0.3131	0.2356	0.3078	0.1982	0.3272	516.6	0.1586
ENSG00000088812	ATRN	attractin [Source:HGNC Symbol;Acc:HGNC:885]	-0.6348	0.001106	-0.6243	0.0006938	-0.7105	0.001337	5482	0.1635
ENSG00000088826	SMOX	spermine oxidase [Source:HGNC Symbol;Acc:HGNC:15862]	-0.282	0.219	-0.2737	0.2478	-0.3426	0.1458	379.8	0.1683
ENSG00000088827	SIGLEC1	sialic acid binding Ig like lectin 1 [Source:HGNC Symbol;Acc:HGNC:11127]	2.263	8.325e-12	2.27	2.441e-10	2.188	3.785e-07	22840	0.3009
ENSG00000088833	NSFL1C	NSFL1 cofactor [Source:HGNC Symbol;Acc:HGNC:15912]	-0.02112	0.8745	-0.0108	0.95	-0.1023	0.3275	3195	0.07546
ENSG00000088836	SLC4A11	solute carrier family 4 member 11 [Source:HGNC Symbol;Acc:HGNC:16438]	0.08905	0.7879	0.09914	0.7645	0.1376	0.7121	1172	0.1998
ENSG00000088854	C20orf194	chromosome 20 open reading frame 194 [Source:HGNC Symbol;Acc:HGNC:17721]	-0.3076	0.04007	-0.2975	0.05399	-0.4199	0.01026	9232	0.1187
ENSG00000088888	MAVS	mitochondrial antiviral signaling protein [Source:HGNC Symbol;Acc:HGNC:29233]	-0.1964	0.1575	-0.1852	0.2082	-0.2868	0.0274	5724	0.1042
ENSG00000088899	LZTS3	leucine zipper tumor suppressor family member 3 [Source:HGNC Symbol;Acc:HGNC:30139]	0.4995	0.167	0.5084	0.1776	0.4656	0.2141	227.7	0.2701
ENSG00000088930	XRN2	5'-3' exoribonuclease 2 [Source:HGNC Symbol;Acc:HGNC:12836]	-0.1015	0.2872	-0.09096	0.469	-0.2074	0.04526	5761	0.06877
ENSG00000088970	KIZ	kizuna centrosomal protein [Source:HGNC Symbol;Acc:HGNC:15865]	-0.1836	0.2632	-0.1749	0.336	-0.1381	0.4594	561.6	0.1189
ENSG00000088986	DYNLL1	dynein light chain LC8-type 1 [Source:HGNC Symbol;Acc:HGNC:15476]	-0.008087	0.9536	0.002571	0.9897	-0.1137	0.2773	4762	0.07465
ENSG00000088992	TESC	tescalcin [Source:HGNC Symbol;Acc:HGNC:26065]	-1.554	0.00125	-1.543	0.000429	-1.284	0.002671	51.1	0.404
ENSG00000089006	SNX5	sorting nexin 5 [Source:HGNC Symbol;Acc:HGNC:14969]	-0.5308	0.00387	-0.5208	0.003417	-0.616	0.003796	4314	0.1524
ENSG00000089009	RPL6	ribosomal protein L6 [Source:HGNC Symbol;Acc:HGNC:10362]	-0.3499	0.00541	-0.3401	0.01179	-0.4584	0.001337	10170	0.1039
ENSG00000089022	MAPKAPK5	MAPK activated protein kinase 5 [Source:HGNC Symbol;Acc:HGNC:6889]	-0.04494	0.6516	-0.03374	0.8019	-0.09253	0.303	1901	0.06319
ENSG00000089041	P2RX7	purinergic receptor P2X 7 [Source:HGNC Symbol;Acc:HGNC:8537]	0.4755	0.01792	0.4855	0.0185	0.3353	0.09295	4293	0.1623
ENSG00000089048	ESF1	ESF1 nucleolar pre-rRNA processing protein homolog [Source:HGNC Symbol;Acc:HGNC:15898]	0.09613	0.6845	0.1067	0.6708	0.1427	0.5031	643.8	0.148
ENSG00000089050	RBBP9	RB binding protein 9, serine hydrolase [Source:HGNC Symbol;Acc:HGNC:9892]	0.1013	0.6949	0.1098	0.6898	0.1367	0.5604	433.4	0.1606
ENSG00000089053	ANAPC5	anaphase promoting complex subunit 5 [Source:HGNC Symbol;Acc:HGNC:15713]	-0.1391	0.1239	-0.1285	0.2564	-0.2224	0.0244	3795	0.06853
ENSG00000089057	SLC23A2	solute carrier family 23 member 2 [Source:HGNC Symbol;Acc:HGNC:10973]	-0.2032	0.02769	-0.1921	0.09421	-0.3064	0.006427	10400	0.07398
ENSG00000089060	SLC8B1	solute carrier family 8 member B1 [Source:HGNC Symbol;Acc:HGNC:26175]	0.1759	0.2577	0.1872	0.2644	0.05621	0.7238	10610	0.1127
ENSG00000089063	TMEM230	transmembrane protein 230 [Source:HGNC Symbol;Acc:HGNC:15876]	0.2464	0.01762	0.2568	0.03534	0.1833	0.1141	2495	0.08397
ENSG00000089091	DZANK1	double zinc ribbon and ankyrin repeat domains 1 [Source:HGNC Symbol;Acc:HGNC:15858]	-0.589	0.002166	-0.581	0.003126	-0.5303	0.007618	234.6	0.1605
ENSG00000089094	KDM2B	lysine demethylase 2B [Source:HGNC Symbol;Acc:HGNC:13610]	-0.2259	0.1863	-0.2167	0.2051	-0.2854	0.08369	2130	0.1269
ENSG00000089101	CFAP61	cilia and flagella associated protein 61 [Source:HGNC Symbol;Acc:HGNC:15872]	-0.08229	0.689	-0.07127	0.7485	-0.1092	0.5426	782.2	0.1284
ENSG00000089123	TASP1	taspase 1 [Source:HGNC Symbol;Acc:HGNC:15859]	0.2119	0.2176	0.2225	0.2585	0.2492	0.1352	313.4	0.1261
ENSG00000089127	OAS1	2'-5'-oligoadenylate synthetase 1 [Source:HGNC Symbol;Acc:HGNC:8086]	2.919	2.638e-17	2.928	7.238e-14	2.758	3.835e-08	7404	0.3186
ENSG00000089154	GCN1	GCN1 activator of EIF2AK4 [Source:HGNC Symbol;Acc:HGNC:4199]	0.0557	0.7314	0.06684	0.6996	-0.04795	0.7448	5533	0.09974
ENSG00000089157	RPLP0	ribosomal protein lateral stalk subunit P0 [Source:HGNC Symbol;Acc:HGNC:10371]	-0.5293	0.006234	-0.5192	0.005849	-0.6133	0.002264	18740	0.1596
ENSG00000089159	PXN	paxillin [Source:HGNC Symbol;Acc:HGNC:9718]	0.3764	0.01878	0.3874	0.0229	0.2422	0.1301	10100	0.1294
ENSG00000089177	KIF16B	kinesin family member 16B [Source:HGNC Symbol;Acc:HGNC:15869]	-0.2228	0.03885	-0.2122	0.08594	-0.2509	0.02326	1896	0.0856
ENSG00000089195	TRMT6	tRNA methyltransferase 6 [Source:HGNC Symbol;Acc:HGNC:20900]	-0.0501	0.8036	-0.03957	0.8702	-0.04613	0.8105	416.8	0.1204
ENSG00000089220	PEBP1	phosphatidylethanolamine binding protein 1 [Source:HGNC Symbol;Acc:HGNC:8630]	-0.03801	0.8156	-0.02744	0.8879	-0.1505	0.1972	12400	0.09655
ENSG00000089234	BRAP	BRCA1 associated protein [Source:HGNC Symbol;Acc:HGNC:1099]	0.1049	0.3355	0.1159	0.3865	0.07498	0.4983	1281	0.0773
ENSG00000089248	ERP29	endoplasmic reticulum protein 29 [Source:HGNC Symbol;Acc:HGNC:13799]	0.09831	0.4872	0.1088	0.4962	0.003552	0.9839	8990	0.09594
ENSG00000089280	FUS	FUS RNA binding protein [Source:HGNC Symbol;Acc:HGNC:4010]	0.1059	0.1256	0.1171	0.2654	-0.01463	0.8874	7493	0.05238
ENSG00000089289	IGBP1	immunoglobulin binding protein 1 [Source:HGNC Symbol;Acc:HGNC:5461]	-0.0899	0.4148	-0.07961	0.5592	-0.1469	0.1475	2083	0.07659
ENSG00000089327	FXYD5	FXYD domain containing ion transport regulator 5 [Source:HGNC Symbol;Acc:HGNC:4029]	-0.2097	0.2842	-0.2005	0.3174	-0.2727	0.1352	11410	0.1413
ENSG00000089335	ZNF302	zinc finger protein 302 [Source:HGNC Symbol;Acc:HGNC:13848]	-0.127	0.5352	-0.1172	0.5985	-0.1247	0.5261	676.3	0.1365
ENSG00000089351	GRAMD1A	GRAM domain containing 1A [Source:HGNC Symbol;Acc:HGNC:29305]	1.005	0.0002828	1.016	0.0005488	0.7624	0.005486	2525	0.236
ENSG00000089486	CDIP1	cell death inducing p53 target 1 [Source:HGNC Symbol;Acc:HGNC:13234]	-0.3006	0.04895	-0.2906	0.06699	-0.2791	0.07832	822.8	0.1202
ENSG00000089558	KCNH4	potassium voltage-gated channel subfamily H member 4 [Source:HGNC Symbol;Acc:HGNC:6253]	0.07867	0.889	0.09071	0.8725	0.009006	0.9895	142.9	0.3132
ENSG00000089597	GANAB	glucosidase II alpha subunit [Source:HGNC Symbol;Acc:HGNC:4138]	-0.1093	0.5705	-0.09872	0.6296	-0.2324	0.1398	11910	0.1263
ENSG00000089639	GMIP	GEM interacting protein [Source:HGNC Symbol;Acc:HGNC:24852]	0.2164	0.2197	0.2259	0.2148	0.0999	0.5658	6810	0.1293
ENSG00000089682	RBM41	RNA binding motif protein 41 [Source:HGNC Symbol;Acc:HGNC:25617]	0.1796	0.3538	0.1903	0.3655	0.2491	0.1589	556	0.1367
ENSG00000089685	BIRC5	baculoviral IAP repeat containing 5 [Source:HGNC Symbol;Acc:HGNC:593]	-1.142	0.1185	-1.125	0.09505	-0.9381	0.09328	81.64	0.5558
ENSG00000089692	LAG3	lymphocyte activating 3 [Source:HGNC Symbol;Acc:HGNC:6476]	3.772	2.07e-07	3.756	1.692e-05	3.473	0.02062	93.98	0.6433
ENSG00000089693	MLF2	myeloid leukemia factor 2 [Source:HGNC Symbol;Acc:HGNC:7126]	0.1079	0.4892	0.1184	0.4819	-0.004276	0.9828	5443	0.1058
ENSG00000089723	OTUB2	OTU deubiquitinase, ubiquitin aldehyde binding 2 [Source:HGNC Symbol;Acc:HGNC:20351]	-0.3112	0.4931	-0.2972	0.5114	-0.3041	0.4087	418	0.3076
ENSG00000089737	DDX24	DEAD-box helicase 24 [Source:HGNC Symbol;Acc:HGNC:13266]	0.09572	0.3593	0.1059	0.4171	-0.02816	0.8117	7488	0.07361
ENSG00000089775	ZBTB25	zinc finger and BTB domain containing 25 [Source:HGNC Symbol;Acc:HGNC:13112]	0.3299	0.1264	0.3379	0.1542	0.3684	0.06904	295.8	0.1635
ENSG00000089818	NECAP1	NECAP endocytosis associated 1 [Source:HGNC Symbol;Acc:HGNC:24539]	0.2571	0.01761	0.2679	0.03485	0.1928	0.09702	1839	0.08757
ENSG00000089820	ARHGAP4	Rho GTPase activating protein 4 [Source:HGNC Symbol;Acc:HGNC:674]	-0.453	0.09131	-0.4445	0.07798	-0.498	0.06261	3068	0.2064
ENSG00000089847	ANKRD24	ankyrin repeat domain 24 [Source:HGNC Symbol;Acc:HGNC:29424]	-0.2338	0.6691	-0.2258	0.6818	0.03319	0.9625	72.99	0.3447
ENSG00000089876	DHX32	DEAH-box helicase 32 (putative) [Source:HGNC Symbol;Acc:HGNC:16717]	-0.1062	0.4513	-0.09546	0.5677	-0.09436	0.4935	758.6	0.09646
ENSG00000089902	RCOR1	REST corepressor 1 [Source:HGNC Symbol;Acc:HGNC:17441]	-0.1841	0.1177	-0.1728	0.1922	-0.2246	0.06174	2199	0.08944
ENSG00000089916	GPATCH2L	G-patch domain containing 2 like [Source:HGNC Symbol;Acc:HGNC:20210]	0.1669	0.2332	0.1772	0.25	0.09128	0.5621	4400	0.1022
ENSG00000090006	LTBP4	latent transforming growth factor beta binding protein 4 [Source:HGNC Symbol;Acc:HGNC:6717]	0.4826	0.1353	0.4876	0.1357	0.41	0.3014	486.2	0.244
ENSG00000090013	BLVRB	biliverdin reductase B [Source:HGNC Symbol;Acc:HGNC:1063]	-0.8933	0.0002119	-0.8853	6.71e-05	-0.8788	0.001206	9608	0.206
ENSG00000090020	SLC9A1	solute carrier family 9 member A1 [Source:HGNC Symbol;Acc:HGNC:11071]	0.06257	0.7592	0.07283	0.7276	-0.0348	0.8674	3314	0.1244
ENSG00000090054	SPTLC1	serine palmitoyltransferase long chain base subunit 1 [Source:HGNC Symbol;Acc:HGNC:11277]	0.08571	0.5095	0.09629	0.5225	0.0327	0.8283	2738	0.08743
ENSG00000090060	PAPOLA	poly(A) polymerase alpha [Source:HGNC Symbol;Acc:HGNC:14981]	0.2335	0.1817	0.2447	0.1868	0.1491	0.4364	4625	0.13
ENSG00000090061	CCNK	cyclin K [Source:HGNC Symbol;Acc:HGNC:1596]	0.2637	0.1283	0.2744	0.1508	0.2663	0.1177	566.3	0.1313
ENSG00000090097	PCBP4	poly(rC) binding protein 4 [Source:HGNC Symbol;Acc:HGNC:8652]	0.1991	0.59	0.2091	0.5842	0.2999	0.4538	128.7	0.2408
ENSG00000090104	RGS1	regulator of G protein signaling 1 [Source:HGNC Symbol;Acc:HGNC:9991]	1.749	0.001892	1.763	0.003302	1.574	0.006346	2150	0.4711
ENSG00000090238	YPEL3	yippee like 3 [Source:HGNC Symbol;Acc:HGNC:18327]	-0.235	0.3084	-0.2286	0.3189	-0.2543	0.2649	1462	0.1652
ENSG00000090263	MRPS33	mitochondrial ribosomal protein S33 [Source:HGNC Symbol;Acc:HGNC:16634]	-0.3798	0.004074	-0.3696	0.01153	-0.3653	0.006056	513.1	0.1096
ENSG00000090266	NDUFB2	NADH:ubiquinone oxidoreductase subunit B2 [Source:HGNC Symbol;Acc:HGNC:7697]	-0.06931	0.7521	-0.0586	0.7944	-0.138	0.4776	2426	0.1339
ENSG00000090273	NUDC	nuclear distribution C, dynein complex regulator [Source:HGNC Symbol;Acc:HGNC:8045]	-0.03984	0.8189	-0.02995	0.8785	-0.102	0.4933	2189	0.103
ENSG00000090316	MAEA	macrophage erythroblast attacher [Source:HGNC Symbol;Acc:HGNC:13731]	-0.0193	0.9296	-0.01	0.9689	-0.08453	0.6356	2566	0.12
ENSG00000090339	ICAM1	intercellular adhesion molecule 1 [Source:HGNC Symbol;Acc:HGNC:5344]	1.258	2.351e-07	1.269	1.132e-06	1.066	0.0001153	6297	0.2155
ENSG00000090372	STRN4	striatin 4 [Source:HGNC Symbol;Acc:HGNC:15721]	-0.08302	0.6804	-0.07387	0.7224	-0.1481	0.399	2955	0.1262
ENSG00000090376	IRAK3	interleukin 1 receptor associated kinase 3 [Source:HGNC Symbol;Acc:HGNC:17020]	0.2356	0.1525	0.2454	0.1559	0.1197	0.5116	5796	0.1235
ENSG00000090382	LYZ	lysozyme [Source:HGNC Symbol;Acc:HGNC:6740]	-0.1602	0.5541	-0.1512	0.608	-0.2681	0.3416	295300	0.1786
ENSG00000090432	MUL1	mitochondrial E3 ubiquitin protein ligase 1 [Source:HGNC Symbol;Acc:HGNC:25762]	-0.1121	0.4684	-0.1018	0.5467	-0.1684	0.2359	1871	0.1055
ENSG00000090447	TFAP4	transcription factor AP-4 [Source:HGNC Symbol;Acc:HGNC:11745]	-0.4223	0.204	-0.4144	0.2067	-0.4119	0.2802	234.1	0.2454
ENSG00000090470	PDCD7	programmed cell death 7 [Source:HGNC Symbol;Acc:HGNC:8767]	-0.1442	0.1832	-0.1341	0.3323	-0.1419	0.1929	737.9	0.08054
ENSG00000090487	SPG21	SPG21 abhydrolase domain containing, maspardin [Source:HGNC Symbol;Acc:HGNC:20373]	0.08634	0.5719	0.09617	0.5666	-0.03497	0.8401	5095	0.1002
ENSG00000090520	DNAJB11	DnaJ heat shock protein family (Hsp40) member B11 [Source:HGNC Symbol;Acc:HGNC:14889]	-0.06386	0.5115	-0.05404	0.6892	-0.1004	0.2742	1443	0.06537
ENSG00000090539	CHRD	chordin [Source:HGNC Symbol;Acc:HGNC:1949]	-0.3136	0.7545	-0.2967	0.7756	-0.3783	0.6978	28.08	0.6123
ENSG00000090565	RAB11FIP3	RAB11 family interacting protein 3 [Source:HGNC Symbol;Acc:HGNC:17224]	-0.08569	0.7087	-0.07725	0.747	-0.09051	0.6902	633.7	0.1419
ENSG00000090581	GNPTG	N-acetylglucosamine-1-phosphate transferase subunit gamma [Source:HGNC Symbol;Acc:HGNC:23026]	0.06625	0.7153	0.07663	0.6871	-0.02816	0.8746	5641	0.1124
ENSG00000090612	ZNF268	zinc finger protein 268 [Source:HGNC Symbol;Acc:HGNC:13061]	-0.294	0.09073	-0.2835	0.1295	-0.2789	0.09578	534.5	0.1337
ENSG00000090615	GOLGA3	golgin A3 [Source:HGNC Symbol;Acc:HGNC:4426]	-0.08173	0.5983	-0.07046	0.6773	-0.1499	0.284	3711	0.1007
ENSG00000090621	PABPC4	poly(A) binding protein cytoplasmic 4 [Source:HGNC Symbol;Acc:HGNC:8557]	-0.5257	0.00018	-0.5168	0.000244	-0.6057	0.0001104	9532	0.1201
ENSG00000090659	CD209	CD209 molecule [Source:HGNC Symbol;Acc:HGNC:1641]	-0.5006	0.08878	-0.4905	0.08328	-0.48	0.1319	788.7	0.2265
ENSG00000090661	CERS4	ceramide synthase 4 [Source:HGNC Symbol;Acc:HGNC:23747]	-0.5149	0.1374	-0.5041	0.1372	-0.5226	0.06523	121.3	0.2616
ENSG00000090674	MCOLN1	mucolipin 1 [Source:HGNC Symbol;Acc:HGNC:13356]	-0.6433	0.001359	-0.6334	0.000755	-0.6724	0.002276	4021	0.1684
ENSG00000090686	USP48	ubiquitin specific peptidase 48 [Source:HGNC Symbol;Acc:HGNC:18533]	-0.02661	0.8703	-0.01611	0.9335	-0.08566	0.5474	2281	0.09257
ENSG00000090776	EFNB1	ephrin B1 [Source:HGNC Symbol;Acc:HGNC:3226]	0.1492	0.5676	0.1558	0.5741	0.1602	0.5553	285.6	0.1713
ENSG00000090857	PDPR	pyruvate dehydrogenase phosphatase regulatory subunit [Source:HGNC Symbol;Acc:HGNC:30264]	-0.07564	0.5182	-0.06523	0.6443	-0.1388	0.2153	3417	0.07844
ENSG00000090861	AARS1	alanyl-tRNA synthetase 1 [Source:HGNC Symbol;Acc:HGNC:20]	-0.0883	0.4599	-0.07806	0.5854	-0.1786	0.08668	3735	0.08167
ENSG00000090863	GLG1	golgi glycoprotein 1 [Source:HGNC Symbol;Acc:HGNC:4316]	0.175	0.1234	0.1856	0.1614	0.04354	0.7325	9156	0.08614
ENSG00000090889	KIF4A	kinesin family member 4A [Source:HGNC Symbol;Acc:HGNC:13339]	-0.9899	0.1901	-0.9691	0.1711	-0.6653	0.3167	53.94	0.5604
ENSG00000090905	TNRC6A	trinucleotide repeat containing adaptor 6A [Source:HGNC Symbol;Acc:HGNC:11969]	0.08303	0.3363	0.09372	0.4159	0.01925	0.8648	2870	0.06129
ENSG00000090924	PLEKHG2	pleckstrin homology and RhoGEF domain containing G2 [Source:HGNC Symbol;Acc:HGNC:29515]	-0.1077	0.6831	-0.09714	0.7257	-0.09692	0.6852	515.7	0.1652
ENSG00000090971	NAT14	N-acetyltransferase 14 (putative) [Source:HGNC Symbol;Acc:HGNC:28918]	0.5259	0.305	0.5308	0.3245	0.4534	0.3867	40.02	0.3679
ENSG00000090975	PITPNM2	phosphatidylinositol transfer protein membrane associated 2 [Source:HGNC Symbol;Acc:HGNC:21044]	-0.6346	0.1215	-0.6264	0.121	-0.5106	0.2238	59.05	0.311
ENSG00000090989	EXOC1	exocyst complex component 1 [Source:HGNC Symbol;Acc:HGNC:30380]	0.006248	0.9768	0.01646	0.9432	-0.05413	0.7675	3095	0.1125
ENSG00000091039	OSBPL8	oxysterol binding protein like 8 [Source:HGNC Symbol;Acc:HGNC:16396]	0.0498	0.8538	0.06128	0.8246	0.000969	0.9975	5006	0.1561
ENSG00000091073	DTX2	deltex E3 ubiquitin ligase 2 [Source:HGNC Symbol;Acc:HGNC:15973]	0.4798	0.01297	0.4903	0.01343	0.4212	0.03079	1214	0.1572
ENSG00000091106	NLRC4	NLR family CARD domain containing 4 [Source:HGNC Symbol;Acc:HGNC:16412]	-0.5279	0.002171	-0.5191	0.002069	-0.5598	0.003084	1425	0.1439
ENSG00000091127	PUS7	pseudouridine synthase 7 [Source:HGNC Symbol;Acc:HGNC:26033]	-0.376	0.03306	-0.3657	0.05453	-0.323	0.05431	303.3	0.1407
ENSG00000091129	NRCAM	neuronal cell adhesion molecule [Source:HGNC Symbol;Acc:HGNC:7994]	-0.145	0.8245	-0.1272	0.8483	-0.02647	0.9668	186.8	0.385
ENSG00000091136	LAMB1	laminin subunit beta 1 [Source:HGNC Symbol;Acc:HGNC:6486]	1.177	0.0001275	1.186	0.0003595	1.075	0.008411	101.2	0.2636
ENSG00000091140	DLD	dihydrolipoamide dehydrogenase [Source:HGNC Symbol;Acc:HGNC:2898]	0.3046	0.05165	0.3167	0.05737	0.2318	0.1587	3862	0.1231
ENSG00000091157	WDR7	WD repeat domain 7 [Source:HGNC Symbol;Acc:HGNC:13490]	-0.2028	0.1886	-0.1909	0.2352	-0.268	0.08162	3101	0.1144
ENSG00000091164	TXNL1	thioredoxin like 1 [Source:HGNC Symbol;Acc:HGNC:12436]	-0.0081	0.9636	0.001795	0.9941	-0.06463	0.6624	2020	0.09561
ENSG00000091262	ABCC6	ATP binding cassette subfamily C member 6 [Source:HGNC Symbol;Acc:HGNC:57]	0.02727	0.9497	0.03583	0.9369	-0.04853	0.9036	195.3	0.2335
ENSG00000091317	CMTM6	CKLF like MARVEL transmembrane domain containing 6 [Source:HGNC Symbol;Acc:HGNC:19177]	0.6756	0.0001057	0.6858	0.0002202	0.5983	0.001525	2844	0.1496
ENSG00000091409	ITGA6	integrin subunit alpha 6 [Source:HGNC Symbol;Acc:HGNC:6142]	-0.2816	0.1223	-0.2699	0.1409	-0.3842	0.04085	5022	0.1383
ENSG00000091436	MAP3K20	mitogen-activated protein kinase kinase kinase 20 [Source:HGNC Symbol;Acc:HGNC:17797]	-0.2847	0.06202	-0.2739	0.07833	-0.3137	0.05049	2086	0.1192
ENSG00000091483	FH	fumarate hydratase [Source:HGNC Symbol;Acc:HGNC:3700]	-0.07249	0.716	-0.05963	0.7761	-0.1398	0.4215	2683	0.1233
ENSG00000091490	SEL1L3	SEL1L family member 3 [Source:HGNC Symbol;Acc:HGNC:29108]	0.1216	0.4792	0.1321	0.4609	0.03267	0.8749	4893	0.1168
ENSG00000091513	TF	transferrin [Source:HGNC Symbol;Acc:HGNC:11740]	-1.163	0.03811	-1.139	0.03207	-1.043	0.06846	50.65	0.4451
ENSG00000091527	CDV3	CDV3 homolog [Source:HGNC Symbol;Acc:HGNC:26928]	-0.009428	0.9517	0.001651	0.9941	-0.1208	0.3864	9096	0.08411
ENSG00000091536	MYO15A	myosin XVA [Source:HGNC Symbol;Acc:HGNC:7594]	-0.1134	0.7763	-0.1015	0.8152	-0.1282	0.7532	66.72	0.2416
ENSG00000091542	ALKBH5	alkB homolog 5, RNA demethylase [Source:HGNC Symbol;Acc:HGNC:25996]	-0.1223	0.2216	-0.1126	0.3556	-0.2	0.04354	2958	0.07342
ENSG00000091592	NLRP1	NLR family pyrin domain containing 1 [Source:HGNC Symbol;Acc:HGNC:14374]	-0.3145	0.1779	-0.3052	0.1784	-0.3234	0.1911	1494	0.1737
ENSG00000091622	PITPNM3	PITPNM family member 3 [Source:HGNC Symbol;Acc:HGNC:21043]	-0.3039	0.3881	-0.293	0.4385	-0.1576	0.6093	44.94	0.2463
ENSG00000091640	SPAG7	sperm associated antigen 7 [Source:HGNC Symbol;Acc:HGNC:11216]	-0.104	0.5078	-0.09452	0.5822	-0.1589	0.2729	2143	0.1057
ENSG00000091651	ORC6	origin recognition complex subunit 6 [Source:HGNC Symbol;Acc:HGNC:17151]	-0.3797	0.02736	-0.3701	0.05771	-0.3048	0.1008	171.4	0.138
ENSG00000091732	ZC3HC1	zinc finger C3HC-type containing 1 [Source:HGNC Symbol;Acc:HGNC:29913]	0.03819	0.8142	0.04838	0.7973	0.05219	0.7315	560.9	0.09641
ENSG00000091831	ESR1	estrogen receptor 1 [Source:HGNC Symbol;Acc:HGNC:3467]	-0.09094	0.652	-0.07789	0.7298	-0.06	0.7693	442.1	0.128
ENSG00000091947	TMEM101	transmembrane protein 101 [Source:HGNC Symbol;Acc:HGNC:28653]	-0.0447	0.8029	-0.03477	0.8681	-0.05017	0.7762	715.3	0.1069
ENSG00000092010	PSME1	proteasome activator subunit 1 [Source:HGNC Symbol;Acc:HGNC:9568]	0.7184	8.605e-09	0.7288	1.17e-07	0.5798	1.986e-05	4757	0.1118
ENSG00000092051	JPH4	junctophilin 4 [Source:HGNC Symbol;Acc:HGNC:20156]	-0.8057	0.01946	-0.7954	0.01505	-0.5066	0.1784	135.8	0.2785
ENSG00000092067	CEBPE	CCAAT enhancer binding protein epsilon [Source:HGNC Symbol;Acc:HGNC:1836]	-0.08868	0.8779	-0.08028	0.8939	-0.2252	0.6516	81.97	0.3251
ENSG00000092068	SLC7A8	solute carrier family 7 member 8 [Source:HGNC Symbol;Acc:HGNC:11066]	-0.3302	0.009591	-0.3198	0.02144	-0.4344	0.001733	14180	0.1043
ENSG00000092094	OSGEP	O-sialoglycoprotein endopeptidase [Source:HGNC Symbol;Acc:HGNC:18028]	-0.5692	1.365e-07	-0.5592	6.71e-07	-0.5773	1.797e-05	1415	0.09575
ENSG00000092108	SCFD1	sec1 family domain containing 1 [Source:HGNC Symbol;Acc:HGNC:20726]	0.07508	0.7308	0.0859	0.7053	0.02364	0.9228	2471	0.1341
ENSG00000092140	G2E3	G2/M-phase specific E3 ubiquitin protein ligase [Source:HGNC Symbol;Acc:HGNC:20338]	0.1581	0.5797	0.1687	0.5733	0.2455	0.3879	530.2	0.1868
ENSG00000092148	HECTD1	HECT domain E3 ubiquitin protein ligase 1 [Source:HGNC Symbol;Acc:HGNC:20157]	0.0549	0.7717	0.0674	0.7339	0.02121	0.9188	3905	0.1144
ENSG00000092199	HNRNPC	heterogeneous nuclear ribonucleoprotein C [Source:HGNC Symbol;Acc:HGNC:5035]	0.09173	0.4717	0.1028	0.4978	-0.02651	0.8721	8620	0.0869
ENSG00000092200	RPGRIP1	RPGR interacting protein 1 [Source:HGNC Symbol;Acc:HGNC:13436]	-0.9961	0.007124	-0.9863	0.004886	-0.7551	0.06539	120.7	0.3046
ENSG00000092201	SUPT16H	SPT16 homolog, facilitates chromatin remodeling subunit [Source:HGNC Symbol;Acc:HGNC:11465]	-0.0656	0.5242	-0.0548	0.6902	-0.1441	0.1877	4398	0.0688
ENSG00000092203	TOX4	TOX high mobility group box family member 4 [Source:HGNC Symbol;Acc:HGNC:20161]	0.1609	0.1832	0.1719	0.2131	0.08883	0.4677	2478	0.08982
ENSG00000092208	GEMIN2	gem nuclear organelle associated protein 2 [Source:HGNC Symbol;Acc:HGNC:10884]	-0.1894	0.4807	-0.1817	0.541	-0.1041	0.7286	140.6	0.1825
ENSG00000092295	TGM1	transglutaminase 1 [Source:HGNC Symbol;Acc:HGNC:11777]	0.6625	0.0007147	0.6723	0.00163	0.7188	0.001266	212	0.1653
ENSG00000092330	TINF2	TERF1 interacting nuclear factor 2 [Source:HGNC Symbol;Acc:HGNC:11824]	-0.02445	0.8982	-0.01329	0.9511	-0.1265	0.3632	3384	0.1057
ENSG00000092421	SEMA6A	semaphorin 6A [Source:HGNC Symbol;Acc:HGNC:10738]	-0.1461	0.5883	-0.1383	0.6532	-0.09546	0.7374	97.15	0.176
ENSG00000092439	TRPM7	transient receptor potential cation channel subfamily M member 7 [Source:HGNC Symbol;Acc:HGNC:17994]	0.2322	0.3201	0.2433	0.3118	0.187	0.4435	3149	0.1667
ENSG00000092445	TYRO3	TYRO3 protein tyrosine kinase [Source:HGNC Symbol;Acc:HGNC:12446]	-0.1111	0.8625	-0.1003	0.8794	-0.1472	0.8277	43.48	0.3665
ENSG00000092470	WDR76	WD repeat domain 76 [Source:HGNC Symbol;Acc:HGNC:25773]	-0.3796	0.197	-0.3687	0.2212	-0.2713	0.3578	156.9	0.2178
ENSG00000092621	PHGDH	phosphoglycerate dehydrogenase [Source:HGNC Symbol;Acc:HGNC:8923]	-0.6883	0.1153	-0.679	0.1078	-0.9074	0.03897	92.3	0.3326
ENSG00000092820	EZR	ezrin [Source:HGNC Symbol;Acc:HGNC:12691]	0.1549	0.2649	0.1665	0.272	0.03223	0.8238	4245	0.1006
ENSG00000092841	MYL6	myosin light chain 6 [Source:HGNC Symbol;Acc:HGNC:7587]	-0.2959	0.04735	-0.2843	0.07274	-0.3991	0.002293	16290	0.1176
ENSG00000092847	AGO1	argonaute RISC component 1 [Source:HGNC Symbol;Acc:HGNC:3262]	-0.2114	0.1792	-0.2003	0.2218	-0.3	0.05723	6384	0.1171
ENSG00000092853	CLSPN	claspin [Source:HGNC Symbol;Acc:HGNC:19715]	-0.4473	0.4006	-0.4314	0.4156	-0.2135	0.7076	172.2	0.371
ENSG00000092871	RFFL	ring finger and FYVE like domain containing E3 ubiquitin protein ligase [Source:HGNC Symbol;Acc:HGNC:24821]	0.2378	0.1901	0.2468	0.205	0.2282	0.2022	739.8	0.1346
ENSG00000092929	UNC13D	unc-13 homolog D [Source:HGNC Symbol;Acc:HGNC:23147]	0.2803	0.1305	0.2912	0.1229	0.1597	0.3746	4659	0.1402
ENSG00000092931	MFSD11	major facilitator superfamily domain containing 11 [Source:HGNC Symbol;Acc:HGNC:25458]	-0.01817	0.9273	-0.00717	0.9771	-0.03349	0.8503	1250	0.11
ENSG00000092964	DPYSL2	dihydropyrimidinase like 2 [Source:HGNC Symbol;Acc:HGNC:3014]	0.6043	0.0002994	0.6137	0.0004523	0.471	0.008775	2908	0.1424
ENSG00000092969	TGFB2	transforming growth factor beta 2 [Source:HGNC Symbol;Acc:HGNC:11768]	-0.2352	0.7267	-0.2263	0.7429	-0.5123	0.4285	40.9	0.4144
ENSG00000092978	GPATCH2	G-patch domain containing 2 [Source:HGNC Symbol;Acc:HGNC:25499]	0.1096	0.5755	0.1182	0.5967	0.174	0.3274	427.2	0.1282
ENSG00000093000	NUP50	nucleoporin 50 [Source:HGNC Symbol;Acc:HGNC:8065]	0.3067	0.01921	0.3179	0.02656	0.229	0.0942	2813	0.1058
ENSG00000093009	CDC45	cell division cycle 45 [Source:HGNC Symbol;Acc:HGNC:1739]	-1.255	0.04045	-1.236	0.02909	-1.048	0.02199	50.54	0.4853
ENSG00000093010	COMT	catechol-O-methyltransferase [Source:HGNC Symbol;Acc:HGNC:2228]	0.05552	0.8073	0.06492	0.7785	-0.05992	0.7633	5818	0.1355
ENSG00000093072	ADA2	adenosine deaminase 2 [Source:HGNC Symbol;Acc:HGNC:1839]	-0.396	0.1832	-0.3871	0.1832	-0.5629	0.04586	31630	0.2211
ENSG00000093134	VNN3	vanin 3 [Source:HGNC Symbol;Acc:HGNC:16431]	0.1572	0.8318	0.1664	0.8278	0.01554	0.9858	30.52	0.4362
ENSG00000093144	ECHDC1	ethylmalonyl-CoA decarboxylase 1 [Source:HGNC Symbol;Acc:HGNC:21489]	-0.1377	0.2613	-0.1262	0.3729	-0.18	0.1413	2491	0.08887
ENSG00000093167	LRRFIP2	LRR binding FLII interacting protein 2 [Source:HGNC Symbol;Acc:HGNC:6703]	0.6479	7.408e-06	0.6588	2.331e-05	0.5491	0.0003289	2367	0.126
ENSG00000093183	SEC22C	SEC22 homolog C, vesicle trafficking protein [Source:HGNC Symbol;Acc:HGNC:16828]	-0.1598	0.1122	-0.1489	0.2152	-0.2206	0.03256	2216	0.0766
ENSG00000093217	XYLB	xylulokinase [Source:HGNC Symbol;Acc:HGNC:12839]	-0.5156	0.006862	-0.5062	0.01123	-0.4425	0.01588	193.9	0.157
ENSG00000094631	HDAC6	histone deacetylase 6 [Source:HGNC Symbol;Acc:HGNC:14064]	0.1645	0.2565	0.1745	0.2591	0.07844	0.5898	2431	0.1052
ENSG00000094804	CDC6	cell division cycle 6 [Source:HGNC Symbol;Acc:HGNC:1744]	-1.217	0.05156	-1.199	0.04004	-1.079	0.03401	68.58	0.4917
ENSG00000094841	UPRT	uracil phosphoribosyltransferase homolog [Source:HGNC Symbol;Acc:HGNC:28334]	-0.1014	0.4122	-0.09111	0.571	-0.1026	0.3848	597.7	0.08596
ENSG00000094880	CDC23	cell division cycle 23 [Source:HGNC Symbol;Acc:HGNC:1724]	0.002191	0.9903	0.0132	0.9463	-0.02719	0.8556	1330	0.08808
ENSG00000094914	AAAS	aladin WD repeat nucleoporin [Source:HGNC Symbol;Acc:HGNC:13666]	-0.2543	0.1898	-0.2454	0.202	-0.2729	0.1717	1543	0.1439
ENSG00000094916	CBX5	chromobox 5 [Source:HGNC Symbol;Acc:HGNC:1555]	-0.4571	0.009077	-0.4478	0.008708	-0.4909	0.0103	2117	0.1435
ENSG00000094975	SUCO	SUN domain containing ossification factor [Source:HGNC Symbol;Acc:HGNC:1240]	0.0519	0.8664	0.06048	0.8496	0.08376	0.7681	811.4	0.176
ENSG00000095002	MSH2	mutS homolog 2 [Source:HGNC Symbol;Acc:HGNC:7325]	-0.204	0.2266	-0.1923	0.2902	-0.1961	0.2131	759.8	0.1236
ENSG00000095015	MAP3K1	mitogen-activated protein kinase kinase kinase 1 [Source:HGNC Symbol;Acc:HGNC:6848]	-0.3487	0.177	-0.3389	0.1805	-0.3876	0.1385	2182	0.1923
ENSG00000095066	HOOK2	hook microtubule tethering protein 2 [Source:HGNC Symbol;Acc:HGNC:19885]	-0.3975	0.04709	-0.3882	0.06318	-0.3632	0.08425	242	0.1579
ENSG00000095139	ARCN1	archain 1 [Source:HGNC Symbol;Acc:HGNC:649]	-0.08665	0.3957	-0.0754	0.5748	-0.193	0.04938	5519	0.0713
ENSG00000095209	TMEM38B	transmembrane protein 38B [Source:HGNC Symbol;Acc:HGNC:25535]	0.3583	0.05115	0.371	0.05601	0.3722	0.05372	1924	0.1445
ENSG00000095261	PSMD5	proteasome 26S subunit, non-ATPase 5 [Source:HGNC Symbol;Acc:HGNC:9563]	-0.08396	0.5761	-0.07365	0.6713	-0.1137	0.413	1559	0.09831
ENSG00000095303	PTGS1	prostaglandin-endoperoxide synthase 1 [Source:HGNC Symbol;Acc:HGNC:9604]	0.2126	0.4255	0.222	0.4135	0.1166	0.6671	2165	0.1846
ENSG00000095319	NUP188	nucleoporin 188 [Source:HGNC Symbol;Acc:HGNC:17859]	0.1497	0.2425	0.162	0.2469	0.07648	0.5616	3153	0.09336
ENSG00000095321	CRAT	carnitine O-acetyltransferase [Source:HGNC Symbol;Acc:HGNC:2342]	0.191	0.2816	0.2004	0.2763	0.1468	0.4248	1486	0.1281
ENSG00000095370	SH2D3C	SH2 domain containing 3C [Source:HGNC Symbol;Acc:HGNC:16884]	-0.05403	0.8532	-0.04434	0.883	-0.114	0.6595	1033	0.1689
ENSG00000095380	NANS	N-acetylneuraminate synthase [Source:HGNC Symbol;Acc:HGNC:19237]	-0.2747	0.1079	-0.2637	0.1342	-0.273	0.1026	779.4	0.1304
ENSG00000095383	TBC1D2	TBC1 domain family member 2 [Source:HGNC Symbol;Acc:HGNC:18026]	-0.2213	0.1823	-0.2105	0.2299	-0.3261	0.02869	15250	0.1233
ENSG00000095397	WHRN	whirlin [Source:HGNC Symbol;Acc:HGNC:16361]	0.947	0.002926	0.956	0.00479	0.7659	0.05756	330.7	0.265
ENSG00000095485	CWF19L1	CWF19 like cell cycle control factor 1 [Source:HGNC Symbol;Acc:HGNC:25613]	0.576	2.879e-05	0.586	6.572e-05	0.5006	0.0009617	2341	0.1191
ENSG00000095564	BTAF1	B-TFIID TATA-box binding protein associated factor 1 [Source:HGNC Symbol;Acc:HGNC:17307]	0.1368	0.4099	0.1483	0.4023	0.06232	0.7527	3621	0.1155
ENSG00000095574	IKZF5	IKAROS family zinc finger 5 [Source:HGNC Symbol;Acc:HGNC:14283]	0.6116	0.01916	0.6224	0.02757	0.6713	0.02577	185	0.2109
ENSG00000095585	BLNK	B cell linker [Source:HGNC Symbol;Acc:HGNC:14211]	-0.0693	0.7821	-0.06023	0.8206	-0.07088	0.7503	799.8	0.1511
ENSG00000095637	SORBS1	sorbin and SH3 domain containing 1 [Source:HGNC Symbol;Acc:HGNC:14565]	-0.3852	0.3586	-0.3744	0.3652	-0.4023	0.1184	170	0.2958
ENSG00000095739	BAMBI	BMP and activin membrane bound inhibitor [Source:HGNC Symbol;Acc:HGNC:30251]	0.2823	0.7199	0.295	0.7174	0.4727	0.5574	92.39	0.4863
ENSG00000095787	WAC	WW domain containing adaptor with coiled-coil [Source:HGNC Symbol;Acc:HGNC:17327]	0.1477	0.2691	0.1579	0.2979	0.03436	0.8405	5446	0.09672
ENSG00000095794	CREM	cAMP responsive element modulator [Source:HGNC Symbol;Acc:HGNC:2352]	-0.1801	0.2427	-0.1707	0.3263	-0.1722	0.234	651.7	0.1123
ENSG00000095951	HIVEP1	HIVEP zinc finger 1 [Source:HGNC Symbol;Acc:HGNC:4920]	0.5414	0.007124	0.5526	0.007807	0.5257	0.008629	1250	0.1656
ENSG00000095970	TREM2	triggering receptor expressed on myeloid cells 2 [Source:HGNC Symbol;Acc:HGNC:17761]	-0.6702	0.01374	-0.6603	0.009795	-0.684	0.02179	15980	0.2212
ENSG00000096060	FKBP5	FKBP prolyl isomerase 5 [Source:HGNC Symbol;Acc:HGNC:3721]	0.6587	8.156e-10	0.6694	5.319e-08	0.5541	4.835e-06	2519	0.09666
ENSG00000096063	SRPK1	SRSF protein kinase 1 [Source:HGNC Symbol;Acc:HGNC:11305]	0.0429	0.8342	0.05368	0.8124	0.07954	0.6656	515.3	0.121
ENSG00000096070	BRPF3	bromodomain and PHD finger containing 3 [Source:HGNC Symbol;Acc:HGNC:14256]	0.1099	0.447	0.1207	0.4424	0.07406	0.6098	1736	0.09915
ENSG00000096080	MRPS18A	mitochondrial ribosomal protein S18A [Source:HGNC Symbol;Acc:HGNC:14515]	-0.07909	0.7014	-0.06955	0.7644	-0.06442	0.746	390.4	0.1281
ENSG00000096092	TMEM14A	transmembrane protein 14A [Source:HGNC Symbol;Acc:HGNC:21076]	0.5553	0.1467	0.564	0.1684	0.614	0.1119	61.2	0.2878
ENSG00000096093	EFHC1	EF-hand domain containing 1 [Source:HGNC Symbol;Acc:HGNC:16406]	-0.445	0.02549	-0.4367	0.03138	-0.366	0.0951	378.5	0.16
ENSG00000096384	HSP90AB1	heat shock protein 90 alpha family class B member 1 [Source:HGNC Symbol;Acc:HGNC:5258]	0.02244	0.9093	0.03482	0.8723	-0.06237	0.7116	21200	0.1083
ENSG00000096401	CDC5L	cell division cycle 5 like [Source:HGNC Symbol;Acc:HGNC:1743]	0.06418	0.6937	0.07535	0.6712	0.002325	0.9905	2677	0.1014
ENSG00000096433	ITPR3	inositol 1,4,5-trisphosphate receptor type 3 [Source:HGNC Symbol;Acc:HGNC:6182]	1.97	1.525e-06	1.985	2.269e-05	2.294	8.456e-05	225.3	0.3595
ENSG00000096654	ZNF184	zinc finger protein 184 [Source:HGNC Symbol;Acc:HGNC:12975]	-0.159	0.4268	-0.1497	0.5049	-0.1319	0.5062	318.3	0.1384
ENSG00000096696	DSP	desmoplakin [Source:HGNC Symbol;Acc:HGNC:3052]	0.8798	0.3339	0.8905	0.3323	0.7244	0.4521	626	0.6465
ENSG00000096717	SIRT1	sirtuin 1 [Source:HGNC Symbol;Acc:HGNC:14929]	0.3365	0.1318	0.3453	0.1382	0.3454	0.1349	1004	0.1689
ENSG00000096746	HNRNPH3	heterogeneous nuclear ribonucleoprotein H3 [Source:HGNC Symbol;Acc:HGNC:5043]	0.4739	0.001242	0.4846	0.002117	0.4438	0.005323	1331	0.1231
ENSG00000096872	IFT74	intraflagellar transport 74 [Source:HGNC Symbol;Acc:HGNC:21424]	0.3688	0.1277	0.3775	0.1404	0.4223	0.08236	461.2	0.1833
ENSG00000096968	JAK2	Janus kinase 2 [Source:HGNC Symbol;Acc:HGNC:6192]	0.9668	0.0001993	0.9773	0.0003857	0.8875	0.001814	1676	0.2221
ENSG00000096996	IL12RB1	interleukin 12 receptor subunit beta 1 [Source:HGNC Symbol;Acc:HGNC:5971]	1.067	0.0001152	1.074	0.0002127	1.051	0.005395	490.1	0.2374
ENSG00000097007	ABL1	ABL proto-oncogene 1, non-receptor tyrosine kinase [Source:HGNC Symbol;Acc:HGNC:76]	-0.3207	0.008333	-0.3118	0.01377	-0.389	0.002264	3475	0.09975
ENSG00000097021	ACOT7	acyl-CoA thioesterase 7 [Source:HGNC Symbol;Acc:HGNC:24157]	0.8519	9.67e-06	0.8627	1.829e-05	0.7218	0.0006849	2381	0.1675
ENSG00000097033	SH3GLB1	SH3 domain containing GRB2 like, endophilin B1 [Source:HGNC Symbol;Acc:HGNC:10833]	0.09273	0.6088	0.1041	0.5913	-0.009768	0.9659	6185	0.1171
ENSG00000097046	CDC7	cell division cycle 7 [Source:HGNC Symbol;Acc:HGNC:1745]	-0.5224	0.348	-0.511	0.3504	-0.4559	0.3272	42.1	0.3936
ENSG00000099139	PCSK5	proprotein convertase subtilisin/kexin type 5 [Source:HGNC Symbol;Acc:HGNC:8747]	0.6845	0.02153	0.6933	0.02627	0.6981	0.01999	324.3	0.2399
ENSG00000099194	SCD	stearoyl-CoA desaturase [Source:HGNC Symbol;Acc:HGNC:10571]	0.4632	0.008419	0.4753	0.01058	0.3041	0.07695	17310	0.1442
ENSG00000099203	TMED1	transmembrane p24 trafficking protein 1 [Source:HGNC Symbol;Acc:HGNC:17291]	0.2186	0.4064	0.2275	0.4083	0.2227	0.394	369.1	0.1834
ENSG00000099204	ABLIM1	actin binding LIM protein 1 [Source:HGNC Symbol;Acc:HGNC:78]	0.2769	0.5805	0.2865	0.5902	0.3707	0.5423	81.47	0.3276
ENSG00000099219	ERMP1	endoplasmic reticulum metallopeptidase 1 [Source:HGNC Symbol;Acc:HGNC:23703]	-0.4202	0.003962	-0.4088	0.00525	-0.455	0.003174	1774	0.1209
ENSG00000099246	RAB18	RAB18, member RAS oncogene family [Source:HGNC Symbol;Acc:HGNC:14244]	0.1135	0.6013	0.1236	0.5873	0.05923	0.7929	2727	0.1408
ENSG00000099250	NRP1	neuropilin 1 [Source:HGNC Symbol;Acc:HGNC:8004]	-0.2859	0.09973	-0.275	0.1267	-0.4011	0.02719	17390	0.133
ENSG00000099256	PRTFDC1	phosphoribosyl transferase domain containing 1 [Source:HGNC Symbol;Acc:HGNC:23333]	0.7722	0.3753	0.7791	0.3681	0.4252	0.6939	26.96	0.6111
ENSG00000099282	TSPAN15	tetraspanin 15 [Source:HGNC Symbol;Acc:HGNC:23298]	-0.7258	0.002756	-0.717	0.001553	-0.7907	0.002657	1624	0.202
ENSG00000099284	MACROH2A2	macroH2A.2 histone [Source:HGNC Symbol;Acc:HGNC:14453]	0.114	0.5422	0.1236	0.543	0.08018	0.6626	719.9	0.1241
ENSG00000099290	WASHC2A	WASH complex subunit 2A [Source:HGNC Symbol;Acc:HGNC:23416]	0.295	0.01605	0.3059	0.02498	0.2141	0.08981	3277	0.0993
ENSG00000099308	MAST3	microtubule associated serine/threonine kinase 3 [Source:HGNC Symbol;Acc:HGNC:19036]	-0.179	0.3072	-0.1704	0.3452	-0.2256	0.199	1566	0.1256
ENSG00000099326	MZF1	myeloid zinc finger 1 [Source:HGNC Symbol;Acc:HGNC:13108]	-0.3	0.1062	-0.2916	0.1121	-0.2856	0.146	1003	0.1418
ENSG00000099330	OCEL1	occludin/ELL domain containing 1 [Source:HGNC Symbol;Acc:HGNC:26221]	-0.09453	0.7031	-0.08614	0.7432	-0.128	0.5792	397.9	0.1538
ENSG00000099331	MYO9B	myosin IXB [Source:HGNC Symbol;Acc:HGNC:7609]	-0.2235	0.291	-0.2136	0.3289	-0.3781	0.03723	29890	0.1524
ENSG00000099337	KCNK6	potassium two pore domain channel subfamily K member 6 [Source:HGNC Symbol;Acc:HGNC:6281]	-0.6805	0.0001259	-0.6727	5.326e-05	-0.703	0.0006828	1738	0.1522
ENSG00000099338	CATSPERG	cation channel sperm associated auxiliary subunit gamma [Source:HGNC Symbol;Acc:HGNC:25243]	0.3995	0.1904	0.4062	0.2084	0.4577	0.1522	110.4	0.2264
ENSG00000099341	PSMD8	proteasome 26S subunit, non-ATPase 8 [Source:HGNC Symbol;Acc:HGNC:9566]	-0.004058	0.9858	0.006952	0.9782	-0.1097	0.5312	5859	0.1185
ENSG00000099364	FBXL19	F-box and leucine rich repeat protein 19 [Source:HGNC Symbol;Acc:HGNC:25300]	0.1364	0.5329	0.1456	0.5137	0.1116	0.5994	786.9	0.1457
ENSG00000099365	STX1B	syntaxin 1B [Source:HGNC Symbol;Acc:HGNC:18539]	0.02065	0.9497	0.0302	0.9311	0.1093	0.6826	167	0.1772
ENSG00000099377	HSD3B7	hydroxy-delta-5-steroid dehydrogenase, 3 beta- and steroid delta-isomerase 7 [Source:HGNC Symbol;Acc:HGNC:18324]	-0.007249	0.977	0.00415	0.989	-0.08526	0.653	1818	0.1321
ENSG00000099381	SETD1A	SET domain containing 1A, histone lysine methyltransferase [Source:HGNC Symbol;Acc:HGNC:29010]	0.09309	0.6233	0.1033	0.5974	0.0614	0.7589	1284	0.1217
ENSG00000099385	BCL7C	BAF chromatin remodeling complex subunit BCL7C [Source:HGNC Symbol;Acc:HGNC:1006]	0.2191	0.2058	0.2289	0.2073	0.168	0.3357	1181	0.1277
ENSG00000099622	CIRBP	cold inducible RNA binding protein [Source:HGNC Symbol;Acc:HGNC:1982]	-0.06779	0.6107	-0.0585	0.7149	-0.1643	0.1719	6875	0.08599
ENSG00000099624	ATP5F1D	ATP synthase F1 subunit delta [Source:HGNC Symbol;Acc:HGNC:837]	0.1462	0.5786	0.1551	0.5532	0.1033	0.7011	1278	0.1721
ENSG00000099715	PCDH11Y	protocadherin 11 Y-linked [Source:HGNC Symbol;Acc:HGNC:15813]	0.2937	0.3147	0.3065	0.3356	0.2892	0.365	93.68	0.2089
ENSG00000099725	PRKY	protein kinase Y-linked (pseudogene) [Source:HGNC Symbol;Acc:HGNC:9444]	-0.2473	0.634	-0.216	0.6787	0.1568	0.6765	203.7	0.3316
ENSG00000099783	HNRNPM	heterogeneous nuclear ribonucleoprotein M [Source:HGNC Symbol;Acc:HGNC:5046]	0.04058	0.6968	0.05111	0.7014	-0.05691	0.5716	4783	0.06476
ENSG00000099785	MARCHF2	membrane associated ring-CH-type finger 2 [Source:HGNC Symbol;Acc:HGNC:28038]	-0.04626	0.8512	-0.03512	0.8919	-0.1305	0.5146	3886	0.1427
ENSG00000099795	NDUFB7	NADH:ubiquinone oxidoreductase subunit B7 [Source:HGNC Symbol;Acc:HGNC:7702]	-0.01475	0.961	-0.005115	0.9887	-0.07592	0.7713	1997	0.1628
ENSG00000099797	TECR	trans-2,3-enoyl-CoA reductase [Source:HGNC Symbol;Acc:HGNC:4551]	-0.4065	0.03235	-0.3963	0.02972	-0.495	0.01046	3487	0.1516
ENSG00000099800	TIMM13	translocase of inner mitochondrial membrane 13 [Source:HGNC Symbol;Acc:HGNC:11816]	-0.4371	0.0652	-0.4289	0.05917	-0.4716	0.0458	948.9	0.1849
ENSG00000099804	CDC34	cell division cycle 34 [Source:HGNC Symbol;Acc:HGNC:1734]	-0.1364	0.486	-0.1264	0.5358	-0.1741	0.344	1116	0.1329
ENSG00000099814	CEP170B	centrosomal protein 170B [Source:HGNC Symbol;Acc:HGNC:20362]	0.06231	0.8274	0.06941	0.814	0.04368	0.886	493.3	0.1685
ENSG00000099817	POLR2E	RNA polymerase II subunit E [Source:HGNC Symbol;Acc:HGNC:9192]	-0.03881	0.8713	-0.02902	0.9077	-0.1154	0.5529	4465	0.1359
ENSG00000099821	POLRMT	RNA polymerase mitochondrial [Source:HGNC Symbol;Acc:HGNC:9200]	-0.03808	0.8928	-0.02816	0.9233	-0.07185	0.7809	1218	0.1567
ENSG00000099822	HCN2	hyperpolarization activated cyclic nucleotide gated potassium and sodium channel 2 [Source:HGNC Symbol;Acc:HGNC:4846]	0.3358	0.3499	0.3418	0.371	0.3458	0.3298	74.35	0.2539
ENSG00000099849	RASSF7	Ras association domain family member 7 [Source:HGNC Symbol;Acc:HGNC:1166]	-0.2907	0.2779	-0.2827	0.2912	-0.2802	0.2958	420.9	0.1936
ENSG00000099860	GADD45B	growth arrest and DNA damage inducible beta [Source:HGNC Symbol;Acc:HGNC:4096]	0.8481	0.002321	0.8544	0.003108	0.7669	0.01742	2178	0.2325
ENSG00000099875	MKNK2	MAPK interacting serine/threonine kinase 2 [Source:HGNC Symbol;Acc:HGNC:7111]	0.1474	0.4145	0.1559	0.4021	0.05378	0.7838	3201	0.1255
ENSG00000099889	ARVCF	ARVCF delta catenin family member [Source:HGNC Symbol;Acc:HGNC:728]	-0.1579	0.4986	-0.1479	0.5447	-0.1498	0.5266	462	0.1577
ENSG00000099899	TRMT2A	tRNA methyltransferase 2 homolog A [Source:HGNC Symbol;Acc:HGNC:24974]	-0.2897	0.1579	-0.2791	0.1662	-0.3133	0.1248	1531	0.1538
ENSG00000099901	RANBP1	RAN binding protein 1 [Source:HGNC Symbol;Acc:HGNC:9847]	-0.154	0.1884	-0.1442	0.2996	-0.1688	0.1434	829.3	0.08686
ENSG00000099904	ZDHHC8	zinc finger DHHC-type palmitoyltransferase 8 [Source:HGNC Symbol;Acc:HGNC:18474]	-0.1993	0.5028	-0.1901	0.5127	-0.2717	0.3223	1406	0.2007
ENSG00000099910	KLHL22	kelch like family member 22 [Source:HGNC Symbol;Acc:HGNC:25888]	-0.184	0.2518	-0.1744	0.3215	-0.1829	0.231	593.9	0.1166
ENSG00000099917	MED15	mediator complex subunit 15 [Source:HGNC Symbol;Acc:HGNC:14248]	0.2489	0.07132	0.2601	0.07656	0.1382	0.3268	4692	0.1072
ENSG00000099940	SNAP29	synaptosome associated protein 29 [Source:HGNC Symbol;Acc:HGNC:11133]	-0.1245	0.1555	-0.1137	0.3237	-0.189	0.03555	2247	0.06577
ENSG00000099942	CRKL	CRK like proto-oncogene, adaptor protein [Source:HGNC Symbol;Acc:HGNC:2363]	0.147	0.02346	0.1577	0.1022	0.06682	0.3774	2960	0.05217
ENSG00000099949	LZTR1	leucine zipper like transcription regulator 1 [Source:HGNC Symbol;Acc:HGNC:6742]	0.002429	0.9924	0.01214	0.9622	-0.03148	0.8791	1707	0.1233
ENSG00000099954	CECR2	CECR2 histone acetyl-lysine reader [Source:HGNC Symbol;Acc:HGNC:1840]	0.32	0.3724	0.3299	0.3891	0.5459	0.05094	66.07	0.2518
ENSG00000099956	SMARCB1	SWI/SNF related, matrix associated, actin dependent regulator of chromatin, subfamily b, member 1 [Source:HGNC Symbol;Acc:HGNC:11103]	-0.03478	0.8278	-0.0246	0.8951	-0.08117	0.563	1961	0.09425
ENSG00000099957	P2RX6	purinergic receptor P2X 6 [Source:HGNC Symbol;Acc:HGNC:8538]	-0.384	0.4919	-0.3681	0.5132	0.006918	0.9925	36.39	0.3787
ENSG00000099968	BCL2L13	BCL2 like 13 [Source:HGNC Symbol;Acc:HGNC:17164]	0.4535	0.0001233	0.4641	0.0004528	0.3519	0.003794	2857	0.1013
ENSG00000099974	DDTL	D-dopachrome tautomerase like [Source:HGNC Symbol;Acc:HGNC:33446]	0.5299	0.1976	0.5415	0.2175	0.5346	0.199	36.6	0.3043
ENSG00000099985	OSM	oncostatin M [Source:HGNC Symbol;Acc:HGNC:8506]	1.179	0.0575	1.188	0.07988	1.057	0.09547	88.18	0.4865
ENSG00000099991	CABIN1	calcineurin binding protein 1 [Source:HGNC Symbol;Acc:HGNC:24187]	0.1369	0.3511	0.1474	0.344	0.05214	0.7449	2869	0.1037
ENSG00000099992	TBC1D10A	TBC1 domain family member 10A [Source:HGNC Symbol;Acc:HGNC:23609]	0.3801	0.104	0.3878	0.129	0.4236	0.08141	169.6	0.1787
ENSG00000099995	SF3A1	splicing factor 3a subunit 1 [Source:HGNC Symbol;Acc:HGNC:10765]	-0.05314	0.7169	-0.04305	0.7977	-0.1556	0.1788	4560	0.09066
ENSG00000099999	RNF215	ring finger protein 215 [Source:HGNC Symbol;Acc:HGNC:33434]	-0.02837	0.9208	-0.02133	0.947	0.012	0.9675	292.4	0.1565
ENSG00000100023	PPIL2	peptidylprolyl isomerase like 2 [Source:HGNC Symbol;Acc:HGNC:9261]	0.07819	0.6002	0.08873	0.5805	0.01351	0.9379	2434	0.09673
ENSG00000100027	YPEL1	yippee like 1 [Source:HGNC Symbol;Acc:HGNC:12845]	-0.08126	0.7854	-0.07628	0.8238	-0.001106	0.9977	84.14	0.1801
ENSG00000100029	PES1	pescadillo ribosomal biogenesis factor 1 [Source:HGNC Symbol;Acc:HGNC:8848]	-0.1122	0.465	-0.1019	0.5427	-0.1524	0.2975	1776	0.1051
ENSG00000100030	MAPK1	mitogen-activated protein kinase 1 [Source:HGNC Symbol;Acc:HGNC:6871]	-0.1152	0.187	-0.1046	0.3756	-0.225	0.02178	6363	0.06481
ENSG00000100034	PPM1F	protein phosphatase, Mg2+/Mn2+ dependent 1F [Source:HGNC Symbol;Acc:HGNC:19388]	-0.1674	0.3445	-0.1586	0.378	-0.2289	0.184	2143	0.1254
ENSG00000100036	SLC35E4	solute carrier family 35 member E4 [Source:HGNC Symbol;Acc:HGNC:17058]	0.5826	0.0343	0.5932	0.03862	0.5083	0.06847	331.1	0.2193
ENSG00000100038	TOP3B	DNA topoisomerase III beta [Source:HGNC Symbol;Acc:HGNC:11993]	0.02385	0.9104	0.03442	0.8757	-0.00827	0.969	1155	0.1165
ENSG00000100055	CYTH4	cytohesin 4 [Source:HGNC Symbol;Acc:HGNC:9505]	-0.1996	0.34	-0.1891	0.3752	-0.3189	0.0902	12610	0.1482
ENSG00000100056	ESS2	ess-2 splicing factor homolog [Source:HGNC Symbol;Acc:HGNC:16817]	0.1179	0.5264	0.127	0.5205	0.09683	0.6022	770.4	0.1242
ENSG00000100060	MFNG	MFNG O-fucosylpeptide 3-beta-N-acetylglucosaminyltransferase [Source:HGNC Symbol;Acc:HGNC:7038]	-0.3664	0.05242	-0.3577	0.05283	-0.3727	0.06134	1593	0.1485
ENSG00000100068	LRP5L	LDL receptor related protein 5 like [Source:HGNC Symbol;Acc:HGNC:25323]	0.07982	0.8192	0.08914	0.7999	0.1327	0.7255	487.6	0.2071
ENSG00000100075	SLC25A1	solute carrier family 25 member 1 [Source:HGNC Symbol;Acc:HGNC:10979]	0.003562	0.9907	0.01313	0.9653	-0.05045	0.8391	1802	0.1486
ENSG00000100077	GRK3	G protein-coupled receptor kinase 3 [Source:HGNC Symbol;Acc:HGNC:290]	0.5333	2.798e-05	0.5438	0.0001076	0.4042	0.004817	6220	0.1101
ENSG00000100079	LGALS2	galectin 2 [Source:HGNC Symbol;Acc:HGNC:6562]	2.391	1.805e-06	2.393	1.184e-05	2.121	7.748e-05	453.8	0.4393
ENSG00000100083	GGA1	golgi associated, gamma adaptin ear containing, ARF binding protein 1 [Source:HGNC Symbol;Acc:HGNC:17842]	-0.2036	0.1906	-0.1941	0.2325	-0.3136	0.0274	7253	0.1154
ENSG00000100084	HIRA	histone cell cycle regulator [Source:HGNC Symbol;Acc:HGNC:4916]	0.2627	0.1567	0.2725	0.1744	0.2648	0.1471	433.3	0.1391
ENSG00000100092	SH3BP1	SH3 domain binding protein 1 [Source:HGNC Symbol;Acc:HGNC:10824]	0.5919	0.08803	0.6024	0.08733	0.575	0.1415	551.6	0.2673
ENSG00000100097	LGALS1	galectin 1 [Source:HGNC Symbol;Acc:HGNC:6561]	-0.3694	0.1262	-0.3603	0.1274	-0.4463	0.03555	17700	0.183
ENSG00000100099	HPS4	HPS4 biogenesis of lysosomal organelles complex 3 subunit 2 [Source:HGNC Symbol;Acc:HGNC:15844]	0.1896	0.1276	0.1989	0.1548	0.0961	0.4811	3376	0.0942
ENSG00000100100	PIK3IP1	phosphoinositide-3-kinase interacting protein 1 [Source:HGNC Symbol;Acc:HGNC:24942]	-0.1733	0.4101	-0.1647	0.4418	-0.2439	0.2043	7479	0.1464
ENSG00000100104	SRRD	SRR1 domain containing [Source:HGNC Symbol;Acc:HGNC:33910]	0.04414	0.8142	0.05491	0.8023	0.05801	0.7366	330.2	0.1114
ENSG00000100105	PATZ1	POZ/BTB and AT hook containing zinc finger 1 [Source:HGNC Symbol;Acc:HGNC:13071]	-0.144	0.4054	-0.1359	0.4677	-0.1189	0.514	787.6	0.1206
ENSG00000100106	TRIOBP	TRIO and F-actin binding protein [Source:HGNC Symbol;Acc:HGNC:17009]	0.08757	0.6522	0.09721	0.622	0.007431	0.9736	2738	0.1233
ENSG00000100109	TFIP11	tuftelin interacting protein 11 [Source:HGNC Symbol;Acc:HGNC:17165]	0.04828	0.7149	0.05885	0.6996	-0.008711	0.9532	1901	0.08177
ENSG00000100116	GCAT	glycine C-acetyltransferase [Source:HGNC Symbol;Acc:HGNC:4188]	-0.3826	0.3606	-0.3752	0.3677	-0.2865	0.5129	90.14	0.2948
ENSG00000100122	CRYBB1	crystallin beta B1 [Source:HGNC Symbol;Acc:HGNC:2397]	-1.816	1.726e-05	-1.802	1.517e-06	-1.515	0.0009033	151.5	0.3666
ENSG00000100124	ANKRD54	ankyrin repeat domain 54 [Source:HGNC Symbol;Acc:HGNC:25185]	-0.07767	0.6887	-0.06893	0.7505	-0.05731	0.7666	450.8	0.1211
ENSG00000100129	EIF3L	eukaryotic translation initiation factor 3 subunit L [Source:HGNC Symbol;Acc:HGNC:18138]	-0.6967	0.0001947	-0.6864	0.0001061	-0.7748	0.0003651	8464	0.1598
ENSG00000100138	SNU13	small nuclear ribonucleoprotein 13 [Source:HGNC Symbol;Acc:HGNC:7819]	-0.148	0.3044	-0.1384	0.3727	-0.1987	0.1555	1996	0.1034
ENSG00000100139	MICALL1	MICAL like 1 [Source:HGNC Symbol;Acc:HGNC:29804]	0.2208	0.4265	0.2326	0.4039	0.1463	0.6121	2288	0.1921
ENSG00000100142	POLR2F	RNA polymerase II subunit F [Source:HGNC Symbol;Acc:HGNC:9193]	0.09037	0.6527	0.09909	0.6399	0.07555	0.7153	777.4	0.1275
ENSG00000100147	CCDC134	coiled-coil domain containing 134 [Source:HGNC Symbol;Acc:HGNC:26185]	-0.153	0.4883	-0.1424	0.5736	-0.1021	0.6624	153.9	0.1498
ENSG00000100151	PICK1	protein interacting with PRKCA 1 [Source:HGNC Symbol;Acc:HGNC:9394]	0.01929	0.932	0.02824	0.9068	-0.0185	0.9331	1096	0.1257
ENSG00000100154	TTC28	tetratricopeptide repeat domain 28 [Source:HGNC Symbol;Acc:HGNC:29179]	-0.2317	0.03008	-0.2209	0.06196	-0.2749	0.01333	2485	0.08539
ENSG00000100156	SLC16A8	solute carrier family 16 member 8 [Source:HGNC Symbol;Acc:HGNC:16270]	-0.2947	0.6058	-0.2802	0.625	-0.2666	0.7503	77.3	0.3695
ENSG00000100162	CENPM	centromere protein M [Source:HGNC Symbol;Acc:HGNC:18352]	-1.241	0.02215	-1.225	0.01564	-0.9693	0.04033	37.9	0.4368
ENSG00000100167	SEPTIN3	septin 3 [Source:HGNC Symbol;Acc:HGNC:10750]	0.192	0.6844	0.1982	0.6819	0.1897	0.5819	150.4	0.2955
ENSG00000100197	CYP2D6	cytochrome P450 family 2 subfamily D member 6 [Source:HGNC Symbol;Acc:HGNC:2625]	0.3533	0.5247	0.3592	0.5381	0.3148	0.5903	39.3	0.371
ENSG00000100201	DDX17	DEAD-box helicase 17 [Source:HGNC Symbol;Acc:HGNC:2740]	0.05989	0.6169	0.07041	0.6422	-0.06448	0.688	16330	0.07699
ENSG00000100207	TCF20	transcription factor 20 [Source:HGNC Symbol;Acc:HGNC:11631]	0.1467	0.1067	0.1573	0.1642	0.08256	0.3933	2336	0.06943
ENSG00000100209	HSCB	HscB mitochondrial iron-sulfur cluster cochaperone [Source:HGNC Symbol;Acc:HGNC:28913]	-0.1257	0.3895	-0.115	0.5395	-0.1137	0.4364	243.9	0.1022
ENSG00000100211	CBY1	chibby family member 1, beta catenin antagonist [Source:HGNC Symbol;Acc:HGNC:1307]	-0.232	0.1471	-0.2236	0.2181	-0.2101	0.2237	296.6	0.1203
ENSG00000100216	TOMM22	translocase of outer mitochondrial membrane 22 [Source:HGNC Symbol;Acc:HGNC:18002]	-0.2133	0.09231	-0.2032	0.1446	-0.2465	0.05063	1262	0.09743
ENSG00000100219	XBP1	X-box binding protein 1 [Source:HGNC Symbol;Acc:HGNC:12801]	0.01495	0.92	0.0262	0.8769	-0.04754	0.7053	2087	0.08152
ENSG00000100220	RTCB	RNA 2',3'-cyclic phosphate and 5'-OH ligase [Source:HGNC Symbol;Acc:HGNC:26935]	0.8103	0.000145	0.8221	0.0002364	0.6081	0.00466	5337	0.1827
ENSG00000100221	JOSD1	Josephin domain containing 1 [Source:HGNC Symbol;Acc:HGNC:28953]	0.185	0.09068	0.1959	0.1219	0.101	0.3746	2835	0.0841
ENSG00000100225	FBXO7	F-box protein 7 [Source:HGNC Symbol;Acc:HGNC:13586]	0.1962	0.01874	0.2069	0.05807	0.07793	0.3573	5257	0.06741
ENSG00000100226	GTPBP1	GTP binding protein 1 [Source:HGNC Symbol;Acc:HGNC:4669]	1.165	3.463e-08	1.176	1.596e-07	1.025	3.856e-05	2510	0.1883
ENSG00000100227	POLDIP3	DNA polymerase delta interacting protein 3 [Source:HGNC Symbol;Acc:HGNC:23782]	0.1486	0.2383	0.1591	0.2581	0.04954	0.7099	3511	0.0919
ENSG00000100228	RAB36	RAB36, member RAS oncogene family [Source:HGNC Symbol;Acc:HGNC:9775]	-0.3005	0.4278	-0.2849	0.4584	-0.3188	0.3454	265.8	0.2622
ENSG00000100239	PPP6R2	protein phosphatase 6 regulatory subunit 2 [Source:HGNC Symbol;Acc:HGNC:19253]	0.06258	0.7031	0.07279	0.6781	-0.03337	0.8328	3914	0.1019
ENSG00000100241	SBF1	SET binding factor 1 [Source:HGNC Symbol;Acc:HGNC:10542]	0.2653	0.1551	0.2755	0.1434	0.1614	0.4031	3543	0.14
ENSG00000100242	SUN2	Sad1 and UNC84 domain containing 2 [Source:HGNC Symbol;Acc:HGNC:14210]	0.411	0.01025	0.422	0.01047	0.2862	0.06665	3635	0.1309
ENSG00000100243	CYB5R3	cytochrome b5 reductase 3 [Source:HGNC Symbol;Acc:HGNC:2873]	0.183	0.2684	0.1932	0.2646	0.06669	0.685	6097	0.1197
ENSG00000100258	LMF2	lipase maturation factor 2 [Source:HGNC Symbol;Acc:HGNC:25096]	0.1616	0.4123	0.1709	0.3927	0.09968	0.6158	2829	0.137
ENSG00000100263	RHBDD3	rhomboid domain containing 3 [Source:HGNC Symbol;Acc:HGNC:1308]	0.2827	0.1037	0.2924	0.1023	0.2443	0.1659	1503	0.1328
ENSG00000100266	PACSIN2	protein kinase C and casein kinase substrate in neurons 2 [Source:HGNC Symbol;Acc:HGNC:8571]	0.09987	0.5116	0.1115	0.5008	-0.01804	0.9155	5192	0.1023
ENSG00000100271	TTLL1	tubulin tyrosine ligase like 1 [Source:HGNC Symbol;Acc:HGNC:1312]	-0.1944	0.3009	-0.1865	0.3896	-0.1438	0.4755	169.7	0.1351
ENSG00000100276	RASL10A	RAS like family 10 member A [Source:HGNC Symbol;Acc:HGNC:16954]	-0.2023	0.68	-0.1973	0.6931	-0.2178	0.56	85.13	0.3071
ENSG00000100280	AP1B1	adaptor related protein complex 1 subunit beta 1 [Source:HGNC Symbol;Acc:HGNC:554]	-0.4669	0.02292	-0.4589	0.02171	-0.5632	0.004337	14550	0.1652
ENSG00000100281	HMGXB4	HMG-box containing 4 [Source:HGNC Symbol;Acc:HGNC:5003]	-0.1966	0.06446	-0.187	0.148	-0.1914	0.08051	957.3	0.08296
ENSG00000100284	TOM1	target of myb1 membrane trafficking protein [Source:HGNC Symbol;Acc:HGNC:11982]	0.09578	0.6911	0.1048	0.6713	-0.007991	0.974	10570	0.1504
ENSG00000100285	NEFH	neurofilament heavy [Source:HGNC Symbol;Acc:HGNC:7737]	0.478	0.006937	0.4877	0.00791	0.4209	0.04286	1192	0.1457
ENSG00000100288	CHKB	choline kinase beta [Source:HGNC Symbol;Acc:HGNC:1938]	0.2711	0.3975	0.277	0.4229	0.382	0.1805	80.87	0.2237
ENSG00000100292	HMOX1	heme oxygenase 1 [Source:HGNC Symbol;Acc:HGNC:5013]	-0.4565	0.001381	-0.4478	0.00613	-0.566	0.0002161	200200	0.1197
ENSG00000100294	MCAT	malonyl-CoA-acyl carrier protein transacylase [Source:HGNC Symbol;Acc:HGNC:29622]	-0.2649	0.2643	-0.2554	0.3021	-0.2811	0.1959	275.1	0.1719
ENSG00000100296	THOC5	THO complex 5 [Source:HGNC Symbol;Acc:HGNC:19074]	0.07103	0.7153	0.08325	0.6827	0.03792	0.8474	1274	0.1205
ENSG00000100297	MCM5	minichromosome maintenance complex component 5 [Source:HGNC Symbol;Acc:HGNC:6948]	0.01512	0.9403	0.02582	0.9022	-0.04703	0.7844	2107	0.1103
ENSG00000100298	APOBEC3H	apolipoprotein B mRNA editing enzyme catalytic subunit 3H [Source:HGNC Symbol;Acc:HGNC:24100]	1.894	0.0002072	1.895	0.0004206	1.489	0.03555	44.5	0.4361
ENSG00000100299	ARSA	arylsulfatase A [Source:HGNC Symbol;Acc:HGNC:713]	0.1327	0.5871	0.1424	0.56	0.0789	0.7527	2479	0.1595
ENSG00000100300	TSPO	translocator protein [Source:HGNC Symbol;Acc:HGNC:1158]	-0.1278	0.7321	-0.1181	0.7492	-0.2115	0.5462	6998	0.2294
ENSG00000100302	RASD2	RASD family member 2 [Source:HGNC Symbol;Acc:HGNC:18229]	1.669	0.3986	2.8	0.1546	0.241	0.9131	57.2	1.38
ENSG00000100304	TTLL12	tubulin tyrosine ligase like 12 [Source:HGNC Symbol;Acc:HGNC:28974]	-0.0003642	0.9993	0.01047	0.9777	-0.08488	0.7709	2178	0.1839
ENSG00000100307	CBX7	chromobox 7 [Source:HGNC Symbol;Acc:HGNC:1557]	-0.4177	0.02651	-0.4104	0.02442	-0.4446	0.03058	1646	0.151
ENSG00000100311	PDGFB	platelet derived growth factor subunit B [Source:HGNC Symbol;Acc:HGNC:8800]	0.2486	0.5939	0.2554	0.5875	0.1553	0.6989	205.7	0.3029
ENSG00000100316	RPL3	ribosomal protein L3 [Source:HGNC Symbol;Acc:HGNC:10332]	-0.5438	0.003586	-0.5338	0.003457	-0.6081	0.001421	20680	0.1551
ENSG00000100319	ZMAT5	zinc finger matrin-type 5 [Source:HGNC Symbol;Acc:HGNC:28046]	-0.1753	0.3574	-0.1673	0.4139	-0.1739	0.3648	461	0.1344
ENSG00000100320	RBFOX2	RNA binding fox-1 homolog 2 [Source:HGNC Symbol;Acc:HGNC:9906]	-0.4895	0.02494	-0.4769	0.03292	-0.3966	0.1025	222.6	0.1753
ENSG00000100321	SYNGR1	synaptogyrin 1 [Source:HGNC Symbol;Acc:HGNC:11498]	0.2832	0.2681	0.295	0.2489	0.18	0.4538	3089	0.1851
ENSG00000100324	TAB1	TGF-beta activated kinase 1 (MAP3K7) binding protein 1 [Source:HGNC Symbol;Acc:HGNC:18157]	-0.1638	0.332	-0.1541	0.3784	-0.1984	0.2274	1374	0.12
ENSG00000100325	ASCC2	activating signal cointegrator 1 complex subunit 2 [Source:HGNC Symbol;Acc:HGNC:24103]	0.04459	0.751	0.05519	0.7275	-0.01988	0.8943	3091	0.08584
ENSG00000100330	MTMR3	myotubularin related protein 3 [Source:HGNC Symbol;Acc:HGNC:7451]	0.1814	0.06934	0.1916	0.11	0.05621	0.5998	4875	0.07768
ENSG00000100335	MIEF1	mitochondrial elongation factor 1 [Source:HGNC Symbol;Acc:HGNC:25979]	-0.1253	0.2699	-0.1145	0.382	-0.2023	0.05577	3753	0.08215
ENSG00000100336	APOL4	apolipoprotein L4 [Source:HGNC Symbol;Acc:HGNC:14867]	0.6444	0.1145	0.6539	0.1194	0.5931	0.267	168.1	0.3106
ENSG00000100342	APOL1	apolipoprotein L1 [Source:HGNC Symbol;Acc:HGNC:618]	1.701	2.192e-14	1.712	3.785e-12	1.552	1.687e-07	2726	0.2043
ENSG00000100344	PNPLA3	patatin like phospholipase domain containing 3 [Source:HGNC Symbol;Acc:HGNC:18590]	-1.09	0.005151	-1.08	0.001144	-1.063	0.006427	1433	0.322
ENSG00000100345	MYH9	myosin heavy chain 9 [Source:HGNC Symbol;Acc:HGNC:7579]	-0.1362	0.4774	-0.1249	0.5526	-0.2451	0.1013	33970	0.1304
ENSG00000100347	SAMM50	SAMM50 sorting and assembly machinery component [Source:HGNC Symbol;Acc:HGNC:24276]	-0.5207	0.0005117	-0.5087	0.0004599	-0.5651	0.0007225	1686	0.127
ENSG00000100348	TXN2	thioredoxin 2 [Source:HGNC Symbol;Acc:HGNC:17772]	-0.1454	0.2779	-0.1352	0.3574	-0.2129	0.09588	2799	0.09682
ENSG00000100350	FOXRED2	FAD dependent oxidoreductase domain containing 2 [Source:HGNC Symbol;Acc:HGNC:26264]	-1.148	2.539e-08	-1.139	1.666e-09	-1.131	1.274e-05	879.7	0.1839
ENSG00000100353	EIF3D	eukaryotic translation initiation factor 3 subunit D [Source:HGNC Symbol;Acc:HGNC:3278]	-0.04112	0.6875	-0.03091	0.8278	-0.1498	0.07479	6617	0.06387
ENSG00000100354	TNRC6B	trinucleotide repeat containing adaptor 6B [Source:HGNC Symbol;Acc:HGNC:29190]	0.03177	0.8512	0.04239	0.8183	0.005124	0.9777	1611	0.09794
ENSG00000100360	IFT27	intraflagellar transport 27 [Source:HGNC Symbol;Acc:HGNC:18626]	-0.1779	0.2362	-0.1693	0.2842	-0.2012	0.1857	1605	0.1096
ENSG00000100362	PVALB	parvalbumin [Source:HGNC Symbol;Acc:HGNC:9704]	1.07	5.782e-06	1.08	1.523e-05	1.233	0.0009956	395	0.2061
ENSG00000100364	KIAA0930	KIAA0930 [Source:HGNC Symbol;Acc:HGNC:1314]	-0.1176	0.5749	-0.1065	0.6423	-0.1691	0.3374	50920	0.1374
ENSG00000100365	NCF4	neutrophil cytosolic factor 4 [Source:HGNC Symbol;Acc:HGNC:7662]	0.02771	0.8845	0.03661	0.855	-0.06483	0.6917	5936	0.1067
ENSG00000100368	CSF2RB	colony stimulating factor 2 receptor subunit beta [Source:HGNC Symbol;Acc:HGNC:2436]	0.9497	0.0001511	0.9594	0.0002801	0.7168	0.004171	4884	0.2147
ENSG00000100372	SLC25A17	solute carrier family 25 member 17 [Source:HGNC Symbol;Acc:HGNC:10987]	-0.3873	0.0002239	-0.3763	0.001953	-0.3867	0.0007536	727.2	0.08962
ENSG00000100376	FAM118A	family with sequence similarity 118 member A [Source:HGNC Symbol;Acc:HGNC:1313]	-0.1165	0.4607	-0.1079	0.5452	-0.1129	0.4894	621	0.108
ENSG00000100379	KCTD17	potassium channel tetramerization domain containing 17 [Source:HGNC Symbol;Acc:HGNC:25705]	0.1608	0.7268	0.1663	0.7207	0.1845	0.6496	296.2	0.2836
ENSG00000100380	ST13	ST13 Hsp70 interacting protein [Source:HGNC Symbol;Acc:HGNC:11343]	-0.06647	0.5455	-0.05482	0.7051	-0.1804	0.1027	7718	0.07283
ENSG00000100387	RBX1	ring-box 1 [Source:HGNC Symbol;Acc:HGNC:9928]	0.1817	0.1241	0.192	0.1519	0.1156	0.3702	1932	0.08955
ENSG00000100393	EP300	E1A binding protein p300 [Source:HGNC Symbol;Acc:HGNC:3373]	0.1352	0.116	0.1458	0.1956	0.01439	0.8999	6309	0.06541
ENSG00000100395	L3MBTL2	L3MBTL histone methyl-lysine binding protein 2 [Source:HGNC Symbol;Acc:HGNC:18594]	-0.1798	0.159	-0.1706	0.2325	-0.1722	0.1962	977.2	0.09567
ENSG00000100401	RANGAP1	Ran GTPase activating protein 1 [Source:HGNC Symbol;Acc:HGNC:9854]	0.08764	0.726	0.09857	0.695	-0.001182	0.9969	2808	0.1542
ENSG00000100403	ZC3H7B	zinc finger CCCH-type containing 7B [Source:HGNC Symbol;Acc:HGNC:30869]	0.1308	0.4136	0.1424	0.3923	0.0452	0.7922	3056	0.1112
ENSG00000100410	PHF5A	PHD finger protein 5A [Source:HGNC Symbol;Acc:HGNC:18000]	-0.04988	0.7824	-0.04004	0.8528	-0.05617	0.7393	577.8	0.1092
ENSG00000100412	ACO2	aconitase 2 [Source:HGNC Symbol;Acc:HGNC:118]	-0.0174	0.9407	-0.005151	0.9852	-0.1121	0.5384	5137	0.1278
ENSG00000100413	POLR3H	RNA polymerase III subunit H [Source:HGNC Symbol;Acc:HGNC:30349]	-0.1558	0.4525	-0.1447	0.493	-0.1597	0.433	964.4	0.142
ENSG00000100416	TRMU	tRNA 5-methylaminomethyl-2-thiouridylate methyltransferase [Source:HGNC Symbol;Acc:HGNC:25481]	-0.08537	0.6403	-0.07489	0.7031	-0.08203	0.6428	1115	0.1163
ENSG00000100417	PMM1	phosphomannomutase 1 [Source:HGNC Symbol;Acc:HGNC:9114]	0.04802	0.8394	0.05734	0.8277	0.06382	0.783	249.9	0.1395
ENSG00000100418	DESI1	desumoylating isopeptidase 1 [Source:HGNC Symbol;Acc:HGNC:24577]	0.278	0.01347	0.2882	0.02323	0.1891	0.07636	2332	0.09152
ENSG00000100422	CERK	ceramide kinase [Source:HGNC Symbol;Acc:HGNC:19256]	-0.2101	0.2242	-0.2007	0.2524	-0.2623	0.1193	2063	0.1267
ENSG00000100425	BRD1	bromodomain containing 1 [Source:HGNC Symbol;Acc:HGNC:1102]	-0.1226	0.3591	-0.1131	0.4451	-0.1622	0.213	1778	0.09424
ENSG00000100426	ZBED4	zinc finger BED-type containing 4 [Source:HGNC Symbol;Acc:HGNC:20721]	-0.03082	0.7751	-0.02098	0.8874	-0.05838	0.5561	1290	0.06536
ENSG00000100439	ABHD4	abhydrolase domain containing 4 [Source:HGNC Symbol;Acc:HGNC:20154]	-0.1568	0.3254	-0.1459	0.3785	-0.2301	0.1174	3488	0.1136
ENSG00000100441	KHNYN	KH and NYN domain containing [Source:HGNC Symbol;Acc:HGNC:20166]	0.05544	0.6381	0.06566	0.6415	-0.04361	0.7248	3979	0.07513
ENSG00000100442	FKBP3	FKBP prolyl isomerase 3 [Source:HGNC Symbol;Acc:HGNC:3719]	0.01971	0.9151	0.02954	0.8873	0.0167	0.9209	807.3	0.1016
ENSG00000100445	SDR39U1	short chain dehydrogenase/reductase family 39U member 1 [Source:HGNC Symbol;Acc:HGNC:20275]	-0.1784	0.5063	-0.1695	0.556	-0.08889	0.7539	192.6	0.1808
ENSG00000100461	RBM23	RNA binding motif protein 23 [Source:HGNC Symbol;Acc:HGNC:20155]	-0.1965	0.01743	-0.1869	0.07219	-0.2699	0.001596	2799	0.06683
ENSG00000100462	PRMT5	protein arginine methyltransferase 5 [Source:HGNC Symbol;Acc:HGNC:10894]	-0.01651	0.9006	-0.006041	0.9747	-0.03151	0.7902	876.5	0.07297
ENSG00000100478	AP4S1	adaptor related protein complex 4 subunit sigma 1 [Source:HGNC Symbol;Acc:HGNC:575]	-0.04562	0.8525	-0.03648	0.8987	-0.01543	0.9516	234.9	0.1421
ENSG00000100479	POLE2	DNA polymerase epsilon 2, accessory subunit [Source:HGNC Symbol;Acc:HGNC:9178]	-0.5925	0.154	-0.5815	0.1612	-0.4774	0.3131	66.43	0.3117
ENSG00000100483	VCPKMT	valosin containing protein lysine methyltransferase [Source:HGNC Symbol;Acc:HGNC:20352]	0.268	0.1964	0.2762	0.2351	0.2899	0.1821	224.1	0.1535
ENSG00000100485	SOS2	SOS Ras/Rho guanine nucleotide exchange factor 2 [Source:HGNC Symbol;Acc:HGNC:11188]	-0.1603	0.4085	-0.1504	0.4605	-0.2084	0.2692	2149	0.135
ENSG00000100490	CDKL1	cyclin dependent kinase like 1 [Source:HGNC Symbol;Acc:HGNC:1781]	0.828	0.005847	0.8414	0.00845	0.9455	0.02468	102.9	0.2479
ENSG00000100503	NIN	ninein [Source:HGNC Symbol;Acc:HGNC:14906]	-0.07972	0.6581	-0.06831	0.7278	-0.1941	0.2228	7020	0.1141
ENSG00000100504	PYGL	glycogen phosphorylase L [Source:HGNC Symbol;Acc:HGNC:9725]	-1.001	6.6e-06	-0.992	1.011e-06	-1.049	0.0001104	5157	0.1938
ENSG00000100505	TRIM9	tripartite motif containing 9 [Source:HGNC Symbol;Acc:HGNC:16288]	-0.5953	0.4753	-0.5862	0.495	-0.7493	0.3903	19.48	0.5677
ENSG00000100519	PSMC6	proteasome 26S subunit, ATPase 6 [Source:HGNC Symbol;Acc:HGNC:9553]	0.06779	0.672	0.07912	0.6522	0.01818	0.92	2149	0.1008
ENSG00000100522	GNPNAT1	glucosamine-phosphate N-acetyltransferase 1 [Source:HGNC Symbol;Acc:HGNC:19980]	0.1429	0.4791	0.1528	0.4944	0.1747	0.3703	419.9	0.1372
ENSG00000100523	DDHD1	DDHD domain containing 1 [Source:HGNC Symbol;Acc:HGNC:19714]	0.369	0.06988	0.3792	0.07156	0.2578	0.2143	3434	0.1583
ENSG00000100526	CDKN3	cyclin dependent kinase inhibitor 3 [Source:HGNC Symbol;Acc:HGNC:1791]	-0.3443	0.2923	-0.3353	0.3259	-0.2312	0.4486	83.6	0.2355
ENSG00000100528	CNIH1	cornichon family AMPA receptor auxiliary protein 1 [Source:HGNC Symbol;Acc:HGNC:19431]	0.03302	0.8936	0.04383	0.8633	-0.005275	0.9838	1473	0.1372
ENSG00000100532	CGRRF1	cell growth regulator with ring finger domain 1 [Source:HGNC Symbol;Acc:HGNC:15528]	0.03702	0.905	0.04527	0.8902	0.0722	0.7947	297.7	0.1701
ENSG00000100554	ATP6V1D	ATPase H+ transporting V1 subunit D [Source:HGNC Symbol;Acc:HGNC:13527]	-0.3245	0.08299	-0.3119	0.09658	-0.3899	0.03714	4391	0.1445
ENSG00000100558	PLEK2	pleckstrin 2 [Source:HGNC Symbol;Acc:HGNC:19238]	-0.1617	0.4394	-0.1512	0.5039	-0.1724	0.3569	406.7	0.1439
ENSG00000100564	PIGH	phosphatidylinositol glycan anchor biosynthesis class H [Source:HGNC Symbol;Acc:HGNC:8964]	0.01809	0.9216	0.02577	0.9026	0.04668	0.7726	705.1	0.1009
ENSG00000100565	LRRC74A	leucine rich repeat containing 74A [Source:HGNC Symbol;Acc:HGNC:23346]	0.2605	0.3932	0.2701	0.4072	0.2069	0.5006	94.19	0.2133
ENSG00000100568	VTI1B	vesicle transport through interaction with t-SNAREs 1B [Source:HGNC Symbol;Acc:HGNC:17793]	-0.1102	0.3901	-0.0984	0.5113	-0.1289	0.305	1230	0.08967
ENSG00000100575	TIMM9	translocase of inner mitochondrial membrane 9 [Source:HGNC Symbol;Acc:HGNC:11819]	-0.3647	0.01843	-0.3543	0.0406	-0.3353	0.02771	308.1	0.125
ENSG00000100577	GSTZ1	glutathione S-transferase zeta 1 [Source:HGNC Symbol;Acc:HGNC:4643]	-0.04752	0.8225	-0.03604	0.8749	-0.07162	0.7197	1289	0.1251
ENSG00000100578	KIAA0586	KIAA0586 [Source:HGNC Symbol;Acc:HGNC:19960]	-0.05177	0.8357	-0.04113	0.8827	0.01281	0.9627	538.7	0.1474
ENSG00000100580	TMED8	transmembrane p24 trafficking protein family member 8 [Source:HGNC Symbol;Acc:HGNC:18633]	-0.008985	0.9641	0.001342	0.9968	-0.00539	0.9779	1065	0.1082
ENSG00000100591	AHSA1	activator of HSP90 ATPase activity 1 [Source:HGNC Symbol;Acc:HGNC:1189]	0.2332	0.115	0.2441	0.1202	0.1714	0.2622	2202	0.1125
ENSG00000100592	DAAM1	dishevelled associated activator of morphogenesis 1 [Source:HGNC Symbol;Acc:HGNC:18142]	-0.3825	0.1153	-0.3722	0.1305	-0.4235	0.0586	412	0.1848
ENSG00000100596	SPTLC2	serine palmitoyltransferase long chain base subunit 2 [Source:HGNC Symbol;Acc:HGNC:11278]	0.5642	0.006559	0.5751	0.007459	0.4684	0.02841	1912	0.171
ENSG00000100599	RIN3	Ras and Rab interactor 3 [Source:HGNC Symbol;Acc:HGNC:18751]	-0.1789	0.33	-0.1691	0.3682	-0.2775	0.0711	7612	0.1306
ENSG00000100600	LGMN	legumain [Source:HGNC Symbol;Acc:HGNC:9472]	-0.247	0.3029	-0.2375	0.3503	-0.4658	0.01582	58520	0.1722
ENSG00000100601	ALKBH1	alkB homolog 1, histone H2A dioxygenase [Source:HGNC Symbol;Acc:HGNC:17911]	0.03932	0.7826	0.04951	0.7799	0.03762	0.7796	559	0.08614
ENSG00000100605	ITPK1	inositol-tetrakisphosphate 1-kinase [Source:HGNC Symbol;Acc:HGNC:6177]	-0.2097	0.2969	-0.1988	0.3266	-0.3227	0.09386	6667	0.1446
ENSG00000100614	PPM1A	protein phosphatase, Mg2+/Mn2+ dependent 1A [Source:HGNC Symbol;Acc:HGNC:9275]	0.1977	0.1488	0.208	0.1699	0.1343	0.3411	2039	0.1029
ENSG00000100628	ASB2	ankyrin repeat and SOCS box containing 2 [Source:HGNC Symbol;Acc:HGNC:16012]	-0.7826	0.107	-0.7682	0.09518	-0.7612	0.02492	338.9	0.3706
ENSG00000100629	CEP128	centrosomal protein 128 [Source:HGNC Symbol;Acc:HGNC:20359]	-0.1878	0.3732	-0.1791	0.4454	-0.0827	0.7178	252.4	0.1481
ENSG00000100632	ERH	ERH mRNA splicing and mitosis factor [Source:HGNC Symbol;Acc:HGNC:3447]	0.07083	0.6019	0.0816	0.5991	0.03609	0.8088	1746	0.0881
ENSG00000100644	HIF1A	hypoxia inducible factor 1 subunit alpha [Source:HGNC Symbol;Acc:HGNC:4910]	0.2239	0.4064	0.2355	0.3992	0.05861	0.845	6419	0.1879
ENSG00000100647	SUSD6	sushi domain containing 6 [Source:HGNC Symbol;Acc:HGNC:19956]	0.5128	0.0001429	0.5226	0.0003702	0.3663	0.008192	8217	0.1155
ENSG00000100650	SRSF5	serine and arginine rich splicing factor 5 [Source:HGNC Symbol;Acc:HGNC:10787]	0.125	0.335	0.1351	0.3717	0.0112	0.9523	10830	0.09205
ENSG00000100664	EIF5	eukaryotic translation initiation factor 5 [Source:HGNC Symbol;Acc:HGNC:3299]	0.3384	0.02103	0.35	0.03107	0.2261	0.2043	12170	0.1182
ENSG00000100697	DICER1	dicer 1, ribonuclease III [Source:HGNC Symbol;Acc:HGNC:17098]	0.3986	0.006136	0.4089	0.00896	0.2996	0.06856	5820	0.1199
ENSG00000100711	ZFYVE21	zinc finger FYVE-type containing 21 [Source:HGNC Symbol;Acc:HGNC:20760]	-0.3456	0.02501	-0.336	0.03339	-0.3434	0.03144	749.1	0.1238
ENSG00000100714	MTHFD1	methylenetetrahydrofolate dehydrogenase, cyclohydrolase and formyltetrahydrofolate synthetase 1 [Source:HGNC Symbol;Acc:HGNC:7432]	0.2085	0.1493	0.2205	0.1507	0.1196	0.4185	2644	0.1086
ENSG00000100722	ZC3H14	zinc finger CCCH-type containing 14 [Source:HGNC Symbol;Acc:HGNC:20509]	-0.2302	0.01248	-0.2199	0.04648	-0.2495	0.01613	1790	0.07506
ENSG00000100726	TELO2	telomere maintenance 2 [Source:HGNC Symbol;Acc:HGNC:29099]	0.0467	0.8732	0.05595	0.8463	0.02972	0.92	1017	0.1653
ENSG00000100731	PCNX1	pecanex 1 [Source:HGNC Symbol;Acc:HGNC:19740]	0.3433	0.03353	0.3547	0.03659	0.2744	0.07387	2245	0.1288
ENSG00000100744	GSKIP	GSK3B interacting protein [Source:HGNC Symbol;Acc:HGNC:20343]	0.04257	0.8703	0.05353	0.8441	0.06385	0.7739	745.7	0.1482
ENSG00000100749	VRK1	VRK serine/threonine kinase 1 [Source:HGNC Symbol;Acc:HGNC:12718]	-0.03472	0.8824	-0.02454	0.9271	0.002342	0.9924	415.9	0.1316
ENSG00000100764	PSMC1	proteasome 26S subunit, ATPase 1 [Source:HGNC Symbol;Acc:HGNC:9547]	0.06534	0.6781	0.07656	0.6598	0.03082	0.8536	1463	0.09865
ENSG00000100767	PAPLN	papilin, proteoglycan like sulfated glycoprotein [Source:HGNC Symbol;Acc:HGNC:19262]	0.5477	0.0198	0.5592	0.01942	0.4299	0.08551	3279	0.1898
ENSG00000100784	RPS6KA5	ribosomal protein S6 kinase A5 [Source:HGNC Symbol;Acc:HGNC:10434]	-0.4191	0.222	-0.4117	0.2532	-0.1588	0.7272	154.8	0.2517
ENSG00000100796	PPP4R3A	protein phosphatase 4 regulatory subunit 3A [Source:HGNC Symbol;Acc:HGNC:20219]	0.1788	0.3448	0.1891	0.3394	0.1256	0.5233	2867	0.134
ENSG00000100802	C14orf93	chromosome 14 open reading frame 93 [Source:HGNC Symbol;Acc:HGNC:20162]	-0.463	0.0003881	-0.4549	0.002837	-0.4301	0.005078	263.5	0.1109
ENSG00000100804	PSMB5	proteasome 20S subunit beta 5 [Source:HGNC Symbol;Acc:HGNC:9542]	-0.04699	0.8257	-0.03595	0.8749	-0.113	0.5437	2277	0.1256
ENSG00000100811	YY1	YY1 transcription factor [Source:HGNC Symbol;Acc:HGNC:12856]	0.08081	0.3472	0.09106	0.4359	-0.006287	0.9586	3391	0.06081
ENSG00000100813	ACIN1	apoptotic chromatin condensation inducer 1 [Source:HGNC Symbol;Acc:HGNC:17066]	0.04134	0.6527	0.05178	0.6921	-0.06974	0.4455	9320	0.0583
ENSG00000100814	CCNB1IP1	cyclin B1 interacting protein 1 [Source:HGNC Symbol;Acc:HGNC:19437]	-0.1576	0.2213	-0.1478	0.3411	-0.1519	0.234	527.7	0.09453
ENSG00000100815	TRIP11	thyroid hormone receptor interactor 11 [Source:HGNC Symbol;Acc:HGNC:12305]	0.1131	0.6273	0.123	0.6075	0.1024	0.6604	1636	0.1495
ENSG00000100823	APEX1	apurinic/apyrimidinic endodeoxyribonuclease 1 [Source:HGNC Symbol;Acc:HGNC:587]	-0.4422	0.0007086	-0.4319	0.001014	-0.5036	0.0007438	3595	0.1102
ENSG00000100836	PABPN1	poly(A) binding protein nuclear 1 [Source:HGNC Symbol;Acc:HGNC:8565]	0.3806	0.001747	0.3896	0.004512	0.3605	0.007366	1017	0.1018
ENSG00000100852	ARHGAP5	Rho GTPase activating protein 5 [Source:HGNC Symbol;Acc:HGNC:675]	0.5925	0.02703	0.6042	0.03079	0.5362	0.05107	1576	0.2149
ENSG00000100865	CINP	cyclin dependent kinase 2 interacting protein [Source:HGNC Symbol;Acc:HGNC:23789]	-0.1621	0.1642	-0.1511	0.2609	-0.1824	0.1107	1212	0.08711
ENSG00000100867	DHRS2	dehydrogenase/reductase 2 [Source:HGNC Symbol;Acc:HGNC:18349]	1.676	0.3115	2.793	0.1238	0.5667	0.7145	39.97	1.185
ENSG00000100883	SRP54	signal recognition particle 54 [Source:HGNC Symbol;Acc:HGNC:11301]	0.09731	0.5385	0.1091	0.5268	0.04023	0.817	2910	0.1051
ENSG00000100884	CPNE6	copine 6 [Source:HGNC Symbol;Acc:HGNC:2319]	2.005	0.001408	1.991	0.003532	1.905	0.02627	39.83	0.5267
ENSG00000100888	CHD8	chromodomain helicase DNA binding protein 8 [Source:HGNC Symbol;Acc:HGNC:20153]	0.1198	0.2162	0.1307	0.275	0.0329	0.7739	4190	0.07111
ENSG00000100897	DCAF11	DDB1 and CUL4 associated factor 11 [Source:HGNC Symbol;Acc:HGNC:20258]	0.2233	0.05686	0.2339	0.07112	0.1514	0.2226	2110	0.09199
ENSG00000100906	NFKBIA	NFKB inhibitor alpha [Source:HGNC Symbol;Acc:HGNC:7797]	1.88	4.714e-11	1.888	4.001e-09	1.74	1.004e-06	6281	0.259
ENSG00000100908	EMC9	ER membrane protein complex subunit 9 [Source:HGNC Symbol;Acc:HGNC:20273]	0.297	0.1554	0.3049	0.1826	0.304	0.1619	207.9	0.1568
ENSG00000100911	PSME2	proteasome activator subunit 2 [Source:HGNC Symbol;Acc:HGNC:9569]	1.392	1.205e-11	1.404	3.402e-10	1.222	5.155e-07	5473	0.1865
ENSG00000100916	BRMS1L	BRMS1 like transcriptional repressor [Source:HGNC Symbol;Acc:HGNC:20512]	0.3213	0.1725	0.3318	0.1993	0.2768	0.2394	230.1	0.1755
ENSG00000100918	REC8	REC8 meiotic recombination protein [Source:HGNC Symbol;Acc:HGNC:16879]	1.159	1.685e-06	1.168	5.981e-06	1.205	7.41e-05	242.7	0.2123
ENSG00000100934	SEC23A	Sec23 homolog A, COPII coat complex component [Source:HGNC Symbol;Acc:HGNC:10701]	0.04552	0.7541	0.05682	0.7296	0.001947	0.9907	2021	0.08868
ENSG00000100938	GMPR2	guanosine monophosphate reductase 2 [Source:HGNC Symbol;Acc:HGNC:4377]	-0.2204	0.01684	-0.2105	0.05254	-0.2686	0.008805	2729	0.07463
ENSG00000100941	PNN	pinin, desmosome associated protein [Source:HGNC Symbol;Acc:HGNC:9162]	0.5342	2.492e-07	0.545	4.846e-06	0.432	0.0003543	3808	0.09165
ENSG00000100949	RABGGTA	Rab geranylgeranyltransferase subunit alpha [Source:HGNC Symbol;Acc:HGNC:9795]	0.1176	0.5036	0.1276	0.4856	0.03197	0.8679	2174	0.1187
ENSG00000100979	PLTP	phospholipid transfer protein [Source:HGNC Symbol;Acc:HGNC:9093]	0.5019	0.06202	0.5096	0.06663	0.4821	0.08871	534.5	0.2102
ENSG00000100982	PCIF1	PDX1 C-terminal inhibiting factor 1 [Source:HGNC Symbol;Acc:HGNC:16200]	-0.0238	0.9	-0.01398	0.9486	-0.06828	0.6665	1703	0.1048
ENSG00000100983	GSS	glutathione synthetase [Source:HGNC Symbol;Acc:HGNC:4624]	-0.0196	0.9006	-0.008421	0.9659	-0.09341	0.4471	2902	0.08671
ENSG00000100985	MMP9	matrix metallopeptidase 9 [Source:HGNC Symbol;Acc:HGNC:7176]	0.9499	2.853e-05	0.9608	0.0001591	0.7826	0.0103	344500	0.1963
ENSG00000100991	TRPC4AP	transient receptor potential cation channel subfamily C member 4 associated protein [Source:HGNC Symbol;Acc:HGNC:16181]	0.2044	0.1087	0.2156	0.1305	0.07569	0.5244	6600	0.09724
ENSG00000100994	PYGB	glycogen phosphorylase B [Source:HGNC Symbol;Acc:HGNC:9723]	-0.06028	0.7418	-0.05041	0.7944	-0.1261	0.4288	2734	0.112
ENSG00000100997	ABHD12	abhydrolase domain containing 12 [Source:HGNC Symbol;Acc:HGNC:15868]	0.04283	0.7493	0.05218	0.7416	-0.07345	0.4938	9596	0.08203
ENSG00000101000	PROCR	protein C receptor [Source:HGNC Symbol;Acc:HGNC:9452]	0.01083	0.9844	0.02105	0.9725	0.001566	0.9979	242.3	0.2881
ENSG00000101003	GINS1	GINS complex subunit 1 [Source:HGNC Symbol;Acc:HGNC:28980]	-0.07942	0.8009	-0.06851	0.84	0.007789	0.9795	320.3	0.1884
ENSG00000101004	NINL	ninein like [Source:HGNC Symbol;Acc:HGNC:29163]	0.1765	0.5477	0.186	0.5288	0.1076	0.7116	629.5	0.1942
ENSG00000101017	CD40	CD40 molecule [Source:HGNC Symbol;Acc:HGNC:11919]	0.7984	0.0001793	0.808	0.0002564	0.6775	0.002094	1881	0.1823
ENSG00000101019	UQCC1	ubiquinol-cytochrome c reductase complex assembly factor 1 [Source:HGNC Symbol;Acc:HGNC:15891]	-0.07644	0.6292	-0.06496	0.7113	-0.1255	0.4057	2021	0.1015
ENSG00000101040	ZMYND8	zinc finger MYND-type containing 8 [Source:HGNC Symbol;Acc:HGNC:9397]	-0.2298	0.09872	-0.2187	0.1299	-0.3029	0.03393	3668	0.1066
ENSG00000101052	IFT52	intraflagellar transport 52 [Source:HGNC Symbol;Acc:HGNC:15901]	-0.07062	0.6414	-0.06165	0.7291	-0.05379	0.7223	862.8	0.09656
ENSG00000101057	MYBL2	MYB proto-oncogene like 2 [Source:HGNC Symbol;Acc:HGNC:7548]	-1.22	0.1435	-1.203	0.09171	-1.135	0.02628	165	0.6279
ENSG00000101079	NDRG3	NDRG family member 3 [Source:HGNC Symbol;Acc:HGNC:14462]	-0.2402	8.138e-05	-0.2301	0.009318	-0.2809	0.0003594	1664	0.05236
ENSG00000101096	NFATC2	nuclear factor of activated T cells 2 [Source:HGNC Symbol;Acc:HGNC:7776]	-0.8143	0.2174	-0.802	0.2072	-1.071	0.04827	49.51	0.4845
ENSG00000101104	PABPC1L	poly(A) binding protein cytoplasmic 1 like [Source:HGNC Symbol;Acc:HGNC:15797]	0.0249	0.9407	0.03558	0.9212	0.09358	0.7342	226.6	0.1833
ENSG00000101109	STK4	serine/threonine kinase 4 [Source:HGNC Symbol;Acc:HGNC:11408]	0.1205	0.2993	0.1313	0.341	0.02069	0.8878	5105	0.08346
ENSG00000101126	ADNP	activity dependent neuroprotector homeobox [Source:HGNC Symbol;Acc:HGNC:15766]	-0.1091	0.398	-0.0982	0.5094	-0.1559	0.2146	2351	0.09009
ENSG00000101132	PFDN4	prefoldin subunit 4 [Source:HGNC Symbol;Acc:HGNC:8868]	0.3068	0.3773	0.3162	0.3923	0.3934	0.2677	178.8	0.2439
ENSG00000101138	CSTF1	cleavage stimulation factor subunit 1 [Source:HGNC Symbol;Acc:HGNC:2483]	-0.1204	0.3444	-0.1108	0.4749	-0.1112	0.3723	794.1	0.09013
ENSG00000101146	RAE1	ribonucleic acid export 1 [Source:HGNC Symbol;Acc:HGNC:9828]	-0.07548	0.3638	-0.06429	0.5984	-0.1034	0.237	1304	0.05854
ENSG00000101150	TPD52L2	TPD52 like 2 [Source:HGNC Symbol;Acc:HGNC:12007]	-0.1143	0.3496	-0.1046	0.4689	-0.2182	0.02526	9341	0.08632
ENSG00000101152	DNAJC5	DnaJ heat shock protein family (Hsp40) member C5 [Source:HGNC Symbol;Acc:HGNC:16235]	0.007605	0.9649	0.01799	0.9262	-0.117	0.2403	10900	0.0931
ENSG00000101158	NELFCD	negative elongation factor complex member C/D [Source:HGNC Symbol;Acc:HGNC:15934]	-0.1892	0.2613	-0.1788	0.3059	-0.2801	0.03155	4414	0.1221
ENSG00000101160	CTSZ	cathepsin Z [Source:HGNC Symbol;Acc:HGNC:2547]	0.1116	0.6204	0.1213	0.6227	0.08065	0.6495	88510	0.1448
ENSG00000101161	PRPF6	pre-mRNA processing factor 6 [Source:HGNC Symbol;Acc:HGNC:15860]	-0.04908	0.7594	-0.03935	0.8278	-0.1409	0.2853	3949	0.09777
ENSG00000101166	PRELID3B	PRELI domain containing 3B [Source:HGNC Symbol;Acc:HGNC:15892]	0.1479	0.2834	0.159	0.3099	0.1179	0.3878	1352	0.09943
ENSG00000101181	MTG2	mitochondrial ribosome associated GTPase 2 [Source:HGNC Symbol;Acc:HGNC:16239]	-0.03202	0.8679	-0.02253	0.918	-0.0688	0.6859	1149	0.1095
ENSG00000101182	PSMA7	proteasome 20S subunit alpha 7 [Source:HGNC Symbol;Acc:HGNC:9536]	0.2046	0.1741	0.2153	0.1881	0.07878	0.5892	9644	0.1121
ENSG00000101187	SLCO4A1	solute carrier organic anion transporter family member 4A1 [Source:HGNC Symbol;Acc:HGNC:10953]	0.0387	0.903	0.05183	0.8738	-0.005824	0.9849	326.1	0.1747
ENSG00000101189	MRGBP	MRG domain binding protein [Source:HGNC Symbol;Acc:HGNC:15866]	0.06472	0.6423	0.07502	0.6599	0.06782	0.6272	538.7	0.08875
ENSG00000101190	TCFL5	transcription factor like 5 [Source:HGNC Symbol;Acc:HGNC:11646]	0.7747	1.382e-06	0.7838	1.371e-05	0.7319	0.0004322	334.5	0.1409
ENSG00000101191	DIDO1	death inducer-obliterator 1 [Source:HGNC Symbol;Acc:HGNC:2680]	0.1103	0.3944	0.1206	0.4006	0.03625	0.8039	3039	0.09052
ENSG00000101193	GID8	GID complex subunit 8 homolog [Source:HGNC Symbol;Acc:HGNC:15857]	-0.03174	0.738	-0.02133	0.8757	-0.08121	0.3673	1856	0.05809
ENSG00000101194	SLC17A9	solute carrier family 17 member 9 [Source:HGNC Symbol;Acc:HGNC:16192]	-0.4655	0.08346	-0.4546	0.07086	-0.5402	0.03596	1891	0.2077
ENSG00000101197	BIRC7	baculoviral IAP repeat containing 7 [Source:HGNC Symbol;Acc:HGNC:13702]	-1.616	0.01034	-1.604	0.00218	-1.578	0.0007304	267.5	0.5151
ENSG00000101198	NKAIN4	sodium/potassium transporting ATPase interacting 4 [Source:HGNC Symbol;Acc:HGNC:16191]	-1.993	0.07539	-1.855	0.03127	-1.849	0.00252	108.7	0.8683
ENSG00000101199	ARFGAP1	ADP ribosylation factor GTPase activating protein 1 [Source:HGNC Symbol;Acc:HGNC:15852]	-0.04664	0.8341	-0.03657	0.8769	-0.1239	0.5145	4067	0.1315
ENSG00000101203	COL20A1	collagen type XX alpha 1 chain [Source:HGNC Symbol;Acc:HGNC:14670]	1.632	0.3258	1.524	0.3346	1.096	0.5871	31.95	1.183
ENSG00000101210	EEF1A2	eukaryotic translation elongation factor 1 alpha 2 [Source:HGNC Symbol;Acc:HGNC:3192]	-0.4159	0.8622	-0.9732	0.6193	-0.5805	0.7184	12.21	1.371
ENSG00000101213	PTK6	protein tyrosine kinase 6 [Source:HGNC Symbol;Acc:HGNC:9617]	0.4868	0.04873	0.4962	0.06137	0.4736	0.04748	125	0.1945
ENSG00000101216	GMEB2	glucocorticoid modulatory element binding protein 2 [Source:HGNC Symbol;Acc:HGNC:4371]	-0.00721	0.9734	0.003024	0.9913	-0.001122	0.9961	746.9	0.116
ENSG00000101220	C20orf27	chromosome 20 open reading frame 27 [Source:HGNC Symbol;Acc:HGNC:15873]	-0.6135	0.01814	-0.6048	0.01157	-0.624	0.02114	1740	0.2098
ENSG00000101224	CDC25B	cell division cycle 25B [Source:HGNC Symbol;Acc:HGNC:1726]	-0.4207	0.03199	-0.4103	0.02967	-0.4706	0.02122	1288	0.1566
ENSG00000101230	ISM1	isthmin 1 [Source:HGNC Symbol;Acc:HGNC:16213]	-1.27	0.005784	-1.254	0.003391	-1.099	0.0004235	72.92	0.3798
ENSG00000101236	RNF24	ring finger protein 24 [Source:HGNC Symbol;Acc:HGNC:13779]	0.2461	0.197	0.2563	0.1937	0.225	0.2427	1192	0.1412
ENSG00000101246	ARFRP1	ADP ribosylation factor related protein 1 [Source:HGNC Symbol;Acc:HGNC:662]	-0.06871	0.7732	-0.05893	0.813	-0.07003	0.7608	932.7	0.1441
ENSG00000101247	NDUFAF5	NADH:ubiquinone oxidoreductase complex assembly factor 5 [Source:HGNC Symbol;Acc:HGNC:15899]	0.03402	0.8512	0.04367	0.8299	0.02545	0.8877	718.4	0.1049
ENSG00000101251	SEL1L2	SEL1L2 adaptor subunit of ERAD E3 ligase [Source:HGNC Symbol;Acc:HGNC:15897]	-0.9585	0.1498	-0.9769	0.07181	-1.033	0.006918	47.13	0.5
ENSG00000101255	TRIB3	tribbles pseudokinase 3 [Source:HGNC Symbol;Acc:HGNC:16228]	-1.73	4.59e-10	-1.719	1.409e-11	-1.708	9.587e-07	317.5	0.2502
ENSG00000101265	RASSF2	Ras association domain family member 2 [Source:HGNC Symbol;Acc:HGNC:9883]	-0.0638	0.8057	-0.05373	0.8451	-0.2454	0.2224	10710	0.1548
ENSG00000101266	CSNK2A1	casein kinase 2 alpha 1 [Source:HGNC Symbol;Acc:HGNC:2457]	0.06423	0.4878	0.07452	0.5526	-0.0202	0.8572	3471	0.06278
ENSG00000101280	ANGPT4	angiopoietin 4 [Source:HGNC Symbol;Acc:HGNC:487]	-1.189	0.06659	-1.174	0.03138	-0.8969	0.09455	371.5	0.5052
ENSG00000101282	RSPO4	R-spondin 4 [Source:HGNC Symbol;Acc:HGNC:16175]	0.2126	0.6949	0.2215	0.6882	0.1958	0.6759	162.6	0.3373
ENSG00000101290	CDS2	CDP-diacylglycerol synthase 2 [Source:HGNC Symbol;Acc:HGNC:1801]	0.1816	0.05842	0.1926	0.111	0.06059	0.6484	9270	0.07517
ENSG00000101294	HM13	histocompatibility minor 13 [Source:HGNC Symbol;Acc:HGNC:16435]	-0.1348	0.2834	-0.124	0.3977	-0.2419	0.01874	13160	0.09066
ENSG00000101310	SEC23B	SEC23 homolog B, COPII coat complex component [Source:HGNC Symbol;Acc:HGNC:10702]	-0.1889	0.02153	-0.178	0.08733	-0.2664	0.004515	3437	0.06623
ENSG00000101333	PLCB4	phospholipase C beta 4 [Source:HGNC Symbol;Acc:HGNC:9059]	2.942	4.908e-05	2.962	0.0006992	3.45	0.002382	52.47	0.6248
ENSG00000101335	MYL9	myosin light chain 9 [Source:HGNC Symbol;Acc:HGNC:15754]	0.06558	0.9072	0.07819	0.8892	0.02576	0.9622	873.1	0.3093
ENSG00000101336	HCK	HCK proto-oncogene, Src family tyrosine kinase [Source:HGNC Symbol;Acc:HGNC:4840]	0.4676	0.002725	0.478	0.003763	0.308	0.02342	10380	0.13
ENSG00000101337	TM9SF4	transmembrane 9 superfamily member 4 [Source:HGNC Symbol;Acc:HGNC:30797]	0.3109	0.0007238	0.3216	0.00332	0.1987	0.03195	3903	0.07762
ENSG00000101343	CRNKL1	crooked neck pre-mRNA splicing factor 1 [Source:HGNC Symbol;Acc:HGNC:15762]	0.1899	0.1077	0.2008	0.143	0.1684	0.1617	1411	0.09008
ENSG00000101346	POFUT1	protein O-fucosyltransferase 1 [Source:HGNC Symbol;Acc:HGNC:14988]	-0.065	0.5663	-0.05497	0.6996	-0.103	0.3333	1442	0.07444
ENSG00000101347	SAMHD1	SAM and HD domain containing deoxynucleoside triphosphate triphosphohydrolase 1 [Source:HGNC Symbol;Acc:HGNC:15925]	0.003701	0.9918	0.01418	0.9696	-0.1475	0.5826	9419	0.176
ENSG00000101350	KIF3B	kinesin family member 3B [Source:HGNC Symbol;Acc:HGNC:6320]	-0.09393	0.4841	-0.08358	0.5988	-0.1146	0.3567	1312	0.09116
ENSG00000101353	MROH8	maestro heat like repeat family member 8 [Source:HGNC Symbol;Acc:HGNC:16125]	-0.8298	0.0254	-0.817	0.02399	-0.7388	0.01129	55.04	0.2981
ENSG00000101361	NOP56	NOP56 ribonucleoprotein [Source:HGNC Symbol;Acc:HGNC:15911]	0.149	0.1503	0.1591	0.1948	0.07758	0.4971	2544	0.07783
ENSG00000101363	MANBAL	mannosidase beta like [Source:HGNC Symbol;Acc:HGNC:15799]	0.3213	0.004721	0.3316	0.01005	0.2685	0.01953	1534	0.09411
ENSG00000101365	IDH3B	isocitrate dehydrogenase (NAD(+)) 3 non-catalytic subunit beta [Source:HGNC Symbol;Acc:HGNC:5385]	-0.09911	0.5585	-0.08785	0.627	-0.1758	0.248	3025	0.1115
ENSG00000101367	MAPRE1	microtubule associated protein RP/EB family member 1 [Source:HGNC Symbol;Acc:HGNC:6890]	0.06511	0.4402	0.0755	0.5424	-0.05261	0.6291	6780	0.05805
ENSG00000101384	JAG1	jagged canonical Notch ligand 1 [Source:HGNC Symbol;Acc:HGNC:6188]	0.5223	0.005876	0.5335	0.007079	0.5349	0.01077	747.5	0.1565
ENSG00000101391	CDK5RAP1	CDK5 regulatory subunit associated protein 1 [Source:HGNC Symbol;Acc:HGNC:15880]	-0.0567	0.6198	-0.04667	0.7475	-0.08445	0.4431	1363	0.07336
ENSG00000101400	SNTA1	syntrophin alpha 1 [Source:HGNC Symbol;Acc:HGNC:11167]	-0.4373	0.05665	-0.4246	0.06853	-0.4232	0.07519	244.1	0.18
ENSG00000101407	TTI1	TELO2 interacting protein 1 [Source:HGNC Symbol;Acc:HGNC:29029]	-0.0825	0.3399	-0.07175	0.5774	-0.08706	0.338	879.3	0.06127
ENSG00000101412	E2F1	E2F transcription factor 1 [Source:HGNC Symbol;Acc:HGNC:3113]	-0.7264	0.03597	-0.713	0.03082	-0.7083	0.0182	151.4	0.2755
ENSG00000101413	RPRD1B	regulation of nuclear pre-mRNA domain containing 1B [Source:HGNC Symbol;Acc:HGNC:16209]	-0.02473	0.8604	-0.01442	0.9354	-0.05779	0.6525	1371	0.08062
ENSG00000101417	PXMP4	peroxisomal membrane protein 4 [Source:HGNC Symbol;Acc:HGNC:15920]	-0.5044	0.001463	-0.496	0.002802	-0.4568	0.006606	333.1	0.1329
ENSG00000101421	CHMP4B	charged multivesicular body protein 4B [Source:HGNC Symbol;Acc:HGNC:16171]	0.4451	8.188e-05	0.4558	0.0004198	0.307	0.008858	7572	0.09706
ENSG00000101425	BPI	bactericidal permeability increasing protein [Source:HGNC Symbol;Acc:HGNC:1095]	1.015	1.581e-05	1.027	3.655e-05	0.9906	0.0001779	515.4	0.2041
ENSG00000101439	CST3	cystatin C [Source:HGNC Symbol;Acc:HGNC:2475]	-0.1982	0.3386	-0.1903	0.3752	-0.2502	0.1214	21140	0.1469
ENSG00000101440	ASIP	agouti signaling protein [Source:HGNC Symbol;Acc:HGNC:745]	-0.4461	0.01061	-0.4352	0.01893	-0.4326	0.02968	299.2	0.1427
ENSG00000101442	ACTR5	actin related protein 5 [Source:HGNC Symbol;Acc:HGNC:14671]	-0.05986	0.7531	-0.05086	0.8192	-0.03179	0.8666	413.9	0.1162
ENSG00000101444	AHCY	adenosylhomocysteinase [Source:HGNC Symbol;Acc:HGNC:343]	-0.3204	0.07428	-0.3106	0.0778	-0.3897	0.02492	5835	0.1392
ENSG00000101452	DHX35	DEAH-box helicase 35 [Source:HGNC Symbol;Acc:HGNC:15861]	-0.2444	0.01418	-0.2331	0.04663	-0.2604	0.01774	1006	0.08098
ENSG00000101457	DNTTIP1	deoxynucleotidyltransferase terminal interacting protein 1 [Source:HGNC Symbol;Acc:HGNC:16160]	0.0215	0.9166	0.03271	0.8772	-0.04592	0.7951	1750	0.1127
ENSG00000101460	MAP1LC3A	microtubule associated protein 1 light chain 3 alpha [Source:HGNC Symbol;Acc:HGNC:6838]	2.422	7.914e-06	2.428	4.029e-05	2.336	0.0002398	288.3	0.4723
ENSG00000101463	SYNDIG1	synapse differentiation inducing 1 [Source:HGNC Symbol;Acc:HGNC:15885]	-2.305	0.003006	-2.238	0.001589	-2.259	0.009522	22.79	0.6468
ENSG00000101464	PIGU	phosphatidylinositol glycan anchor biosynthesis class U [Source:HGNC Symbol;Acc:HGNC:15791]	-0.0955	0.6509	-0.0856	0.7116	-0.06412	0.7562	437.6	0.134
ENSG00000101473	ACOT8	acyl-CoA thioesterase 8 [Source:HGNC Symbol;Acc:HGNC:15919]	-0.1606	0.3405	-0.152	0.4104	-0.1644	0.3427	577.1	0.1194
ENSG00000101474	APMAP	adipocyte plasma membrane associated protein [Source:HGNC Symbol;Acc:HGNC:13238]	-0.3543	0.01196	-0.345	0.01688	-0.4493	0.002385	9561	0.1149
ENSG00000101493	ZNF516	zinc finger protein 516 [Source:HGNC Symbol;Acc:HGNC:28990]	-0.1017	0.4253	-0.09339	0.5209	-0.137	0.2459	2575	0.08822
ENSG00000101544	ADNP2	ADNP homeobox 2 [Source:HGNC Symbol;Acc:HGNC:23803]	0.2313	0.03871	0.2417	0.06884	0.2252	0.04667	1118	0.08882
ENSG00000101557	USP14	ubiquitin specific peptidase 14 [Source:HGNC Symbol;Acc:HGNC:12612]	-0.03365	0.8648	-0.02221	0.9212	-0.07947	0.6432	2049	0.1129
ENSG00000101558	VAPA	VAMP associated protein A [Source:HGNC Symbol;Acc:HGNC:12648]	0.03187	0.8585	0.04225	0.8274	-0.0479	0.7855	4072	0.1026
ENSG00000101574	METTL4	methyltransferase like 4 [Source:HGNC Symbol;Acc:HGNC:24726]	0.5444	0.0117	0.5528	0.01878	0.6056	0.01806	309	0.1761
ENSG00000101577	LPIN2	lipin 2 [Source:HGNC Symbol;Acc:HGNC:14450]	-0.2895	3.357e-05	-0.2792	0.002039	-0.3653	2.786e-05	3352	0.06028
ENSG00000101596	SMCHD1	structural maintenance of chromosomes flexible hinge domain containing 1 [Source:HGNC Symbol;Acc:HGNC:29090]	0.7926	0.002966	0.8034	0.004209	0.7218	0.01576	3201	0.2221
ENSG00000101605	MYOM1	myomesin 1 [Source:HGNC Symbol;Acc:HGNC:7613]	-0.3083	0.384	-0.3005	0.4113	-0.3153	0.3062	111.2	0.248
ENSG00000101608	MYL12A	myosin light chain 12A [Source:HGNC Symbol;Acc:HGNC:16701]	0.2776	0.09846	0.289	0.1137	0.1472	0.4446	11350	0.1287
ENSG00000101639	CEP192	centrosomal protein 192 [Source:HGNC Symbol;Acc:HGNC:25515]	0.2753	0.04496	0.2864	0.05371	0.2433	0.08219	1739	0.1084
ENSG00000101654	RNMT	RNA guanine-7 methyltransferase [Source:HGNC Symbol;Acc:HGNC:10075]	-0.1416	0.2968	-0.1314	0.3848	-0.1844	0.1594	2404	0.09763
ENSG00000101665	SMAD7	SMAD family member 7 [Source:HGNC Symbol;Acc:HGNC:6773]	0.743	1.744e-06	0.7514	6.523e-06	0.6914	0.0001502	1328	0.1363
ENSG00000101670	LIPG	lipase G, endothelial type [Source:HGNC Symbol;Acc:HGNC:6623]	-0.674	0.5868	-0.6589	0.5794	-0.9072	0.3509	41.59	0.8092
ENSG00000101680	LAMA1	laminin subunit alpha 1 [Source:HGNC Symbol;Acc:HGNC:6481]	-0.41	0.3653	-0.4004	0.3949	-0.3484	0.415	41.98	0.3188
ENSG00000101695	RNF125	ring finger protein 125 [Source:HGNC Symbol;Acc:HGNC:21150]	-0.8604	0.004977	-0.851	0.002924	-0.8848	0.00436	786.7	0.2534
ENSG00000101745	ANKRD12	ankyrin repeat domain 12 [Source:HGNC Symbol;Acc:HGNC:29135]	0.3006	0.3189	0.3108	0.3158	0.2833	0.3745	2121	0.2154
ENSG00000101751	POLI	DNA polymerase iota [Source:HGNC Symbol;Acc:HGNC:9182]	0.008244	0.9804	0.01696	0.9626	0.05366	0.8423	444.5	0.1708
ENSG00000101752	MIB1	mindbomb E3 ubiquitin protein ligase 1 [Source:HGNC Symbol;Acc:HGNC:21086]	0.05941	0.8156	0.07045	0.7884	0.1158	0.6068	1052	0.1511
ENSG00000101773	RBBP8	RB binding protein 8, endonuclease [Source:HGNC Symbol;Acc:HGNC:9891]	-0.1333	0.5303	-0.1221	0.5948	-0.09512	0.657	596.5	0.1416
ENSG00000101782	RIOK3	RIO kinase 3 [Source:HGNC Symbol;Acc:HGNC:11451]	0.4031	0.001553	0.4148	0.003327	0.3077	0.02478	4732	0.1068
ENSG00000101811	CSTF2	cleavage stimulation factor subunit 2 [Source:HGNC Symbol;Acc:HGNC:2484]	0.05151	0.7968	0.0627	0.7659	0.0569	0.7717	952.9	0.1201
ENSG00000101843	PSMD10	proteasome 26S subunit, non-ATPase 10 [Source:HGNC Symbol;Acc:HGNC:9555]	0.07568	0.6115	0.0869	0.606	0.04899	0.7459	1349	0.09617
ENSG00000101844	ATG4A	autophagy related 4A cysteine peptidase [Source:HGNC Symbol;Acc:HGNC:16489]	0.1027	0.4805	0.1142	0.4835	0.0897	0.5466	1234	0.09896
ENSG00000101846	STS	steroid sulfatase [Source:HGNC Symbol;Acc:HGNC:11425]	0.1954	0.2283	0.2075	0.2331	0.182	0.2505	1170	0.1187
ENSG00000101849	TBL1X	transducin beta like 1 X-linked [Source:HGNC Symbol;Acc:HGNC:11585]	-0.2113	0.5629	-0.2032	0.5783	-0.1796	0.6246	584.8	0.24
ENSG00000101856	PGRMC1	progesterone receptor membrane component 1 [Source:HGNC Symbol;Acc:HGNC:16090]	0.1317	0.1661	0.1425	0.2399	0.09189	0.3509	1714	0.0711
ENSG00000101868	POLA1	DNA polymerase alpha 1, catalytic subunit [Source:HGNC Symbol;Acc:HGNC:9173]	-0.4254	0.004195	-0.4154	0.007235	-0.4017	0.008208	583.7	0.1231
ENSG00000101882	NKAP	NFKB activating protein [Source:HGNC Symbol;Acc:HGNC:29873]	-0.01409	0.9078	-0.0038	0.984	-0.01423	0.906	764.5	0.06696
ENSG00000101888	NXT2	nuclear transport factor 2 like export factor 2 [Source:HGNC Symbol;Acc:HGNC:18151]	0.4642	0.1099	0.4757	0.1184	0.5724	0.05723	435.3	0.2214
ENSG00000101901	ALG13	ALG13 UDP-N-acetylglucosaminyltransferase subunit [Source:HGNC Symbol;Acc:HGNC:30881]	-0.0357	0.8409	-0.02649	0.9	-0.0276	0.8786	953.1	0.1045
ENSG00000101911	PRPS2	phosphoribosyl pyrophosphate synthetase 2 [Source:HGNC Symbol;Acc:HGNC:9465]	-0.1412	0.3	-0.1316	0.4019	-0.1492	0.2654	1044	0.09792
ENSG00000101916	TLR8	toll like receptor 8 [Source:HGNC Symbol;Acc:HGNC:15632]	-0.1965	0.5815	-0.1874	0.6042	-0.2963	0.3682	2134	0.2334
ENSG00000101928	MOSPD1	motile sperm domain containing 1 [Source:HGNC Symbol;Acc:HGNC:25235]	0.04067	0.8899	0.05206	0.8605	0.02832	0.9205	1923	0.1629
ENSG00000101935	AMMECR1	AMMECR nuclear protein 1 [Source:HGNC Symbol;Acc:HGNC:467]	0.0692	0.8318	0.08039	0.8178	0.1388	0.6222	206.6	0.1921
ENSG00000101940	WDR13	WD repeat domain 13 [Source:HGNC Symbol;Acc:HGNC:14352]	-0.03082	0.892	-0.02125	0.9293	-0.08881	0.6359	1638	0.1256
ENSG00000101945	SUV39H1	suppressor of variegation 3-9 homolog 1 [Source:HGNC Symbol;Acc:HGNC:11479]	-0.238	0.1707	-0.2284	0.2212	-0.2431	0.1623	476.9	0.1296
ENSG00000101966	XIAP	X-linked inhibitor of apoptosis [Source:HGNC Symbol;Acc:HGNC:592]	0.2369	0.1248	0.2483	0.1326	0.1801	0.2469	2467	0.117
ENSG00000101972	STAG2	stromal antigen 2 [Source:HGNC Symbol;Acc:HGNC:11355]	0.0934	0.7071	0.1046	0.6828	0.03148	0.9094	3350	0.1539
ENSG00000101974	ATP11C	ATPase phospholipid transporting 11C [Source:HGNC Symbol;Acc:HGNC:13554]	0.0375	0.8977	0.04803	0.8735	0.09256	0.7041	697.4	0.1612
ENSG00000101986	ABCD1	ATP binding cassette subfamily D member 1 [Source:HGNC Symbol;Acc:HGNC:61]	0.4361	0.03724	0.447	0.03659	0.2958	0.1786	4314	0.1663
ENSG00000101997	CCDC22	coiled-coil domain containing 22 [Source:HGNC Symbol;Acc:HGNC:28909]	-0.08886	0.6605	-0.08041	0.7034	-0.1111	0.5603	1522	0.128
ENSG00000102001	CACNA1F	calcium voltage-gated channel subunit alpha1 F [Source:HGNC Symbol;Acc:HGNC:1393]	0.4106	0.1915	0.42	0.2051	0.4266	0.2341	115.8	0.2332
ENSG00000102003	SYP	synaptophysin [Source:HGNC Symbol;Acc:HGNC:11506]	0.404	0.1045	0.4128	0.1215	0.4185	0.04693	166.7	0.1902
ENSG00000102007	PLP2	proteolipid protein 2 [Source:HGNC Symbol;Acc:HGNC:9087]	-0.04401	0.7835	-0.03446	0.8536	-0.09961	0.4641	1349	0.09677
ENSG00000102024	PLS3	plastin 3 [Source:HGNC Symbol;Acc:HGNC:9091]	-0.8646	0.04366	-0.8539	0.04445	-0.7786	0.05154	33.49	0.3388
ENSG00000102032	RENBP	renin binding protein [Source:HGNC Symbol;Acc:HGNC:9959]	-0.336	0.0691	-0.3262	0.06903	-0.385	0.0363	3374	0.1438
ENSG00000102034	ELF4	E74 like ETS transcription factor 4 [Source:HGNC Symbol;Acc:HGNC:3319]	0.4048	0.00139	0.4158	0.002679	0.2748	0.02303	4640	0.1062
ENSG00000102043	MTMR8	myotubularin related protein 8 [Source:HGNC Symbol;Acc:HGNC:16825]	0.1829	0.6688	0.1929	0.6803	0.2144	0.6057	61.6	0.2695
ENSG00000102054	RBBP7	RB binding protein 7, chromatin remodeling factor [Source:HGNC Symbol;Acc:HGNC:9890]	-0.138	0.07957	-0.1274	0.2396	-0.2118	0.01725	3273	0.06087
ENSG00000102057	KCND1	potassium voltage-gated channel subfamily D member 1 [Source:HGNC Symbol;Acc:HGNC:6237]	-0.5434	0.2779	-0.5328	0.2808	-0.3882	0.528	62.25	0.3618
ENSG00000102078	SLC25A14	solute carrier family 25 member 14 [Source:HGNC Symbol;Acc:HGNC:10984]	0.08069	0.7212	0.08978	0.7293	0.1566	0.4554	219.2	0.1395
ENSG00000102081	FMR1	FMRP translational regulator 1 [Source:HGNC Symbol;Acc:HGNC:3775]	0.854	0.0001186	0.8661	0.0002253	0.8239	0.001182	1390	0.1903
ENSG00000102096	PIM2	Pim-2 proto-oncogene, serine/threonine kinase [Source:HGNC Symbol;Acc:HGNC:8987]	-0.01958	0.952	-0.01096	0.9769	-0.001803	0.9961	336.5	0.1758
ENSG00000102100	SLC35A2	solute carrier family 35 member A2 [Source:HGNC Symbol;Acc:HGNC:11022]	0.1301	0.3857	0.1401	0.3893	0.1035	0.4894	1172	0.105
ENSG00000102103	PQBP1	polyglutamine binding protein 1 [Source:HGNC Symbol;Acc:HGNC:9330]	-0.2051	0.1876	-0.1955	0.2362	-0.2038	0.2049	1007	0.1155
ENSG00000102119	EMD	emerin [Source:HGNC Symbol;Acc:HGNC:3331]	0.08251	0.5881	0.09398	0.5686	0.05462	0.7314	1300	0.0993
ENSG00000102125	TAZ	tafazzin [Source:HGNC Symbol;Acc:HGNC:11577]	-0.1537	0.4187	-0.144	0.4618	-0.1751	0.3455	1194	0.1319
ENSG00000102144	PGK1	phosphoglycerate kinase 1 [Source:HGNC Symbol;Acc:HGNC:8896]	-0.05625	0.7099	-0.044	0.8102	-0.1435	0.2809	19530	0.09359
ENSG00000102158	MAGT1	magnesium transporter 1 [Source:HGNC Symbol;Acc:HGNC:28880]	-0.02756	0.8982	-0.01696	0.9433	-0.1035	0.561	2955	0.1192
ENSG00000102172	SMS	spermine synthase [Source:HGNC Symbol;Acc:HGNC:11123]	-0.4514	0.0003674	-0.4418	0.0007583	-0.5527	0.0002425	5638	0.1078
ENSG00000102178	UBL4A	ubiquitin like 4A [Source:HGNC Symbol;Acc:HGNC:12505]	-0.07853	0.7442	-0.06831	0.7815	-0.1514	0.478	1666	0.1477
ENSG00000102181	CD99L2	CD99 molecule like 2 [Source:HGNC Symbol;Acc:HGNC:18237]	-0.04456	0.7986	-0.03414	0.8619	-0.1238	0.3746	3614	0.1048
ENSG00000102189	EEA1	early endosome antigen 1 [Source:HGNC Symbol;Acc:HGNC:3185]	0.2403	0.3293	0.2524	0.3196	0.2625	0.2875	2051	0.1753
ENSG00000102218	RP2	RP2 activator of ARL3 GTPase [Source:HGNC Symbol;Acc:HGNC:10274]	0.09296	0.5321	0.1043	0.5288	0.04453	0.7595	1938	0.09908
ENSG00000102221	JADE3	jade family PHD finger 3 [Source:HGNC Symbol;Acc:HGNC:22982]	-0.2385	0.6856	-0.2323	0.7035	-0.103	0.8926	44.82	0.3684
ENSG00000102225	CDK16	cyclin dependent kinase 16 [Source:HGNC Symbol;Acc:HGNC:8749]	0.04986	0.7303	0.06063	0.7033	-0.01239	0.9379	2304	0.08892
ENSG00000102226	USP11	ubiquitin specific peptidase 11 [Source:HGNC Symbol;Acc:HGNC:12609]	0.3225	0.04096	0.3338	0.04159	0.2609	0.09433	1810	0.125
ENSG00000102241	HTATSF1	HIV-1 Tat specific factor 1 [Source:HGNC Symbol;Acc:HGNC:5276]	-0.02258	0.8565	-0.01145	0.9469	-0.06406	0.5583	1768	0.0719
ENSG00000102290	PCDH11X	protocadherin 11 X-linked [Source:HGNC Symbol;Acc:HGNC:8656]	0.2732	0.1552	0.2848	0.1727	0.2993	0.1126	451.7	0.1442
ENSG00000102309	PIN4	peptidylprolyl cis/trans isomerase, NIMA-interacting 4 [Source:HGNC Symbol;Acc:HGNC:8992]	-0.3232	0.02836	-0.3133	0.06175	-0.3379	0.02121	331.9	0.1181
ENSG00000102312	PORCN	porcupine O-acyltransferase [Source:HGNC Symbol;Acc:HGNC:17652]	-0.2832	0.2327	-0.2776	0.2541	-0.202	0.4599	430	0.1733
ENSG00000102316	MAGED2	MAGE family member D2 [Source:HGNC Symbol;Acc:HGNC:16353]	0.4192	0.01452	0.4288	0.01616	0.2886	0.06983	3086	0.1393
ENSG00000102317	RBM3	RNA binding motif protein 3 [Source:HGNC Symbol;Acc:HGNC:9900]	-0.1944	0.1997	-0.1834	0.2685	-0.2974	0.04018	13300	0.1121
ENSG00000102349	KLF8	Kruppel like factor 8 [Source:HGNC Symbol;Acc:HGNC:6351]	0.1986	0.1709	0.2106	0.2079	0.2194	0.118	502.8	0.1082
ENSG00000102384	CENPI	centromere protein I [Source:HGNC Symbol;Acc:HGNC:3968]	-0.6096	0.1605	-0.5966	0.1676	-0.312	0.4569	75.15	0.3253
ENSG00000102390	PBDC1	polysaccharide biosynthesis domain containing 1 [Source:HGNC Symbol;Acc:HGNC:28790]	0.1433	0.4266	0.1557	0.4077	0.06688	0.7399	2966	0.1247
ENSG00000102401	ARMCX3	armadillo repeat containing X-linked 3 [Source:HGNC Symbol;Acc:HGNC:24065]	0.04042	0.7364	0.05071	0.7295	-0.005492	0.9676	1700	0.07365
ENSG00000102409	BEX4	brain expressed X-linked 4 [Source:HGNC Symbol;Acc:HGNC:25475]	-0.2053	0.1547	-0.1952	0.2156	-0.2378	0.09733	1266	0.1083
ENSG00000102445	RUBCNL	rubicon like autophagy enhancer [Source:HGNC Symbol;Acc:HGNC:20420]	-0.3278	0.06445	-0.3182	0.0815	-0.3145	0.04682	618.1	0.1383
ENSG00000102466	FGF14	fibroblast growth factor 14 [Source:HGNC Symbol;Acc:HGNC:3671]	0.3894	0.2623	0.4012	0.2658	0.3792	0.1913	107.7	0.2518
ENSG00000102468	HTR2A	5-hydroxytryptamine receptor 2A [Source:HGNC Symbol;Acc:HGNC:5293]	-0.00226	0.998	0.004154	0.9982	0.0766	0.9453	27.66	0.5792
ENSG00000102471	NDFIP2	Nedd4 family interacting protein 2 [Source:HGNC Symbol;Acc:HGNC:18537]	-0.3437	0.1223	-0.3331	0.1581	-0.2977	0.18	219	0.1687
ENSG00000102524	TNFSF13B	TNF superfamily member 13b [Source:HGNC Symbol;Acc:HGNC:11929]	1.859	4.142e-07	1.868	1.286e-06	1.779	5.926e-05	2489	0.3243
ENSG00000102531	FNDC3A	fibronectin type III domain containing 3A [Source:HGNC Symbol;Acc:HGNC:20296]	0.1423	0.4928	0.1529	0.4835	0.06621	0.7726	4006	0.1406
[truncated: 9,758 more rows]

## Sheet: M0z2.2_vs_M0uninf
S2b Table: Differential gene expression of macrophages infected with 2.2 vs Uninfected macrophages: Contrast numerator: macrophage infected with 2.2. Contrast denominator: Uninfected macrophages																																					Significant genes by p going up.
ensemblgeneid	hgncsymbol	description	deseq_logfc	deseq_adjp	edger_logfc	edger_adjp	limma_logfc	limma_adjp	deseq_basemean	deseq_lfcse
ENSG00000000419	DPM1	dolichyl-phosphate mannosyltransferase subunit 1, catalytic [Source:HGNC Symbol;Acc:HGNC:3005]	-0.01053	0.9761	-0.01364	0.9727	0.01737	0.9498	1007	0.114
ENSG00000000457	SCYL3	SCY1 like pseudokinase 3 [Source:HGNC Symbol;Acc:HGNC:19285]	-0.2265	0.2253	-0.2308	0.299	-0.2474	0.1389	462.3	0.1084
ENSG00000000460	C1orf112	chromosome 1 open reading frame 112 [Source:HGNC Symbol;Acc:HGNC:25565]	-0.1595	0.7053	-0.1626	0.7237	-0.1831	0.5669	228.1	0.1772
ENSG00000000938	FGR	FGR proto-oncogene, Src family tyrosine kinase [Source:HGNC Symbol;Acc:HGNC:3697]	0.07365	0.8156	0.07326	0.8386	0.1278	0.5927	17300	0.1217
ENSG00000000971	CFH	complement factor H [Source:HGNC Symbol;Acc:HGNC:4883]	0.6106	0.6042	0.6032	0.6118	-0.1806	0.8953	24.51	0.5381
ENSG00000001036	FUCA2	alpha-L-fucosidase 2 [Source:HGNC Symbol;Acc:HGNC:4008]	-0.08435	0.5104	-0.08676	0.6544	-0.08198	0.4944	7665	0.06243
ENSG00000001084	GCLC	glutamate-cysteine ligase catalytic subunit [Source:HGNC Symbol;Acc:HGNC:4311]	-0.04285	0.898	-0.0447	0.9033	-0.005438	0.9891	13660	0.1146
ENSG00000001167	NFYA	nuclear transcription factor Y subunit alpha [Source:HGNC Symbol;Acc:HGNC:7804]	-0.122	0.6445	-0.1263	0.6732	-0.1081	0.6212	767.2	0.1165
ENSG00000001460	STPG1	sperm tail PG-rich repeat containing 1 [Source:HGNC Symbol;Acc:HGNC:28070]	0.1756	0.7124	0.1724	0.7564	-0.07091	0.887	77.77	0.1987
ENSG00000001461	NIPAL3	NIPA like domain containing 3 [Source:HGNC Symbol;Acc:HGNC:25233]	-0.00944	0.9738	-0.01152	0.9727	-0.00471	0.9863	1209	0.09448
ENSG00000001497	LAS1L	LAS1 like ribosome biogenesis factor [Source:HGNC Symbol;Acc:HGNC:25726]	-0.2088	0.1965	-0.211	0.2511	-0.1967	0.2378	1247	0.09562
ENSG00000001561	ENPP4	ectonucleotide pyrophosphatase/phosphodiesterase 4 [Source:HGNC Symbol;Acc:HGNC:3359]	-0.03	0.974	-0.03526	0.9716	0.06656	0.9318	948.5	0.3013
ENSG00000001629	ANKIB1	ankyrin repeat and IBR domain containing 1 [Source:HGNC Symbol;Acc:HGNC:22215]	0.01477	0.9632	0.01142	0.9744	0.03466	0.8834	1802	0.1049
ENSG00000002016	RAD52	RAD52 homolog, DNA repair protein [Source:HGNC Symbol;Acc:HGNC:9824]	-0.08846	0.729	-0.09078	0.7848	-0.139	0.4553	289.9	0.1048
ENSG00000002330	BAD	BCL2 associated agonist of cell death [Source:HGNC Symbol;Acc:HGNC:936]	0.1004	0.8642	0.09923	0.881	-0.1948	0.643	100.9	0.2119																											Significant genes by p going down.
ENSG00000002549	LAP3	leucine aminopeptidase 3 [Source:HGNC Symbol;Acc:HGNC:18449]	0.1106	0.8521	0.1077	0.8652	0.1071	0.8007	12750	0.2183
ENSG00000002586	CD99	CD99 molecule (Xg blood group) [Source:HGNC Symbol;Acc:HGNC:7082]	-0.06579	0.7618	-0.06943	0.7964	-0.03332	0.8427	12480	0.08677
ENSG00000002587	HS3ST1	heparan sulfate-glucosamine 3-sulfotransferase 1 [Source:HGNC Symbol;Acc:HGNC:5194]	-0.1561	0.8418	-0.1636	0.8397	-0.2886	0.5393	133.2	0.2923
ENSG00000002726	AOC1	amine oxidase copper containing 1 [Source:HGNC Symbol;Acc:HGNC:80]	-0.00148	0.9991	-0.003377	0.9971	0.01837	0.9661	872.2	0.2158
ENSG00000002834	LASP1	LIM and SH3 protein 1 [Source:HGNC Symbol;Acc:HGNC:6513]	-0.0567	0.8537	-0.058	0.8717	-0.06174	0.7864	27720	0.1129
ENSG00000002919	SNX11	sorting nexin 11 [Source:HGNC Symbol;Acc:HGNC:14975]	-0.2388	0.08506	-0.2414	0.1354	-0.2372	0.08284	2208	0.09015
ENSG00000002933	TMEM176A	transmembrane protein 176A [Source:HGNC Symbol;Acc:HGNC:24930]	-0.3355	0.6889	-0.3402	0.6715	-0.1169	0.8736	1402	0.3584
ENSG00000003056	M6PR	mannose-6-phosphate receptor, cation dependent [Source:HGNC Symbol;Acc:HGNC:6752]	-0.05132	0.6183	-0.05338	0.8018	-0.01876	0.8941	16720	0.04636
ENSG00000003096	KLHL13	kelch like family member 13 [Source:HGNC Symbol;Acc:HGNC:22931]	-1.226	0.2992	-1.234	0.262	-1.406	0.07035	47.39	0.6568
ENSG00000003137	CYP26B1	cytochrome P450 family 26 subfamily B member 1 [Source:HGNC Symbol;Acc:HGNC:20581]	6.181	4.628e-08	5.943	1.037e-08	4.991	3.976e-05	19.51	0.9894
ENSG00000003147	ICA1	islet cell autoantigen 1 [Source:HGNC Symbol;Acc:HGNC:5343]	-0.2238	0.2015	-0.2264	0.2573	-0.2123	0.2009	818.4	0.1032
ENSG00000003393	ALS2	alsin Rho guanine nucleotide exchange factor ALS2 [Source:HGNC Symbol;Acc:HGNC:443]	-0.1066	0.3527	-0.1103	0.5301	-0.09961	0.3876	1194	0.06143
ENSG00000003400	CASP10	caspase 10 [Source:HGNC Symbol;Acc:HGNC:1500]	-0.0954	0.7496	-0.09856	0.7599	-0.09302	0.6834	2183	0.1206
ENSG00000003402	CFLAR	CASP8 and FADD like apoptosis regulator [Source:HGNC Symbol;Acc:HGNC:1876]	-0.01981	0.9634	-0.0227	0.9624	-0.02696	0.9316	11750	0.1411
ENSG00000003436	TFPI	tissue factor pathway inhibitor [Source:HGNC Symbol;Acc:HGNC:11760]	0.2782	0.4705	0.2739	0.4982	0.2737	0.4551	2550	0.1932
ENSG00000003509	NDUFAF7	NADH:ubiquinone oxidoreductase complex assembly factor 7 [Source:HGNC Symbol;Acc:HGNC:28816]	-0.2172	0.1804	-0.2198	0.262	-0.2212	0.1632	688.6	0.09691
ENSG00000003756	RBM5	RNA binding motif protein 5 [Source:HGNC Symbol;Acc:HGNC:9902]	-0.1598	0.145	-0.1625	0.2781	-0.1569	0.2205	5027	0.06733
ENSG00000003987	MTMR7	myotubularin related protein 7 [Source:HGNC Symbol;Acc:HGNC:7454]	0.3642	0.3186	0.3592	0.3903	0.1742	0.6442	114	0.2008																															limma p-value plot
ENSG00000004139	SARM1	sterile alpha and TIR motif containing 1 [Source:HGNC Symbol;Acc:HGNC:17074]	-0.008474	0.9915	-0.01181	0.9891	-0.2349	0.5585	99.74	0.2154
ENSG00000004142	POLDIP2	DNA polymerase delta interacting protein 2 [Source:HGNC Symbol;Acc:HGNC:23781]	-0.05375	0.8052	-0.05621	0.8273	-0.05919	0.7325	2838	0.08449
ENSG00000004399	PLXND1	plexin D1 [Source:HGNC Symbol;Acc:HGNC:9107]	-0.09235	0.8044	-0.09497	0.8178	-0.02968	0.9233	33380	0.1437
ENSG00000004455	AK2	adenylate kinase 2 [Source:HGNC Symbol;Acc:HGNC:362]	-0.1643	0.3222	-0.1673	0.3944	-0.177	0.2299	2287	0.09104
ENSG00000004468	CD38	CD38 molecule [Source:HGNC Symbol;Acc:HGNC:1667]	0.6407	0.7287	0.6283	0.7347	0.2117	0.9556	907	0.7589
ENSG00000004478	FKBP4	FKBP prolyl isomerase 4 [Source:HGNC Symbol;Acc:HGNC:3720]	0.2119	0.6636	0.2085	0.6917	0.2111	0.6294	546.9	0.2116
ENSG00000004487	KDM1A	lysine demethylase 1A [Source:HGNC Symbol;Acc:HGNC:29079]	-0.1723	0.0534	-0.1755	0.1795	-0.1758	0.0771	2151	0.05991
ENSG00000004534	RBM6	RNA binding motif protein 6 [Source:HGNC Symbol;Acc:HGNC:9903]	0.002666	0.9926	8.738e-05	0.9996	-0.008654	0.9675	3152	0.0774
ENSG00000004660	CAMKK1	calcium/calmodulin dependent protein kinase kinase 1 [Source:HGNC Symbol;Acc:HGNC:1469]	0.3133	0.3096	0.3121	0.3398	0.3047	0.2538	774.8	0.1704
ENSG00000004700	RECQL	RecQ like helicase [Source:HGNC Symbol;Acc:HGNC:9948]	0.02206	0.9495	0.01945	0.9592	0.0272	0.9185	1987	0.1102
ENSG00000004766	VPS50	VPS50 subunit of EARP/GARPII complex [Source:HGNC Symbol;Acc:HGNC:25956]	0.1087	0.7456	0.1053	0.777	0.1275	0.6248	1472	0.136
ENSG00000004777	ARHGAP33	Rho GTPase activating protein 33 [Source:HGNC Symbol;Acc:HGNC:23085]	0.1418	0.8947	0.1429	0.8975	-0.07864	0.9228	90.18	0.3664
ENSG00000004779	NDUFAB1	NADH:ubiquinone oxidoreductase subunit AB1 [Source:HGNC Symbol;Acc:HGNC:7694]	0.01685	0.9572	0.01591	0.9637	0.02529	0.9183	1431	0.103
ENSG00000004799	PDK4	pyruvate dehydrogenase kinase 4 [Source:HGNC Symbol;Acc:HGNC:8812]	-0.01121	0.993	-0.0191	0.9879	-0.04934	0.9555	483.5	0.347
ENSG00000004809	SLC22A16	solute carrier family 22 member 16 [Source:HGNC Symbol;Acc:HGNC:20302]	-0.1081	0.8544	-0.1109	0.8619	-0.1774	0.6644	178.3	0.2162
ENSG00000004846	ABCB5	ATP binding cassette subfamily B member 5 [Source:HGNC Symbol;Acc:HGNC:46]	1.351	0.004996	1.342	0.009551	0.8389	0.1767	58.28	0.3625
ENSG00000004864	SLC25A13	solute carrier family 25 member 13 [Source:HGNC Symbol;Acc:HGNC:10983]	0.4868	0.00174	0.4855	0.003857	0.5005	0.003657	1526	0.1208
ENSG00000004866	ST7	suppression of tumorigenicity 7 [Source:HGNC Symbol;Acc:HGNC:11351]	0.1479	0.2648	0.1448	0.4227	0.1424	0.2875	1243	0.07539
ENSG00000004897	CDC27	cell division cycle 27 [Source:HGNC Symbol;Acc:HGNC:1728]	0.2064	0.4737	0.2025	0.522	0.2164	0.3897	2022	0.144
ENSG00000004948	CALCR	calcitonin receptor [Source:HGNC Symbol;Acc:HGNC:1440]	0.1311	0.9305	0.1257	0.937	-0.745	0.4907	38.55	0.4925
ENSG00000004961	HCCS	holocytochrome c synthase [Source:HGNC Symbol;Acc:HGNC:4837]	0.06881	0.8188	0.06625	0.8545	0.04262	0.8747	461.8	0.1155
ENSG00000004975	DVL2	dishevelled segment polarity protein 2 [Source:HGNC Symbol;Acc:HGNC:3086]	0.2198	0.3549	0.2162	0.4083	0.2205	0.3082	1293	0.1272
ENSG00000005001	PRSS22	serine protease 22 [Source:HGNC Symbol;Acc:HGNC:14368]	1.593	0.04456	1.589	0.06998	1.336	0.03501	45.08	0.5392
ENSG00000005007	UPF1	UPF1 RNA helicase and ATPase [Source:HGNC Symbol;Acc:HGNC:9962]	-0.06695	0.7779	-0.06983	0.8	-0.06362	0.7312	4538	0.09408
ENSG00000005020	SKAP2	src kinase associated phosphoprotein 2 [Source:HGNC Symbol;Acc:HGNC:15687]	-0.0275	0.9345	-0.03119	0.9319	-0.016	0.9534	2932	0.1078
ENSG00000005022	SLC25A5	solute carrier family 25 member 5 [Source:HGNC Symbol;Acc:HGNC:10991]	-0.1437	0.6839	-0.1457	0.6944	-0.1102	0.7193	10980	0.1515
ENSG00000005059	MCUB	mitochondrial calcium uniporter dominant negative subunit beta [Source:HGNC Symbol;Acc:HGNC:26076]	-0.09443	0.8624	-0.09954	0.8587	-0.0983	0.8166	697.1	0.197
ENSG00000005075	POLR2J	RNA polymerase II subunit J [Source:HGNC Symbol;Acc:HGNC:9197]	-0.2144	0.4929	-0.217	0.505	-0.2409	0.4008	680.8	0.1543
ENSG00000005100	DHX33	DEAH-box helicase 33 [Source:HGNC Symbol;Acc:HGNC:16718]	-0.04152	0.8827	-0.04306	0.9041	-0.1056	0.607	316.6	0.09869
ENSG00000005156	LIG3	DNA ligase 3 [Source:HGNC Symbol;Acc:HGNC:6600]	-0.02805	0.9354	-0.02916	0.9416	-0.01501	0.9556	646.6	0.1133
ENSG00000005175	RPAP3	RNA polymerase II associated protein 3 [Source:HGNC Symbol;Acc:HGNC:26151]	-0.04728	0.9194	-0.05095	0.9188	-0.01861	0.9594	940.7	0.1528
ENSG00000005187	ACSM3	acyl-CoA synthetase medium chain family member 3 [Source:HGNC Symbol;Acc:HGNC:10522]	0.2903	0.4989	0.2873	0.5496	0.05283	0.9226	122	0.211
ENSG00000005194	CIAPIN1	cytokine induced apoptosis inhibitor 1 [Source:HGNC Symbol;Acc:HGNC:28050]	-0.08623	0.6497	-0.088	0.7018	-0.07617	0.6441	1440	0.08331																															deseq p-value plot
ENSG00000005206	SPPL2B	signal peptide peptidase like 2B [Source:HGNC Symbol;Acc:HGNC:30627]	-0.3084	0.3424	-0.3113	0.3471	-0.3267	0.2617	531.3	0.1753
ENSG00000005238	FAM214B	family with sequence similarity 214 member B [Source:HGNC Symbol;Acc:HGNC:25666]	-0.09777	0.65	-0.1002	0.6869	-0.1017	0.5265	4813	0.0945
ENSG00000005243	COPZ2	COPI coat complex subunit zeta 2 [Source:HGNC Symbol;Acc:HGNC:19356]	-0.001625	0.9983	-0.005597	0.9915	-0.07678	0.7723	234.4	0.1249
ENSG00000005249	PRKAR2B	protein kinase cAMP-dependent type II regulatory subunit beta [Source:HGNC Symbol;Acc:HGNC:9392]	0.1369	0.848	0.128	0.8686	0.1263	0.8583	266	0.2641
ENSG00000005302	MSL3	MSL complex subunit 3 [Source:HGNC Symbol;Acc:HGNC:7370]	-0.08872	0.7642	-0.09145	0.7796	-0.09333	0.6842	1786	0.1182
ENSG00000005339	CREBBP	CREB binding protein [Source:HGNC Symbol;Acc:HGNC:2348]	0.3149	0.01159	0.3121	0.03376	0.2968	0.02242	3894	0.09086
ENSG00000005379	TSPOAP1	TSPO associated protein 1 [Source:HGNC Symbol;Acc:HGNC:16831]	0.5613	0.05669	0.5608	0.0829	0.5212	0.08918	244.8	0.1969
ENSG00000005381	MPO	myeloperoxidase [Source:HGNC Symbol;Acc:HGNC:7218]	-0.2601	0.4491	-0.2613	0.4788	-0.5175	0.1314	311.6	0.174
ENSG00000005436	GCFC2	GC-rich sequence DNA-binding factor 2 [Source:HGNC Symbol;Acc:HGNC:1317]	0.3969	0.02994	0.3889	0.09085	0.3612	0.09699	228.3	0.1274
ENSG00000005469	CROT	carnitine O-octanoyltransferase [Source:HGNC Symbol;Acc:HGNC:2366]	-0.04623	0.8892	-0.05065	0.8927	-0.007305	0.9805	641.6	0.1154
ENSG00000005471	ABCB4	ATP binding cassette subfamily B member 4 [Source:HGNC Symbol;Acc:HGNC:45]	-0.1725	0.7282	-0.1777	0.7277	-0.1912	0.6031	372.9	0.2041
ENSG00000005483	KMT2E	lysine methyltransferase 2E [Source:HGNC Symbol;Acc:HGNC:18541]	0.3241	0.05669	0.3211	0.09009	0.3046	0.08815	2455	0.1137
ENSG00000005486	RHBDD2	rhomboid domain containing 2 [Source:HGNC Symbol;Acc:HGNC:23082]	-0.1949	0.4764	-0.1994	0.4773	-0.1951	0.4153	2070	0.1365
ENSG00000005700	IBTK	inhibitor of Bruton tyrosine kinase [Source:HGNC Symbol;Acc:HGNC:17853]	0.1152	0.7454	0.1117	0.7717	0.1059	0.7233	3485	0.1435
ENSG00000005801	ZNF195	zinc finger protein 195 [Source:HGNC Symbol;Acc:HGNC:12986]	0.04588	0.8721	0.04318	0.9018	0.04515	0.8358	576.3	0.1014
ENSG00000005810	MYCBP2	MYC binding protein 2 [Source:HGNC Symbol;Acc:HGNC:23386]	0.3922	0.02505	0.3906	0.0366	0.3984	0.03451	2882	0.1229
ENSG00000005844	ITGAL	integrin subunit alpha L [Source:HGNC Symbol;Acc:HGNC:6148]	-0.1127	0.841	-0.116	0.839	-0.13	0.7629	3220	0.21
ENSG00000005882	PDK2	pyruvate dehydrogenase kinase 2 [Source:HGNC Symbol;Acc:HGNC:8810]	-0.3243	0.1868	-0.3276	0.1882	-0.2831	0.2519	938.3	0.1461
ENSG00000005884	ITGA3	integrin subunit alpha 3 [Source:HGNC Symbol;Acc:HGNC:6139]	-0.06362	0.9325	-0.06529	0.9332	-0.002062	0.9973	9104	0.2439
ENSG00000005889	ZFX	zinc finger protein X-linked [Source:HGNC Symbol;Acc:HGNC:12869]	0.9252	4.577e-07	0.9227	2.23e-06	0.9512	3.43e-05	1324	0.1585
ENSG00000005893	LAMP2	lysosomal associated membrane protein 2 [Source:HGNC Symbol;Acc:HGNC:6501]	0.1045	0.7413	0.1008	0.7848	0.1093	0.702	17680	0.1282
ENSG00000006007	GDE1	glycerophosphodiester phosphodiesterase 1 [Source:HGNC Symbol;Acc:HGNC:29644]	-0.1997	0.1544	-0.2033	0.219	-0.1945	0.18	5116	0.08553
ENSG00000006025	OSBPL7	oxysterol binding protein like 7 [Source:HGNC Symbol;Acc:HGNC:16387]	-0.08517	0.836	-0.08976	0.8415	-0.1439	0.6333	354.9	0.1543
ENSG00000006062	MAP3K14	mitogen-activated protein kinase kinase kinase 14 [Source:HGNC Symbol;Acc:HGNC:6853]	-0.4027	0.06022	-0.4055	0.05654	-0.4011	0.06396	1302	0.1429
ENSG00000006118	TMEM132A	transmembrane protein 132A [Source:HGNC Symbol;Acc:HGNC:31092]	0.3591	0.6656	0.3574	0.6609	0.3843	0.5753	656.5	0.3596
ENSG00000006125	AP2B1	adaptor related protein complex 2 subunit beta 1 [Source:HGNC Symbol;Acc:HGNC:563]	-0.0905	0.5529	-0.09212	0.6396	-0.09397	0.4801	3388	0.07236
ENSG00000006194	ZNF263	zinc finger protein 263 [Source:HGNC Symbol;Acc:HGNC:13056]	-0.2207	0.1255	-0.2237	0.1773	-0.2266	0.1358	1646	0.08999
ENSG00000006282	SPATA20	spermatogenesis associated 20 [Source:HGNC Symbol;Acc:HGNC:26125]	-0.0833	0.8251	-0.0855	0.8272	-0.05682	0.8604	4346	0.143
ENSG00000006283	CACNA1G	calcium voltage-gated channel subunit alpha1 G [Source:HGNC Symbol;Acc:HGNC:1394]	2.582	4.411e-06	2.552	1.372e-05	2	0.02878	27.67	0.4781
ENSG00000006327	TNFRSF12A	TNF receptor superfamily member 12A [Source:HGNC Symbol;Acc:HGNC:18152]	0.1773	0.8052	0.1762	0.8182	0.1206	0.7985	628.5	0.278
ENSG00000006432	MAP3K9	mitogen-activated protein kinase kinase kinase 9 [Source:HGNC Symbol;Acc:HGNC:6861]	0.5091	0.429	0.5054	0.4737	0.2053	0.7312	35.32	0.3296
ENSG00000006451	RALA	RAS like proto-oncogene A [Source:HGNC Symbol;Acc:HGNC:9839]	0.06756	0.8899	0.06403	0.9018	0.07538	0.849	4175	0.1697
ENSG00000006453	BAIAP2L1	BAR/IMD domain containing adaptor protein 2 like 1 [Source:HGNC Symbol;Acc:HGNC:21649]	-0.1619	0.6733	-0.1664	0.6769	-0.2037	0.4899	544.4	0.166																															edger p-value plot
ENSG00000006459	KDM7A	lysine demethylase 7A [Source:HGNC Symbol;Acc:HGNC:22224]	0.00019	1	-0.00379	0.9956	0.006143	0.9892	2253	0.1456
ENSG00000006530	AGK	acylglycerol kinase [Source:HGNC Symbol;Acc:HGNC:21869]	-0.268	0.04996	-0.271	0.09339	-0.2641	0.06025	903.4	0.0922
ENSG00000006534	ALDH3B1	aldehyde dehydrogenase 3 family member B1 [Source:HGNC Symbol;Acc:HGNC:410]	-0.06903	0.8383	-0.07072	0.8442	-0.06772	0.7979	7735	0.127
ENSG00000006576	PHTF2	putative homeodomain transcription factor 2 [Source:HGNC Symbol;Acc:HGNC:13411]	0.05896	0.9024	0.05551	0.9148	0.06698	0.8548	1570	0.1628
ENSG00000006607	FARP2	FERM, ARH/RhoGEF and pleckstrin domain protein 2 [Source:HGNC Symbol;Acc:HGNC:16460]	-0.05144	0.8255	-0.05352	0.8492	-0.04645	0.8027	1093	0.08846
ENSG00000006625	GGCT	gamma-glutamylcyclotransferase [Source:HGNC Symbol;Acc:HGNC:21705]	-0.05907	0.9127	-0.06296	0.9139	-0.07332	0.835	318.4	0.1785
ENSG00000006634	DBF4	DBF4 zinc finger [Source:HGNC Symbol;Acc:HGNC:17364]	2.664	2.765e-21	2.659	2.028e-15	2.681	4.641e-08	757.5	0.2604
ENSG00000006652	IFRD1	interferon related developmental regulator 1 [Source:HGNC Symbol;Acc:HGNC:5456]	0.7129	1.618e-05	0.7113	5.765e-05	0.709	0.0004264	1596	0.1387
ENSG00000006695	COX10	cytochrome c oxidase assembly factor heme A:farnesyltransferase COX10 [Source:HGNC Symbol;Acc:HGNC:2260]	0.004156	0.9863	0.0018	0.9965	0.01719	0.9233	686.5	0.07277
ENSG00000006704	GTF2IRD1	GTF2I repeat domain containing 1 [Source:HGNC Symbol;Acc:HGNC:4661]	0.1009	0.7185	0.09828	0.7643	0.1074	0.645	656.3	0.1159
ENSG00000006712	PAF1	PAF1 homolog, Paf1/RNA polymerase II complex component [Source:HGNC Symbol;Acc:HGNC:25459]	-0.1154	0.4515	-0.1177	0.5434	-0.1162	0.4052	1451	0.07748
ENSG00000006715	VPS41	VPS41 subunit of HOPS complex [Source:HGNC Symbol;Acc:HGNC:12713]	0.01856	0.9391	0.01604	0.9566	0.007551	0.9725	5394	0.07795
ENSG00000006744	ELAC2	elaC ribonuclease Z 2 [Source:HGNC Symbol;Acc:HGNC:14198]	-0.1912	0.2036	-0.1938	0.262	-0.1942	0.1669	2438	0.08847
ENSG00000006747	SCIN	scinderin [Source:HGNC Symbol;Acc:HGNC:21695]	0.6072	0.1332	0.6088	0.16	0.624	0.07133	265.5	0.2506
ENSG00000006756	ARSD	arylsulfatase D [Source:HGNC Symbol;Acc:HGNC:717]	-0.2709	0.13	-0.2746	0.1436	-0.2812	0.1054	2129	0.1112
ENSG00000006757	PNPLA4	patatin like phospholipase domain containing 4 [Source:HGNC Symbol;Acc:HGNC:24887]	-0.2344	0.4838	-0.2362	0.5079	-0.2559	0.3613	330.8	0.166
ENSG00000006831	ADIPOR2	adiponectin receptor 2 [Source:HGNC Symbol;Acc:HGNC:24041]	-0.149	0.1545	-0.1516	0.3008	-0.1556	0.1484	3278	0.06386
ENSG00000006837	CDKL3	cyclin dependent kinase like 3 [Source:HGNC Symbol;Acc:HGNC:15483]	-0.0002185	1	-0.004612	0.9956	-0.1107	0.7561	144.3	0.1661
ENSG00000007038	PRSS21	serine protease 21 [Source:HGNC Symbol;Acc:HGNC:9485]	-0.06685	0.8927	-0.07039	0.8925	-0.08962	0.8126	531	0.1703
ENSG00000007047	MARK4	microtubule affinity regulating kinase 4 [Source:HGNC Symbol;Acc:HGNC:13538]	-0.09861	0.73	-0.1016	0.7468	-0.1035	0.6543	930.4	0.1172
ENSG00000007080	CCDC124	coiled-coil domain containing 124 [Source:HGNC Symbol;Acc:HGNC:25171]	-0.175	0.6032	-0.178	0.6105	-0.1851	0.524	1178	0.1539
ENSG00000007129	CEACAM21	CEA cell adhesion molecule 21 [Source:HGNC Symbol;Acc:HGNC:28834]	-0.0996	0.8754	-0.09835	0.8847	-0.2059	0.6535	205.1	0.2276
ENSG00000007168	PAFAH1B1	platelet activating factor acetylhydrolase 1b regulatory subunit 1 [Source:HGNC Symbol;Acc:HGNC:8574]	0.09067	0.4917	0.08779	0.6515	0.08146	0.5557	4916	0.0651
ENSG00000007202	KIAA0100	KIAA0100 [Source:HGNC Symbol;Acc:HGNC:28960]	-0.08553	0.7207	-0.08669	0.7533	-0.0526	0.7695	12060	0.09898
ENSG00000007237	GAS7	growth arrest specific 7 [Source:HGNC Symbol;Acc:HGNC:4169]	0.0454	0.9194	0.04392	0.9255	0.06627	0.8287	9284	0.1466
ENSG00000007264	MATK	megakaryocyte-associated tyrosine kinase [Source:HGNC Symbol;Acc:HGNC:6906]	-0.2167	0.5704	-0.2177	0.5729	-0.2224	0.4906	4145	0.1791
ENSG00000007341	ST7L	suppression of tumorigenicity 7 like [Source:HGNC Symbol;Acc:HGNC:18441]	0.002703	0.9965	-0.0008821	0.9989	0.01119	0.9725	409.7	0.1297
ENSG00000007376	RPUSD1	RNA pseudouridine synthase domain containing 1 [Source:HGNC Symbol;Acc:HGNC:14173]	-0.007995	0.9884	-0.01128	0.9848	-0.0255	0.9487	597.9	0.1637
ENSG00000007384	RHBDF1	rhomboid 5 homolog 1 [Source:HGNC Symbol;Acc:HGNC:20561]	0.1126	0.836	0.1122	0.8423	0.08981	0.8304	964.1	0.2043
ENSG00000007392	LUC7L	LUC7 like [Source:HGNC Symbol;Acc:HGNC:6723]	-0.0979	0.6441	-0.1018	0.6782	-0.0918	0.6187	1462	0.09346
ENSG00000007520	TSR3	TSR3 ribosome maturation factor [Source:HGNC Symbol;Acc:HGNC:14175]	-0.09352	0.8086	-0.09709	0.8182	-0.1184	0.7119	663.4	0.1501
ENSG00000007541	PIGQ	phosphatidylinositol glycan anchor biosynthesis class Q [Source:HGNC Symbol;Acc:HGNC:14135]	-0.2814	0.3848	-0.2832	0.3855	-0.2887	0.3233	1308	0.1706
ENSG00000007545	CRAMP1	cramped chromatin regulator homolog 1 [Source:HGNC Symbol;Acc:HGNC:14122]	0.3328	0.4138	0.3296	0.4805	0.0864	0.8604	83.12	0.2111
ENSG00000007866	TEAD3	TEA domain transcription factor 3 [Source:HGNC Symbol;Acc:HGNC:11716]	-0.07366	0.9625	-0.07428	0.9611	-0.1877	0.7312	390.8	0.5142
ENSG00000007923	DNAJC11	DnaJ heat shock protein family (Hsp40) member C11 [Source:HGNC Symbol;Acc:HGNC:25570]	-0.105	0.5744	-0.1065	0.6312	-0.1033	0.5388	1558	0.08752
ENSG00000007944	MYLIP	myosin regulatory light chain interacting protein [Source:HGNC Symbol;Acc:HGNC:21155]	1.731	1.405e-11	1.727	1.109e-09	1.732	0.000288	411.7	0.2295
ENSG00000007952	NOX1	NADPH oxidase 1 [Source:HGNC Symbol;Acc:HGNC:7889]	-0.002793	0.9994	-0.002745	0.9996	-1.462	0.3282	22.03	0.7214
ENSG00000007968	E2F2	E2F transcription factor 2 [Source:HGNC Symbol;Acc:HGNC:3114]	0.2346	0.7264	0.2336	0.7437	0.2207	0.582	162.9	0.2759
ENSG00000008018	PSMB1	proteasome 20S subunit beta 1 [Source:HGNC Symbol;Acc:HGNC:9537]	-0.0146	0.9512	-0.01736	0.9534	-0.02758	0.8827	3837	0.07529
ENSG00000008083	JARID2	jumonji and AT-rich interaction domain containing 2 [Source:HGNC Symbol;Acc:HGNC:6196]	0.22	0.3087	0.2185	0.3506	0.2163	0.2917	3504	0.1195
ENSG00000008086	CDKL5	cyclin dependent kinase like 5 [Source:HGNC Symbol;Acc:HGNC:11411]	0.1712	0.5776	0.1698	0.6312	0.1527	0.5528	366.4	0.1434
ENSG00000008118	CAMK1G	calcium/calmodulin dependent protein kinase IG [Source:HGNC Symbol;Acc:HGNC:14585]	2.94	2.567e-11	2.932	7.165e-09	2.631	0.001127	183.6	0.3943
ENSG00000008128	CDK11A	cyclin dependent kinase 11A [Source:HGNC Symbol;Acc:HGNC:1730]	0.07753	0.7905	0.07548	0.8242	0.1072	0.6398	754	0.1144
ENSG00000008130	NADK	NAD kinase [Source:HGNC Symbol;Acc:HGNC:29831]	0.07407	0.8465	0.0722	0.862	0.09534	0.7159	9920	0.1413
ENSG00000008226	DLEC1	DLEC1 cilia and flagella associated protein [Source:HGNC Symbol;Acc:HGNC:2899]	0.8018	0.2222	0.7945	0.262	0.05053	0.9639	35.06	0.382
ENSG00000008256	CYTH3	cytohesin 3 [Source:HGNC Symbol;Acc:HGNC:9504]	-0.1079	0.6325	-0.1093	0.6643	-0.1129	0.5349	1273	0.1
ENSG00000008282	SYPL1	synaptophysin like 1 [Source:HGNC Symbol;Acc:HGNC:11507]	0.05259	0.9125	0.0483	0.9251	0.07642	0.8272	1917	0.1588
ENSG00000008283	CYB561	cytochrome b561 [Source:HGNC Symbol;Acc:HGNC:2571]	-0.1129	0.7558	-0.1173	0.765	-0.1225	0.6656	671.3	0.1459
ENSG00000008294	SPAG9	sperm associated antigen 9 [Source:HGNC Symbol;Acc:HGNC:14524]	0.1837	0.1641	0.1817	0.2964	0.198	0.1774	8058	0.08006
ENSG00000008300	CELSR3	cadherin EGF LAG seven-pass G-type receptor 3 [Source:HGNC Symbol;Acc:HGNC:3230]	1.367	5.204e-05	1.362	0.0001975	1.303	0.009936	171.6	0.2794
ENSG00000008311	AASS	aminoadipate-semialdehyde synthase [Source:HGNC Symbol;Acc:HGNC:17366]	0.5109	0.5562	0.5004	0.5863	-0.4228	0.6817	49.96	0.4119
ENSG00000008382	MPND	MPN domain containing [Source:HGNC Symbol;Acc:HGNC:25934]	-0.01976	0.9631	-0.02089	0.963	-0.02852	0.9318	1550	0.1397
ENSG00000008394	MGST1	microsomal glutathione S-transferase 1 [Source:HGNC Symbol;Acc:HGNC:7061]	0.09039	0.8773	0.09192	0.8818	0.1153	0.8003	9968	0.2089
ENSG00000008405	CRY1	cryptochrome circadian regulator 1 [Source:HGNC Symbol;Acc:HGNC:2384]	0.8582	8.539e-08	0.854	1.181e-06	0.8272	2.994e-05	691.1	0.1398
ENSG00000008441	NFIX	nuclear factor I X [Source:HGNC Symbol;Acc:HGNC:7788]	0.103	0.9028	0.1022	0.9121	-0.203	0.7544	79.56	0.286
ENSG00000008513	ST3GAL1	ST3 beta-galactoside alpha-2,3-sialyltransferase 1 [Source:HGNC Symbol;Acc:HGNC:10862]	0.04089	0.9304	0.03801	0.9393	0.05003	0.8679	8190	0.1532
ENSG00000008516	MMP25	matrix metallopeptidase 25 [Source:HGNC Symbol;Acc:HGNC:14246]	-0.688	0.2723	-0.6926	0.262	-0.9728	0.158	537.6	0.3544
ENSG00000008517	IL32	interleukin 32 [Source:HGNC Symbol;Acc:HGNC:16830]	-0.1331	0.692	-0.1363	0.7018	-0.1455	0.5666	2159	0.1433
ENSG00000008710	PKD1	polycystin 1, transient receptor potential channel interacting [Source:HGNC Symbol;Acc:HGNC:9008]	-0.1009	0.81	-0.1036	0.8171	-0.09412	0.7824	1539	0.1628
ENSG00000008735	MAPK8IP2	mitogen-activated protein kinase 8 interacting protein 2 [Source:HGNC Symbol;Acc:HGNC:6883]	1.355	0.03071	1.337	0.04512	0.4536	0.6461	27.5	0.437
ENSG00000008838	MED24	mediator complex subunit 24 [Source:HGNC Symbol;Acc:HGNC:22963]	-0.1111	0.6115	-0.1132	0.6448	-0.1191	0.4907	2549	0.09945
ENSG00000008853	RHOBTB2	Rho related BTB domain containing 2 [Source:HGNC Symbol;Acc:HGNC:18756]	0.02645	0.9674	0.02635	0.9698	0.01238	0.9831	4171	0.2132
ENSG00000008869	HEATR5B	HEAT repeat containing 5B [Source:HGNC Symbol;Acc:HGNC:29273]	0.06753	0.7249	0.06552	0.7896	0.07547	0.6333	1685	0.07888
ENSG00000008952	SEC62	SEC62 homolog, preprotein translocation factor [Source:HGNC Symbol;Acc:HGNC:11846]	-0.01426	0.9678	-0.01783	0.963	-0.01858	0.951	4034	0.1167
ENSG00000008988	RPS20	ribosomal protein S20 [Source:HGNC Symbol;Acc:HGNC:10405]	-0.09656	0.6111	-0.09964	0.6794	-0.06648	0.729	14180	0.08621
ENSG00000009307	CSDE1	cold shock domain containing E1 [Source:HGNC Symbol;Acc:HGNC:29905]	-0.07756	0.6671	-0.08002	0.7468	-0.03827	0.8548	19350	0.07807
ENSG00000009335	UBE3C	ubiquitin protein ligase E3C [Source:HGNC Symbol;Acc:HGNC:16803]	0.08243	0.4203	0.07958	0.6398	0.07733	0.4889	2993	0.05265
ENSG00000009413	REV3L	REV3 like, DNA directed polymerase zeta catalytic subunit [Source:HGNC Symbol;Acc:HGNC:9968]	1.307	0.0001278	1.298	0.0005441	0.9452	0.03777	56.5	0.2792
ENSG00000009780	FAM76A	family with sequence similarity 76 member A [Source:HGNC Symbol;Acc:HGNC:28530]	0.02173	0.9316	0.01789	0.9565	0.01436	0.945	500.9	0.08266
ENSG00000009790	TRAF3IP3	TRAF3 interacting protein 3 [Source:HGNC Symbol;Acc:HGNC:30766]	-0.1974	0.7224	-0.2028	0.7226	-0.2684	0.4928	335.7	0.2296
ENSG00000009830	POMT2	protein O-mannosyltransferase 2 [Source:HGNC Symbol;Acc:HGNC:19743]	-0.0957	0.6899	-0.09677	0.7403	-0.1235	0.5213	529.2	0.1024
ENSG00000009844	VTA1	vesicle trafficking 1 [Source:HGNC Symbol;Acc:HGNC:20954]	0.2056	0.4402	0.2027	0.4914	0.2385	0.2959	1196	0.1357
ENSG00000009950	MLXIPL	MLX interacting protein like [Source:HGNC Symbol;Acc:HGNC:12744]	0.1087	0.8881	0.1116	0.8911	0.09841	0.8548	188.1	0.2698
ENSG00000009954	BAZ1B	bromodomain adjacent to zinc finger domain 1B [Source:HGNC Symbol;Acc:HGNC:961]	0.03349	0.8364	0.03099	0.8962	0.02805	0.8417	4181	0.06094
ENSG00000010017	RANBP9	RAN binding protein 9 [Source:HGNC Symbol;Acc:HGNC:13727]	0.04482	0.8589	0.04046	0.8969	0.06607	0.7119	1005	0.09167
ENSG00000010030	ETV7	ETS variant transcription factor 7 [Source:HGNC Symbol;Acc:HGNC:18160]	1.74	0.002753	1.737	0.004058	1.477	0.2412	316.5	0.4462
ENSG00000010072	SPRTN	SprT-like N-terminal domain [Source:HGNC Symbol;Acc:HGNC:25356]	-0.1354	0.5054	-0.1395	0.5924	-0.1544	0.3634	424	0.09932
ENSG00000010165	EEF1AKNMT	eEF1A lysine and N-terminal methyltransferase [Source:HGNC Symbol;Acc:HGNC:24248]	-0.08865	0.6823	-0.09057	0.7182	-0.09868	0.5716	1883	0.09276
ENSG00000010219	DYRK4	dual specificity tyrosine phosphorylation regulated kinase 4 [Source:HGNC Symbol;Acc:HGNC:3095]	0.5666	0.04428	0.5633	0.05583	0.5156	0.0965	1617	0.1916
ENSG00000010244	ZNF207	zinc finger protein 207 [Source:HGNC Symbol;Acc:HGNC:12998]	-0.03035	0.9106	-0.0325	0.9204	-0.03402	0.8615	6626	0.0894
ENSG00000010256	UQCRC1	ubiquinol-cytochrome c reductase core protein 1 [Source:HGNC Symbol;Acc:HGNC:12585]	-0.02345	0.9495	-0.02489	0.9517	-0.01012	0.9716	6401	0.1172
ENSG00000010270	STARD3NL	STARD3 N-terminal like [Source:HGNC Symbol;Acc:HGNC:19169]	-0.06772	0.7787	-0.07139	0.803	-0.06662	0.7129	1963	0.09552
ENSG00000010278	CD9	CD9 molecule [Source:HGNC Symbol;Acc:HGNC:1709]	-0.08195	0.841	-0.08422	0.8445	-0.04637	0.9039	18060	0.1528
ENSG00000010292	NCAPD2	non-SMC condensin I complex subunit D2 [Source:HGNC Symbol;Acc:HGNC:24305]	-0.1641	0.3031	-0.1671	0.3605	-0.1671	0.2632	2116	0.08854
ENSG00000010295	IFFO1	intermediate filament family orphan 1 [Source:HGNC Symbol;Acc:HGNC:24970]	-0.2593	0.4274	-0.2644	0.4196	-0.2326	0.4401	3620	0.1674
ENSG00000010310	GIPR	gastric inhibitory polypeptide receptor [Source:HGNC Symbol;Acc:HGNC:4271]	0.2474	0.848	0.2406	0.862	-0.1389	0.8953	49.26	0.4776
ENSG00000010318	PHF7	PHD finger protein 7 [Source:HGNC Symbol;Acc:HGNC:18458]	0.008623	0.9734	0.004056	0.9917	0.001598	0.995	517.1	0.08468
ENSG00000010322	NISCH	nischarin [Source:HGNC Symbol;Acc:HGNC:18006]	-0.309	0.2013	-0.3128	0.1971	-0.3007	0.2007	4546	0.1425
ENSG00000010327	STAB1	stabilin 1 [Source:HGNC Symbol;Acc:HGNC:18628]	-0.8539	0.2548	-0.8615	0.1955	-0.7472	0.3388	17650	0.4291
ENSG00000010361	FUZ	fuzzy planar cell polarity protein [Source:HGNC Symbol;Acc:HGNC:26219]	-0.04175	0.9285	-0.0442	0.9305	-0.07566	0.8204	465.6	0.1522
ENSG00000010539	ZNF200	zinc finger protein 200 [Source:HGNC Symbol;Acc:HGNC:12993]	-0.08643	0.7608	-0.09041	0.7899	-0.07519	0.7491	504.1	0.1135
ENSG00000010610	CD4	CD4 molecule [Source:HGNC Symbol;Acc:HGNC:1678]	-0.374	0.3556	-0.377	0.3508	-0.2798	0.4684	32060	0.2167
ENSG00000010626	LRRC23	leucine rich repeat containing 23 [Source:HGNC Symbol;Acc:HGNC:19138]	-0.419	0.01748	-0.4213	0.02766	-0.451	0.01867	416.3	0.1263
ENSG00000010671	BTK	Bruton tyrosine kinase [Source:HGNC Symbol;Acc:HGNC:1133]	-0.1655	0.1519	-0.1683	0.2784	-0.1654	0.1731	5285	0.07059
ENSG00000010704	HFE	homeostatic iron regulator [Source:HGNC Symbol;Acc:HGNC:4886]	-0.3494	0.08128	-0.3528	0.08452	-0.3448	0.1243	1429	0.1309
ENSG00000010803	SCMH1	Scm polycomb group protein homolog 1 [Source:HGNC Symbol;Acc:HGNC:19003]	-0.245	0.2111	-0.2474	0.2624	-0.2559	0.1729	553.4	0.1147
ENSG00000010810	FYN	FYN proto-oncogene, Src family tyrosine kinase [Source:HGNC Symbol;Acc:HGNC:4037]	-0.033	0.9536	-0.03663	0.9528	-0.137	0.7279	388.9	0.1801
ENSG00000010818	HIVEP2	HIVEP zinc finger 2 [Source:HGNC Symbol;Acc:HGNC:4921]	1.045	0.0005947	1.043	0.0014	1.16	0.001807	844.2	0.2423
ENSG00000010932	FMO1	flavin containing dimethylaniline monoxygenase 1 [Source:HGNC Symbol;Acc:HGNC:3769]	-0.1983	0.9186	-0.2043	0.9234	-0.9658	0.1957	14.97	0.6331
ENSG00000011007	ELOA	elongin A [Source:HGNC Symbol;Acc:HGNC:11620]	-0.03695	0.8388	-0.0397	0.8686	-0.04147	0.7618	2795	0.06818
ENSG00000011009	LYPLA2	lysophospholipase 2 [Source:HGNC Symbol;Acc:HGNC:6738]	-0.2215	0.2857	-0.2237	0.3041	-0.229	0.2307	2274	0.1164
ENSG00000011021	CLCN6	chloride voltage-gated channel 6 [Source:HGNC Symbol;Acc:HGNC:2024]	0.1722	0.2905	0.1696	0.3905	0.1694	0.2351	2015	0.09115
ENSG00000011028	MRC2	mannose receptor C type 2 [Source:HGNC Symbol;Acc:HGNC:16875]	-0.1948	0.7543	-0.1983	0.7518	-0.1289	0.8204	9653	0.249
ENSG00000011083	SLC6A7	solute carrier family 6 member 7 [Source:HGNC Symbol;Acc:HGNC:11054]	0.2121	0.792	0.2155	0.801	0.1484	0.8348	829.3	0.3145
ENSG00000011105	TSPAN9	tetraspanin 9 [Source:HGNC Symbol;Acc:HGNC:21640]	-0.1175	0.726	-0.1235	0.7222	-0.1069	0.7125	1725	0.1378
ENSG00000011114	BTBD7	BTB domain containing 7 [Source:HGNC Symbol;Acc:HGNC:18269]	0.2888	0.002995	0.2857	0.02413	0.2884	0.007992	2431	0.07454
ENSG00000011132	APBA3	amyloid beta precursor protein binding family A member 3 [Source:HGNC Symbol;Acc:HGNC:580]	-0.0237	0.9616	-0.02785	0.9593	-0.09912	0.7767	448.1	0.1629
ENSG00000011143	MKS1	MKS transition zone complex subunit 1 [Source:HGNC Symbol;Acc:HGNC:7121]	-0.1682	0.3933	-0.1703	0.491	-0.2093	0.2292	347.8	0.1034
ENSG00000011198	ABHD5	abhydrolase domain containing 5 [Source:HGNC Symbol;Acc:HGNC:21396]	0.2716	0.1061	0.2689	0.1635	0.2796	0.09145	2582	0.1067
ENSG00000011201	ANOS1	anosmin 1 [Source:HGNC Symbol;Acc:HGNC:6211]	0.184	0.6561	0.1805	0.6818	0.1439	0.6482	685.1	0.1804
ENSG00000011243	AKAP8L	A-kinase anchoring protein 8 like [Source:HGNC Symbol;Acc:HGNC:29857]	0.2458	0.1234	0.2423	0.1952	0.2264	0.1487	1816	0.09989
ENSG00000011258	MBTD1	mbt domain containing 1 [Source:HGNC Symbol;Acc:HGNC:19866]	0.1153	0.7584	0.1113	0.7897	0.1273	0.6581	732.9	0.1505
ENSG00000011260	UTP18	UTP18 small subunit processome component [Source:HGNC Symbol;Acc:HGNC:24274]	0.1516	0.1553	0.1483	0.3449	0.1504	0.1847	2423	0.06509
ENSG00000011275	RNF216	ring finger protein 216 [Source:HGNC Symbol;Acc:HGNC:21698]	0.1229	0.4476	0.1199	0.549	0.115	0.4487	2931	0.082
ENSG00000011295	TTC19	tetratricopeptide repeat domain 19 [Source:HGNC Symbol;Acc:HGNC:26006]	0.05576	0.8628	0.05287	0.8843	0.05948	0.8094	1040	0.1167
ENSG00000011304	PTBP1	polypyrimidine tract binding protein 1 [Source:HGNC Symbol;Acc:HGNC:9583]	0.03088	0.9124	0.02886	0.9305	0.03076	0.8782	7650	0.09275
ENSG00000011376	LARS2	leucyl-tRNA synthetase 2, mitochondrial [Source:HGNC Symbol;Acc:HGNC:17095]	-0.1326	0.5466	-0.1334	0.5888	-0.115	0.5613	1218	0.1047
ENSG00000011405	PIK3C2A	phosphatidylinositol-4-phosphate 3-kinase catalytic subunit type 2 alpha [Source:HGNC Symbol;Acc:HGNC:8971]	0.1995	0.5036	0.1955	0.5468	0.2174	0.3982	1753	0.146
ENSG00000011422	PLAUR	plasminogen activator, urokinase receptor [Source:HGNC Symbol;Acc:HGNC:9053]	0.2772	0.3743	0.275	0.4152	0.2961	0.223	10290	0.1652
ENSG00000011426	ANLN	anillin actin binding protein [Source:HGNC Symbol;Acc:HGNC:14082]	0.179	0.8469	0.1802	0.8524	0.316	0.5658	206.9	0.3419
ENSG00000011451	WIZ	WIZ zinc finger [Source:HGNC Symbol;Acc:HGNC:30917]	-0.1176	0.7151	-0.1212	0.7215	-0.1275	0.6051	883.9	0.1339
ENSG00000011454	RABGAP1	RAB GTPase activating protein 1 [Source:HGNC Symbol;Acc:HGNC:17155]	-0.04267	0.8158	-0.04587	0.8455	-0.04863	0.7446	2346	0.07056
ENSG00000011478	QPCTL	glutaminyl-peptide cyclotransferase like [Source:HGNC Symbol;Acc:HGNC:25952]	-0.257	0.2447	-0.2594	0.2896	-0.325	0.1091	538.1	0.1268
ENSG00000011485	PPP5C	protein phosphatase 5 catalytic subunit [Source:HGNC Symbol;Acc:HGNC:9322]	-0.04747	0.8548	-0.04946	0.8686	-0.05141	0.7999	1364	0.09525
ENSG00000011523	CEP68	centrosomal protein 68 [Source:HGNC Symbol;Acc:HGNC:29076]	0.429	0.08447	0.426	0.1455	0.3403	0.1899	154.6	0.1617
ENSG00000011566	MAP4K3	mitogen-activated protein kinase kinase kinase kinase 3 [Source:HGNC Symbol;Acc:HGNC:6865]	0.2164	0.5024	0.2134	0.5422	0.248	0.3471	1541	0.1581
ENSG00000011600	TYROBP	transmembrane immune signaling adaptor TYROBP [Source:HGNC Symbol;Acc:HGNC:12449]	-0.1885	0.4697	-0.1914	0.5195	-0.1082	0.6342	39040	0.1308
ENSG00000011638	TMEM159	transmembrane protein 159 [Source:HGNC Symbol;Acc:HGNC:30136]	-0.05587	0.9124	-0.05994	0.9089	-0.06088	0.8758	966.2	0.1685
ENSG00000012048	BRCA1	BRCA1 DNA repair associated [Source:HGNC Symbol;Acc:HGNC:1100]	-0.1312	0.5155	-0.1323	0.5691	-0.111	0.5527	1321	0.09782
ENSG00000012061	ERCC1	ERCC excision repair 1, endonuclease non-catalytic subunit [Source:HGNC Symbol;Acc:HGNC:3433]	-0.1412	0.6778	-0.1442	0.6815	-0.1525	0.5599	965	0.1462
ENSG00000012124	CD22	CD22 molecule [Source:HGNC Symbol;Acc:HGNC:1643]	-0.1199	0.7336	-0.1215	0.7422	-0.08101	0.7793	6964	0.1441
ENSG00000012171	SEMA3B	semaphorin 3B [Source:HGNC Symbol;Acc:HGNC:10724]	0.4772	0.3807	0.47	0.427	0.01348	0.9897	63.37	0.2876
ENSG00000012174	MBTPS2	membrane bound transcription factor peptidase, site 2 [Source:HGNC Symbol;Acc:HGNC:15455]	0.1024	0.7558	0.09877	0.7942	0.1291	0.597	644	0.1323
ENSG00000012211	PRICKLE3	prickle planar cell polarity protein 3 [Source:HGNC Symbol;Acc:HGNC:6645]	0.0804	0.8415	0.0769	0.8665	0.03315	0.9284	398.9	0.1502
ENSG00000012232	EXTL3	exostosin like glycosyltransferase 3 [Source:HGNC Symbol;Acc:HGNC:3518]	0.04816	0.8476	0.04515	0.8806	0.03627	0.8616	1624	0.09255
ENSG00000012660	ELOVL5	ELOVL fatty acid elongase 5 [Source:HGNC Symbol;Acc:HGNC:21308]	-0.02853	0.9566	-0.03007	0.9564	-0.02073	0.9557	4820	0.166
ENSG00000012779	ALOX5	arachidonate 5-lipoxygenase [Source:HGNC Symbol;Acc:HGNC:435]	-0.3689	0.534	-0.3746	0.5241	-0.3519	0.5022	2606	0.2845
ENSG00000012817	KDM5D	lysine demethylase 5D [Source:HGNC Symbol;Acc:HGNC:11115]	-0.1308	0.9724	-0.1201	0.8271	-0.09408	0.8593	1593	1.204
ENSG00000012822	CALCOCO1	calcium binding and coiled-coil domain 1 [Source:HGNC Symbol;Acc:HGNC:29306]	-0.111	0.7655	-0.1126	0.7752	-0.1425	0.6147	5568	0.1488
ENSG00000012963	UBR7	ubiquitin protein ligase E3 component n-recognin 7 [Source:HGNC Symbol;Acc:HGNC:20344]	0.02645	0.9512	0.02459	0.9564	0.03012	0.9246	1981	0.1369
ENSG00000012983	MAP4K5	mitogen-activated protein kinase kinase kinase kinase 5 [Source:HGNC Symbol;Acc:HGNC:6867]	0.2758	0.353	0.271	0.3995	0.307	0.2532	1077	0.1591
ENSG00000013016	EHD3	EH domain containing 3 [Source:HGNC Symbol;Acc:HGNC:3244]	-0.06925	0.9351	-0.0695	0.9376	-0.1217	0.8357	342.9	0.2744
ENSG00000013275	PSMC4	proteasome 26S subunit, ATPase 4 [Source:HGNC Symbol;Acc:HGNC:9551]	-0.143	0.5219	-0.1453	0.5514	-0.1575	0.4019	2507	0.1077
ENSG00000013288	MAN2B2	mannosidase alpha class 2B member 2 [Source:HGNC Symbol;Acc:HGNC:29623]	-0.001518	0.9981	-0.003682	0.9937	-0.003361	0.9905	6176	0.1021
ENSG00000013306	SLC25A39	solute carrier family 25 member 39 [Source:HGNC Symbol;Acc:HGNC:24279]	-0.005495	0.9919	-0.007689	0.9891	-0.006303	0.9891	3283	0.1471
ENSG00000013364	MVP	major vault protein [Source:HGNC Symbol;Acc:HGNC:7531]	-0.02068	0.9628	-0.02168	0.963	-0.006844	0.9836	12660	0.1452
ENSG00000013374	NUB1	negative regulator of ubiquitin like proteins 1 [Source:HGNC Symbol;Acc:HGNC:17623]	-0.08824	0.8586	-0.09126	0.8572	-0.07576	0.8409	2299	0.1798
ENSG00000013375	PGM3	phosphoglucomutase 3 [Source:HGNC Symbol;Acc:HGNC:8907]	0.1097	0.663	0.1066	0.7244	0.1342	0.5035	600.4	0.1089
ENSG00000013392	RWDD2A	RWD domain containing 2A [Source:HGNC Symbol;Acc:HGNC:21385]	-0.1227	0.7919	-0.1253	0.8065	-0.1591	0.6729	300	0.1818
ENSG00000013441	CLK1	CDC like kinase 1 [Source:HGNC Symbol;Acc:HGNC:2068]	0.7629	0.000559	0.7597	0.001221	0.7244	0.004378	3724	0.176
ENSG00000013503	POLR3B	RNA polymerase III subunit B [Source:HGNC Symbol;Acc:HGNC:30348]	0.06976	0.836	0.06775	0.867	0.03648	0.8996	311.7	0.1267
ENSG00000013523	ANGEL1	angel homolog 1 [Source:HGNC Symbol;Acc:HGNC:19961]	-0.1282	0.5298	-0.1305	0.5734	-0.126	0.4735	6646	0.09795
ENSG00000013561	RNF14	ring finger protein 14 [Source:HGNC Symbol;Acc:HGNC:10058]	0.08118	0.72	0.07854	0.7773	0.08304	0.6442	1974	0.09379
ENSG00000013563	DNASE1L1	deoxyribonuclease 1 like 1 [Source:HGNC Symbol;Acc:HGNC:2957]	-0.04686	0.9193	-0.0495	0.9243	-0.1652	0.5427	230.7	0.1508
ENSG00000013573	DDX11	DEAD/H-box helicase 11 [Source:HGNC Symbol;Acc:HGNC:2736]	-0.037	0.9601	-0.0391	0.9611	-0.156	0.747	313.3	0.2429
ENSG00000013583	HEBP1	heme binding protein 1 [Source:HGNC Symbol;Acc:HGNC:17176]	-0.266	0.0539	-0.2685	0.08928	-0.2419	0.07055	5779	0.09262
ENSG00000013588	GPRC5A	G protein-coupled receptor class C group 5 member A [Source:HGNC Symbol;Acc:HGNC:9836]	1.844	0.01305	1.818	0.02095	0.7699	0.5351	35.69	0.5387
ENSG00000013619	MAMLD1	mastermind like domain containing 1 [Source:HGNC Symbol;Acc:HGNC:2568]	0.219	0.7413	0.2181	0.7547	0.1689	0.7618	214.7	0.2691
ENSG00000013725	CD6	CD6 molecule [Source:HGNC Symbol;Acc:HGNC:1691]	0.2052	0.6832	0.2029	0.707	0.122	0.7483	284.5	0.2154
ENSG00000013810	TACC3	transforming acidic coiled-coil containing protein 3 [Source:HGNC Symbol;Acc:HGNC:11524]	-0.01616	0.9627	-0.02029	0.9571	-0.01806	0.9493	2589	0.1133
ENSG00000014123	UFL1	UFM1 specific ligase 1 [Source:HGNC Symbol;Acc:HGNC:23039]	-0.1278	0.6111	-0.1308	0.6353	-0.1067	0.6335	2231	0.1141
ENSG00000014164	ZC3H3	zinc finger CCCH-type containing 3 [Source:HGNC Symbol;Acc:HGNC:28972]	0.4944	0.03679	0.4904	0.05287	0.496	0.04547	1023	0.1631
ENSG00000014216	CAPN1	calpain 1 [Source:HGNC Symbol;Acc:HGNC:1476]	-0.03276	0.9199	-0.03485	0.9243	-0.01298	0.9504	8789	0.1072
ENSG00000014257	ACP3	acid phosphatase 3 [Source:HGNC Symbol;Acc:HGNC:125]	-0.3065	0.3898	-0.3086	0.4279	-0.4808	0.07797	147.4	0.1873
ENSG00000014824	SLC30A9	solute carrier family 30 member 9 [Source:HGNC Symbol;Acc:HGNC:1329]	0.06261	0.8544	0.05968	0.8757	0.07637	0.7673	2023	0.1254
ENSG00000014914	MTMR11	myotubularin related protein 11 [Source:HGNC Symbol;Acc:HGNC:24307]	0.375	0.5199	0.3738	0.5595	0.008805	0.9927	80.48	0.2816
ENSG00000015133	CCDC88C	coiled-coil domain containing 88C [Source:HGNC Symbol;Acc:HGNC:19967]	0.1708	0.6369	0.1694	0.6557	0.1407	0.6543	767.2	0.1602
ENSG00000015153	YAF2	YY1 associated factor 2 [Source:HGNC Symbol;Acc:HGNC:17363]	0.4935	0.0382	0.4901	0.06761	0.5294	0.03394	370.4	0.1636
ENSG00000015171	ZMYND11	zinc finger MYND-type containing 11 [Source:HGNC Symbol;Acc:HGNC:16966]	0.0192	0.9524	0.01631	0.963	0.0327	0.8939	1934	0.102
ENSG00000015285	WAS	WASP actin nucleation promoting factor [Source:HGNC Symbol;Acc:HGNC:12731]	-0.1904	0.4679	-0.1954	0.4719	-0.1714	0.4536	2967	0.1318
ENSG00000015475	BID	BH3 interacting domain death agonist [Source:HGNC Symbol;Acc:HGNC:1050]	0.02534	0.9566	0.02189	0.963	0.01386	0.9696	3729	0.1483
ENSG00000015532	XYLT2	xylosyltransferase 2 [Source:HGNC Symbol;Acc:HGNC:15517]	-0.09474	0.8121	-0.09772	0.8197	-0.1108	0.7271	773.4	0.1543
ENSG00000015568	RGPD5	RANBP2 like and GRIP domain containing 5 [Source:HGNC Symbol;Acc:HGNC:32418]	1.065	0.3587	1.056	0.3999	0.473	0.7985	18.01	0.6199
ENSG00000015676	NUDCD3	NudC domain containing 3 [Source:HGNC Symbol;Acc:HGNC:22208]	-0.1932	0.2234	-0.1958	0.2736	-0.1961	0.1831	2866	0.09226
ENSG00000016391	CHDH	choline dehydrogenase [Source:HGNC Symbol;Acc:HGNC:24288]	-0.2655	0.8294	-0.2744	0.8264	-0.9302	0.2565	51.79	0.4629
ENSG00000016864	GLT8D1	glycosyltransferase 8 domain containing 1 [Source:HGNC Symbol;Acc:HGNC:24870]	-0.06429	0.7455	-0.06729	0.7933	-0.05499	0.7447	979	0.08018
ENSG00000017260	ATP2C1	ATPase secretory pathway Ca2+ transporting 1 [Source:HGNC Symbol;Acc:HGNC:13211]	0.08891	0.7933	0.08551	0.8204	0.07812	0.7751	3752	0.1332
ENSG00000017427	IGF1	insulin like growth factor 1 [Source:HGNC Symbol;Acc:HGNC:5464]	-0.8096	0.4296	-0.8211	0.3629	-0.8675	0.2701	186.2	0.525
ENSG00000017483	SLC38A5	solute carrier family 38 member 5 [Source:HGNC Symbol;Acc:HGNC:18070]	1.187	0.6755	1.15	0.6681	-0.2078	0.9668	41.6	1.222
ENSG00000017797	RALBP1	ralA binding protein 1 [Source:HGNC Symbol;Acc:HGNC:9841]	-0.03412	0.8589	-0.03658	0.8836	-0.0413	0.7787	3625	0.06986
ENSG00000018189	RUFY3	RUN and FYVE domain containing 3 [Source:HGNC Symbol;Acc:HGNC:30285]	0.006707	0.9894	0.00344	0.9963	0.009831	0.9797	1927	0.1503
ENSG00000018280	SLC11A1	solute carrier family 11 member 1 [Source:HGNC Symbol;Acc:HGNC:10907]	-0.1099	0.8673	-0.1112	0.869	-0.09122	0.8664	9879	0.2367
ENSG00000018408	WWTR1	WW domain containing transcription regulator 1 [Source:HGNC Symbol;Acc:HGNC:24042]	-0.08929	0.8682	-0.08883	0.8773	-0.1106	0.752	369	0.1936
ENSG00000018510	AGPS	alkylglycerone phosphate synthase [Source:HGNC Symbol;Acc:HGNC:327]	0.3023	0.1008	0.3	0.1468	0.3001	0.1259	4720	0.1177
ENSG00000018610	CXorf56	chromosome X open reading frame 56 [Source:HGNC Symbol;Acc:HGNC:26239]	-0.02639	0.9047	-0.03062	0.9165	-0.0198	0.9158	943.6	0.07509
ENSG00000018699	TTC27	tetratricopeptide repeat domain 27 [Source:HGNC Symbol;Acc:HGNC:25986]	-0.05902	0.8353	-0.06208	0.8564	-0.06286	0.7724	414.9	0.1059
ENSG00000018869	ZNF582	zinc finger protein 582 [Source:HGNC Symbol;Acc:HGNC:26421]	-0.1533	0.5658	-0.1572	0.6099	-0.1908	0.3468	417.1	0.1256
ENSG00000019144	PHLDB1	pleckstrin homology like domain family B member 1 [Source:HGNC Symbol;Acc:HGNC:23697]	-0.0009306	0.9991	-0.003915	0.9964	-0.1086	0.7461	362.5	0.1672
ENSG00000019169	MARCO	macrophage receptor with collagenous structure [Source:HGNC Symbol;Acc:HGNC:6895]	0.01935	0.9823	0.01693	0.9858	0.1146	0.855	13630	0.265
ENSG00000019485	PRDM11	PR/SET domain 11 [Source:HGNC Symbol;Acc:HGNC:13996]	-0.1166	0.7655	-0.12	0.7922	-0.2349	0.4	188.6	0.1563
ENSG00000019582	CD74	CD74 molecule [Source:HGNC Symbol;Acc:HGNC:1697]	-0.2642	0.726	-0.2697	0.5165	-0.2239	0.3306	222900	0.3104
ENSG00000019991	HGF	hepatocyte growth factor [Source:HGNC Symbol;Acc:HGNC:4893]	-0.8877	0.3155	-0.8983	0.2478	-0.945	0.048	222.3	0.4872
ENSG00000019995	ZRANB1	zinc finger RANBP2-type containing 1 [Source:HGNC Symbol;Acc:HGNC:18224]	0.06661	0.7899	0.06372	0.8325	0.09537	0.602	872.8	0.09793
ENSG00000020129	NCDN	neurochondrin [Source:HGNC Symbol;Acc:HGNC:17597]	-0.009189	0.988	-0.01098	0.9866	-0.05445	0.9007	565.9	0.1797
ENSG00000020256	ZFP64	ZFP64 zinc finger protein [Source:HGNC Symbol;Acc:HGNC:15940]	-0.1135	0.5938	-0.1159	0.6527	-0.1414	0.4417	699	0.09773
ENSG00000020426	MNAT1	MNAT1 component of CDK activating kinase [Source:HGNC Symbol;Acc:HGNC:7181]	-0.1172	0.6925	-0.1205	0.7334	-0.1718	0.4646	326.6	0.1264
ENSG00000020577	SAMD4A	sterile alpha motif domain containing 4A [Source:HGNC Symbol;Acc:HGNC:23023]	0.3085	0.1225	0.3062	0.1603	0.2793	0.1483	4887	0.1252
ENSG00000020633	RUNX3	RUNX family transcription factor 3 [Source:HGNC Symbol;Acc:HGNC:10473]	0.01616	0.9722	0.01184	0.9807	-0.0001061	0.9998	1747	0.1474
ENSG00000020922	MRE11	MRE11 homolog, double strand break repair nuclease [Source:HGNC Symbol;Acc:HGNC:7230]	-0.1301	0.6742	-0.1337	0.6831	-0.1078	0.6824	1590	0.1336
ENSG00000021355	SERPINB1	serpin family B member 1 [Source:HGNC Symbol;Acc:HGNC:3311]	-0.134	0.3104	-0.1367	0.4435	-0.1383	0.2728	6141	0.07295
ENSG00000021574	SPAST	spastin [Source:HGNC Symbol;Acc:HGNC:11233]	0.2665	0.3896	0.2618	0.434	0.3094	0.264	980.2	0.1627
ENSG00000021762	OSBPL5	oxysterol binding protein like 5 [Source:HGNC Symbol;Acc:HGNC:16392]	-0.1548	0.7369	-0.1599	0.7395	-0.1923	0.5997	525.7	0.1874
ENSG00000021776	AQR	aquarius intron-binding spliceosomal factor [Source:HGNC Symbol;Acc:HGNC:29513]	0.0613	0.8147	0.05859	0.8461	0.06173	0.7759	2261	0.1009
ENSG00000022267	FHL1	four and a half LIM domains 1 [Source:HGNC Symbol;Acc:HGNC:3702]	-0.05295	0.9324	-0.05641	0.9305	0.0007791	0.9983	479.4	0.2027
ENSG00000022277	RTF2	replication termination factor 2 [Source:HGNC Symbol;Acc:HGNC:15890]	-0.09081	0.5641	-0.09306	0.6547	-0.09235	0.5034	1270	0.07408
ENSG00000022556	NLRP2	NLR family pyrin domain containing 2 [Source:HGNC Symbol;Acc:HGNC:22948]	-0.07123	0.8499	-0.07081	0.8601	-0.06744	0.8316	811.4	0.1387
ENSG00000022567	SLC45A4	solute carrier family 45 member 4 [Source:HGNC Symbol;Acc:HGNC:29196]	0.3908	0.1806	0.3877	0.2054	0.4029	0.1652	1540	0.1744
ENSG00000022840	RNF10	ring finger protein 10 [Source:HGNC Symbol;Acc:HGNC:10055]	-0.04809	0.7997	-0.05033	0.8325	-0.05686	0.671	4144	0.07343
ENSG00000022976	ZNF839	zinc finger protein 839 [Source:HGNC Symbol;Acc:HGNC:20345]	-0.001262	0.9983	-0.003979	0.9928	-0.009001	0.9713	530.2	0.09658
ENSG00000023041	ZDHHC6	zinc finger DHHC-type palmitoyltransferase 6 [Source:HGNC Symbol;Acc:HGNC:19160]	-0.2166	0.2148	-0.2199	0.2653	-0.206	0.2285	1590	0.102
ENSG00000023171	GRAMD1B	GRAM domain containing 1B [Source:HGNC Symbol;Acc:HGNC:29214]	-0.2638	0.4984	-0.268	0.4931	-0.2754	0.375	1103	0.1915
ENSG00000023191	RNH1	ribonuclease/angiogenin inhibitor 1 [Source:HGNC Symbol;Acc:HGNC:10074]	-0.08685	0.8168	-0.08959	0.8237	-0.04736	0.8679	10160	0.1443
ENSG00000023228	NDUFS1	NADH:ubiquinone oxidoreductase core subunit S1 [Source:HGNC Symbol;Acc:HGNC:7707]	0.06008	0.81	0.05947	0.8368	0.07146	0.7212	4366	0.09693
ENSG00000023287	RB1CC1	RB1 inducible coiled-coil 1 [Source:HGNC Symbol;Acc:HGNC:15574]	0.4606	0.1244	0.4567	0.1524	0.5207	0.078	2632	0.1875
ENSG00000023318	ERP44	endoplasmic reticulum protein 44 [Source:HGNC Symbol;Acc:HGNC:18311]	0.05755	0.867	0.05342	0.8908	0.05975	0.8225	4307	0.1237
ENSG00000023330	ALAS1	5'-aminolevulinate synthase 1 [Source:HGNC Symbol;Acc:HGNC:396]	0.01332	0.9715	0.011	0.9778	0.01595	0.9496	7385	0.1173
ENSG00000023445	BIRC3	baculoviral IAP repeat containing 3 [Source:HGNC Symbol;Acc:HGNC:591]	0.4673	0.3816	0.4616	0.4225	0.5976	0.2294	386.2	0.282
ENSG00000023516	AKAP11	A-kinase anchoring protein 11 [Source:HGNC Symbol;Acc:HGNC:369]	-0.06068	0.9124	-0.06497	0.9066	-0.05151	0.9073	2193	0.183
ENSG00000023572	GLRX2	glutaredoxin 2 [Source:HGNC Symbol;Acc:HGNC:16065]	0.1012	0.7471	0.09893	0.7861	0.1145	0.6273	671.3	0.1271
ENSG00000023608	SNAPC1	small nuclear RNA activating complex polypeptide 1 [Source:HGNC Symbol;Acc:HGNC:11134]	2.354	2.79e-12	2.349	1.916e-09	2.61	7.71e-06	575.7	0.3028
ENSG00000023697	DERA	deoxyribose-phosphate aldolase [Source:HGNC Symbol;Acc:HGNC:24269]	-0.03997	0.836	-0.04323	0.8612	-0.04163	0.7877	1970	0.07227
ENSG00000023734	STRAP	serine/threonine kinase receptor associated protein [Source:HGNC Symbol;Acc:HGNC:30796]	-0.001836	0.9958	-0.004129	0.9901	-0.003428	0.9891	2521	0.0775
ENSG00000023839	ABCC2	ATP binding cassette subfamily C member 2 [Source:HGNC Symbol;Acc:HGNC:53]	1.818	5.573e-07	1.81	5.015e-06	1.662	0.003544	93.03	0.3136
ENSG00000023892	DEF6	DEF6 guanine nucleotide exchange factor [Source:HGNC Symbol;Acc:HGNC:2760]	-0.1742	0.7023	-0.1805	0.6948	-0.1499	0.6901	1382	0.1919
ENSG00000023902	PLEKHO1	pleckstrin homology domain containing O1 [Source:HGNC Symbol;Acc:HGNC:24310]	-0.3405	0.4978	-0.3438	0.4931	-0.3965	0.3694	5038	0.2466
ENSG00000023909	GCLM	glutamate-cysteine ligase modifier subunit [Source:HGNC Symbol;Acc:HGNC:4312]	-0.001624	0.9985	-0.003137	0.9964	0.03785	0.9248	2400	0.1546
ENSG00000024048	UBR2	ubiquitin protein ligase E3 component n-recognin 2 [Source:HGNC Symbol;Acc:HGNC:21289]	0.1559	0.3075	0.1526	0.4279	0.153	0.2836	3333	0.08451
ENSG00000024862	CCDC28A	coiled-coil domain containing 28A [Source:HGNC Symbol;Acc:HGNC:21098]	-0.235	0.1615	-0.2385	0.2117	-0.2375	0.1384	1305	0.1019
ENSG00000025039	RRAGD	Ras related GTP binding D [Source:HGNC Symbol;Acc:HGNC:19903]	0.1693	0.2753	0.1669	0.3919	0.157	0.2679	4414	0.08762
ENSG00000025156	HSF2	heat shock transcription factor 2 [Source:HGNC Symbol;Acc:HGNC:5225]	-0.2715	0.3164	-0.2767	0.3562	-0.3121	0.2087	327.7	0.1493
ENSG00000025293	PHF20	PHD finger protein 20 [Source:HGNC Symbol;Acc:HGNC:16098]	0.01435	0.9513	0.01116	0.9685	0.003686	0.9863	2062	0.07468
ENSG00000025434	NR1H3	nuclear receptor subfamily 1 group H member 3 [Source:HGNC Symbol;Acc:HGNC:7966]	0.1321	0.7283	0.1307	0.7518	0.1361	0.6397	17180	0.1563
ENSG00000025708	TYMP	thymidine phosphorylase [Source:HGNC Symbol;Acc:HGNC:3148]	0.09191	0.8662	0.0878	0.8818	0.1298	0.7503	11010	0.1961
ENSG00000025770	NCAPH2	non-SMC condensin II complex subunit H2 [Source:HGNC Symbol;Acc:HGNC:25071]	-0.1428	0.6569	-0.1448	0.6679	-0.152	0.5684	897.8	0.1403
ENSG00000025772	TOMM34	translocase of outer mitochondrial membrane 34 [Source:HGNC Symbol;Acc:HGNC:15746]	0.0903	0.9122	0.08748	0.9237	-0.3556	0.5092	51.32	0.2703
ENSG00000025796	SEC63	SEC63 homolog, protein translocation regulator [Source:HGNC Symbol;Acc:HGNC:21082]	0.06601	0.836	0.06262	0.8588	0.05274	0.8481	3460	0.1195
ENSG00000025800	KPNA6	karyopherin subunit alpha 6 [Source:HGNC Symbol;Acc:HGNC:6399]	-0.1154	0.3837	-0.1174	0.5005	-0.1228	0.3246	3354	0.06984
ENSG00000026025	VIM	vimentin [Source:HGNC Symbol;Acc:HGNC:12692]	0.008616	0.9863	0.005443	0.9938	0.03965	0.897	123700	0.1505
ENSG00000026103	FAS	Fas cell surface death receptor [Source:HGNC Symbol;Acc:HGNC:11920]	0.9476	0.0005885	0.944	0.00151	1.042	0.004603	579.6	0.2193
ENSG00000026297	RNASET2	ribonuclease T2 [Source:HGNC Symbol;Acc:HGNC:21686]	-0.03229	0.967	-0.03693	0.963	0.07974	0.8953	1392	0.2524
ENSG00000026508	CD44	CD44 molecule (Indian blood group) [Source:HGNC Symbol;Acc:HGNC:1681]	0.002506	0.9977	-0.001927	0.9976	0.03058	0.9371	24930	0.1585
ENSG00000026652	AGPAT4	1-acylglycerol-3-phosphate O-acyltransferase 4 [Source:HGNC Symbol;Acc:HGNC:20885]	-0.07737	0.7207	-0.08004	0.7484	-0.07644	0.6656	3070	0.08956
ENSG00000026751	SLAMF7	SLAM family member 7 [Source:HGNC Symbol;Acc:HGNC:21394]	0.202	0.81	0.2012	0.8159	0.223	0.7455	25900	0.326
ENSG00000026950	BTN3A1	butyrophilin subfamily 3 member A1 [Source:HGNC Symbol;Acc:HGNC:1138]	-0.2178	0.431	-0.2233	0.4335	-0.2025	0.4197	1907	0.1416
ENSG00000027001	MIPEP	mitochondrial intermediate peptidase [Source:HGNC Symbol;Acc:HGNC:7104]	0.01802	0.9608	0.01633	0.9687	0.03334	0.9039	876	0.1225
ENSG00000027075	PRKCH	protein kinase C eta [Source:HGNC Symbol;Acc:HGNC:9403]	0.6394	0.0002215	0.6368	0.001085	0.6409	0.001448	432.7	0.1403
ENSG00000027697	IFNGR1	interferon gamma receptor 1 [Source:HGNC Symbol;Acc:HGNC:5439]	-0.2392	0.3677	-0.2435	0.3845	-0.2223	0.4131	11980	0.141
ENSG00000027847	B4GALT7	beta-1,4-galactosyltransferase 7 [Source:HGNC Symbol;Acc:HGNC:930]	-0.264	0.2723	-0.2674	0.2934	-0.2619	0.2506	733.9	0.136
ENSG00000028116	VRK2	VRK serine/threonine kinase 2 [Source:HGNC Symbol;Acc:HGNC:12719]	0.1076	0.8147	0.1033	0.8344	0.1558	0.6656	1169	0.177
ENSG00000028137	TNFRSF1B	TNF receptor superfamily member 1B [Source:HGNC Symbol;Acc:HGNC:11917]	-0.2346	0.2828	-0.2374	0.3129	-0.2085	0.2783	12080	0.1227
ENSG00000028203	VEZT	vezatin, adherens junctions transmembrane protein [Source:HGNC Symbol;Acc:HGNC:18258]	-0.04328	0.8583	-0.04644	0.8719	-0.03787	0.8408	1797	0.08789
ENSG00000028277	POU2F2	POU class 2 homeobox 2 [Source:HGNC Symbol;Acc:HGNC:9213]	0.1385	0.8321	0.1316	0.8505	0.218	0.5556	316.7	0.2442
ENSG00000028310	BRD9	bromodomain containing 9 [Source:HGNC Symbol;Acc:HGNC:25818]	-0.006258	0.9814	-0.008609	0.9766	2.891e-05	0.9999	1290	0.08189
ENSG00000028528	SNX1	sorting nexin 1 [Source:HGNC Symbol;Acc:HGNC:11172]	-0.1583	0.2222	-0.1603	0.3556	-0.1528	0.2816	11890	0.07541
ENSG00000028839	TBPL1	TATA-box binding protein like 1 [Source:HGNC Symbol;Acc:HGNC:11589]	0.1174	0.848	0.1102	0.8719	0.05307	0.9299	158.4	0.2265
ENSG00000029153	ARNTL2	aryl hydrocarbon receptor nuclear translocator like 2 [Source:HGNC Symbol;Acc:HGNC:18984]	0.1142	0.8978	0.1118	0.9028	0.3331	0.5799	345.6	0.3021
ENSG00000029363	BCLAF1	BCL2 associated transcription factor 1 [Source:HGNC Symbol;Acc:HGNC:16863]	0.1988	0.4332	0.1945	0.4834	0.1856	0.4404	3125	0.1297
ENSG00000029364	SLC39A9	solute carrier family 39 member 9 [Source:HGNC Symbol;Acc:HGNC:20182]	-0.02243	0.9345	-0.02448	0.9389	-0.01961	0.9291	2777	0.08849
ENSG00000029534	ANK1	ankyrin 1 [Source:HGNC Symbol;Acc:HGNC:492]	0.1076	0.7581	0.1043	0.7956	0.02862	0.9412	431	0.14
ENSG00000029639	TFB1M	transcription factor B1, mitochondrial [Source:HGNC Symbol;Acc:HGNC:17037]	-0.07761	0.7627	-0.08171	0.8065	-0.1103	0.5594	268.8	0.1028
ENSG00000029725	RABEP1	rabaptin, RAB GTPase binding effector protein 1 [Source:HGNC Symbol;Acc:HGNC:17677]	0.4178	0.0007398	0.4154	0.003598	0.4232	0.002928	1351	0.09813
ENSG00000029993	HMGB3	high mobility group box 3 [Source:HGNC Symbol;Acc:HGNC:5004]	-0.1642	0.4969	-0.1688	0.5263	-0.1294	0.5527	1005	0.1188
ENSG00000030066	NUP160	nucleoporin 160 [Source:HGNC Symbol;Acc:HGNC:18017]	-0.01563	0.967	-0.018	0.9644	-0.003	0.993	1283	0.1234
ENSG00000030110	BAK1	BCL2 antagonist/killer 1 [Source:HGNC Symbol;Acc:HGNC:949]	-0.07235	0.8637	-0.07425	0.8663	-0.1043	0.7266	2590	0.1523
ENSG00000030419	IKZF2	IKAROS family zinc finger 2 [Source:HGNC Symbol;Acc:HGNC:13177]	0.5087	0.322	0.5044	0.3527	0.3391	0.4646	159.1	0.2818
ENSG00000030582	GRN	granulin precursor [Source:HGNC Symbol;Acc:HGNC:4601]	0.01296	0.9753	0.009716	0.9858	0.04913	0.8654	211700	0.1347
ENSG00000031003	FAM13B	family with sequence similarity 13 member B [Source:HGNC Symbol;Acc:HGNC:1335]	0.1076	0.7466	0.1067	0.765	0.1315	0.5961	2060	0.135
ENSG00000031081	ARHGAP31	Rho GTPase activating protein 31 [Source:HGNC Symbol;Acc:HGNC:29216]	-0.03324	0.9124	-0.03547	0.918	-0.03161	0.8752	6341	0.1001
ENSG00000031691	CENPQ	centromere protein Q [Source:HGNC Symbol;Acc:HGNC:21347]	-0.01473	0.9823	-0.0176	0.9794	-0.04601	0.9287	267	0.1998
ENSG00000031698	SARS1	seryl-tRNA synthetase 1 [Source:HGNC Symbol;Acc:HGNC:10537]	-0.147	0.1652	-0.1505	0.312	-0.1492	0.1687	3624	0.06419
ENSG00000031823	RANBP3	RAN binding protein 3 [Source:HGNC Symbol;Acc:HGNC:9850]	0.02297	0.9441	0.01972	0.9564	0.02644	0.9109	3028	0.103
ENSG00000032219	ARID4A	AT-rich interaction domain 4A [Source:HGNC Symbol;Acc:HGNC:9885]	0.2381	0.3902	0.2341	0.4327	0.2435	0.3407	1870	0.1456
ENSG00000032389	EIPR1	EARP complex and GARP complex interacting protein 1 [Source:HGNC Symbol;Acc:HGNC:12383]	-0.01297	0.9722	-0.01454	0.9716	-0.004362	0.9905	927.6	0.1181
ENSG00000032444	PNPLA6	patatin like phospholipase domain containing 6 [Source:HGNC Symbol;Acc:HGNC:16268]	-0.01116	0.9824	-0.0131	0.9796	-0.002723	0.995	3679	0.1548
ENSG00000032742	IFT88	intraflagellar transport 88 [Source:HGNC Symbol;Acc:HGNC:20606]	-0.2456	0.4106	-0.2506	0.4322	-0.255	0.3386	409.4	0.1549
ENSG00000033011	ALG1	ALG1 chitobiosyldiphosphodolichol beta-mannosyltransferase [Source:HGNC Symbol;Acc:HGNC:18294]	0.04362	0.8941	0.04088	0.9145	0.03889	0.8832	871.8	0.1123
ENSG00000033030	ZCCHC8	zinc finger CCHC-type containing 8 [Source:HGNC Symbol;Acc:HGNC:25265]	0.5619	4.498e-05	0.5579	0.000261	0.5445	0.0007578	1562	0.1141
ENSG00000033100	CHPF2	chondroitin polymerizing factor 2 [Source:HGNC Symbol;Acc:HGNC:29270]	-0.2158	0.3636	-0.218	0.3669	-0.2359	0.2505	2640	0.1265
ENSG00000033170	FUT8	fucosyltransferase 8 [Source:HGNC Symbol;Acc:HGNC:4019]	-0.1205	0.7295	-0.1253	0.7468	-0.1415	0.6179	450	0.143
ENSG00000033178	UBA6	ubiquitin like modifier activating enzyme 6 [Source:HGNC Symbol;Acc:HGNC:25581]	0.2791	0.4979	0.2747	0.5281	0.2984	0.4148	2347	0.2024
ENSG00000033327	GAB2	GRB2 associated binding protein 2 [Source:HGNC Symbol;Acc:HGNC:14458]	-0.2567	0.205	-0.2595	0.2178	-0.263	0.1231	3578	0.1192
ENSG00000033627	ATP6V0A1	ATPase H+ transporting V0 subunit a1 [Source:HGNC Symbol;Acc:HGNC:865]	-0.08121	0.6656	-0.08328	0.7243	-0.04397	0.7483	11680	0.08141
ENSG00000033800	PIAS1	protein inhibitor of activated STAT 1 [Source:HGNC Symbol;Acc:HGNC:2752]	0.2849	0.0527	0.2826	0.09963	0.2812	0.06239	1970	0.09888
ENSG00000033867	SLC4A7	solute carrier family 4 member 7 [Source:HGNC Symbol;Acc:HGNC:11033]	-0.06554	0.9047	-0.07184	0.8968	-0.0396	0.9291	1217	0.1866
ENSG00000034152	MAP2K3	mitogen-activated protein kinase kinase 3 [Source:HGNC Symbol;Acc:HGNC:6843]	0.1389	0.7583	0.1376	0.7728	0.1245	0.7364	3389	0.1811
ENSG00000034533	ASTE1	asteroid homolog 1 [Source:HGNC Symbol;Acc:HGNC:25021]	-0.07166	0.8409	-0.07622	0.855	-0.1023	0.6952	264.9	0.1332
ENSG00000034677	RNF19A	ring finger protein 19A, RBR E3 ubiquitin protein ligase [Source:HGNC Symbol;Acc:HGNC:13432]	0.05373	0.8367	0.05153	0.869	0.07514	0.6904	1341	0.09796
ENSG00000034693	PEX3	peroxisomal biogenesis factor 3 [Source:HGNC Symbol;Acc:HGNC:8858]	-0.0001384	1	-0.00386	0.9953	0.007345	0.9833	542.3	0.127
ENSG00000034713	GABARAPL2	GABA type A receptor associated protein like 2 [Source:HGNC Symbol;Acc:HGNC:13291]	0.08073	0.6678	0.07744	0.7488	0.07857	0.6216	3304	0.08154
ENSG00000035115	SH3YL1	SH3 and SYLF domain containing 1 [Source:HGNC Symbol;Acc:HGNC:29546]	0.07667	0.8716	0.07257	0.887	0.06199	0.8618	527.2	0.1688
ENSG00000035141	FAM136A	family with sequence similarity 136 member A [Source:HGNC Symbol;Acc:HGNC:25911]	-0.2113	0.06901	-0.2143	0.1626	-0.2135	0.07472	1239	0.07691
ENSG00000035403	VCL	vinculin [Source:HGNC Symbol;Acc:HGNC:12665]	-0.1181	0.3977	-0.1194	0.5022	-0.1054	0.4395	5534	0.07299
ENSG00000035664	DAPK2	death associated protein kinase 2 [Source:HGNC Symbol;Acc:HGNC:2675]	0.7563	0.2088	0.7524	0.2551	0.1799	0.8285	46.46	0.3529
ENSG00000035681	NSMAF	neutral sphingomyelinase activation associated factor [Source:HGNC Symbol;Acc:HGNC:8017]	0.284	0.0589	0.2802	0.1105	0.2573	0.1437	4902	0.1003
ENSG00000035687	ADSS2	adenylosuccinate synthase 2 [Source:HGNC Symbol;Acc:HGNC:292]	0.04663	0.9157	0.044	0.9257	0.06985	0.8225	2167	0.1446
ENSG00000035720	STAP1	signal transducing adaptor family member 1 [Source:HGNC Symbol;Acc:HGNC:24133]	-0.07076	0.9589	-0.07417	0.9592	-0.1527	0.9462	220.9	0.4447
ENSG00000035862	TIMP2	TIMP metallopeptidase inhibitor 2 [Source:HGNC Symbol;Acc:HGNC:11821]	-0.08823	0.781	-0.09063	0.8035	-0.01603	0.9569	38940	0.1255
ENSG00000035928	RFC1	replication factor C subunit 1 [Source:HGNC Symbol;Acc:HGNC:9969]	0.01109	0.9634	0.007891	0.9794	0.02233	0.9061	1689	0.07892
ENSG00000036054	TBC1D23	TBC1 domain family member 23 [Source:HGNC Symbol;Acc:HGNC:25622]	0.2085	0.5166	0.2047	0.5611	0.2536	0.3411	1524	0.1557
ENSG00000036257	CUL3	cullin 3 [Source:HGNC Symbol;Acc:HGNC:2553]	0.1989	0.3089	0.1954	0.3846	0.196	0.2781	2328	0.108
ENSG00000036448	MYOM2	myomesin 2 [Source:HGNC Symbol;Acc:HGNC:7614]	-0.04612	0.9469	-0.04747	0.9513	-0.2215	0.6037	90.68	0.2205
ENSG00000036549		zinc finger ZZ-type containing 3 [Source:NCBI gene;Acc:26009]	1.596	3.213e-15	1.592	8.169e-13	1.485	5.576e-07	3534	0.1841
ENSG00000036565	SLC18A1	solute carrier family 18 member A1 [Source:HGNC Symbol;Acc:HGNC:10934]	-0.2911	0.6935	-0.2948	0.7056	-1.385	0.04572	109.3	0.3146
ENSG00000036672	USP2	ubiquitin specific peptidase 2 [Source:HGNC Symbol;Acc:HGNC:12618]	0.3512	0.4419	0.3499	0.4583	0.3401	0.2807	1783	0.2322
ENSG00000037042	TUBG2	tubulin gamma 2 [Source:HGNC Symbol;Acc:HGNC:12419]	-0.1345	0.6433	-0.1369	0.6702	-0.1566	0.518	580.4	0.1278
ENSG00000037241	RPL26L1	ribosomal protein L26 like 1 [Source:HGNC Symbol;Acc:HGNC:17050]	-0.001399	0.9984	-0.002742	0.9964	-0.0249	0.9275	518.5	0.117
ENSG00000037474	NSUN2	NOP2/Sun RNA methyltransferase 2 [Source:HGNC Symbol;Acc:HGNC:25994]	-0.03961	0.7885	-0.04227	0.8431	-0.04717	0.7012	2451	0.0578
ENSG00000037637	FBXO42	F-box protein 42 [Source:HGNC Symbol;Acc:HGNC:29249]	-0.05912	0.6329	-0.06091	0.7513	-0.06404	0.5659	1508	0.05488
ENSG00000037749	MFAP3	microfibril associated protein 3 [Source:HGNC Symbol;Acc:HGNC:7034]	-0.1677	0.5559	-0.1712	0.5755	-0.1514	0.531	1220	0.1351
ENSG00000037757	MRI1	methylthioribose-1-phosphate isomerase 1 [Source:HGNC Symbol;Acc:HGNC:28469]	-0.3259	0.06392	-0.3292	0.07822	-0.3379	0.07375	958.1	0.1171
ENSG00000037897	METTL1	methyltransferase like 1 [Source:HGNC Symbol;Acc:HGNC:7030]	0.03637	0.9354	0.03694	0.9407	0.06348	0.8197	446.5	0.147
ENSG00000038002	AGA	aspartylglucosaminidase [Source:HGNC Symbol;Acc:HGNC:318]	0.05562	0.795	0.05294	0.847	0.06559	0.6866	1041	0.08382
ENSG00000038210	PI4K2B	phosphatidylinositol 4-kinase type 2 beta [Source:HGNC Symbol;Acc:HGNC:18215]	-0.04464	0.9412	-0.04753	0.9393	0.000166	0.9998	1044	0.1936
ENSG00000038219	BOD1L1	biorientation of chromosomes in cell division 1 like 1 [Source:HGNC Symbol;Acc:HGNC:31792]	0.2132	0.2148	0.2101	0.2917	0.1942	0.2695	3808	0.1005
ENSG00000038274	MAT2B	methionine adenosyltransferase 2B [Source:HGNC Symbol;Acc:HGNC:6905]	0.02935	0.9344	0.026	0.9487	0.02449	0.9291	3228	0.1149
ENSG00000038358	EDC4	enhancer of mRNA decapping 4 [Source:HGNC Symbol;Acc:HGNC:17157]	-0.1915	0.3813	-0.1942	0.4007	-0.2028	0.2679	2731	0.1155
ENSG00000038382	TRIO	trio Rho guanine nucleotide exchange factor [Source:HGNC Symbol;Acc:HGNC:12303]	0.7285	1.048e-08	0.7264	2.665e-07	0.6842	3.107e-05	8326	0.1121
ENSG00000038427	VCAN	versican [Source:HGNC Symbol;Acc:HGNC:2464]	-1.306	0.2998	-1.302	0.2917	-2.249	0.08918	21.62	0.7007
ENSG00000038532	CLEC16A	C-type lectin domain containing 16A [Source:HGNC Symbol;Acc:HGNC:29013]	0.1129	0.5127	0.1106	0.6017	0.1057	0.4912	1703	0.08381
ENSG00000038945	MSR1	macrophage scavenger receptor 1 [Source:HGNC Symbol;Acc:HGNC:7376]	-0.1074	0.8569	-0.1122	0.8557	-0.1145	0.8272	30720	0.2169
ENSG00000039068	CDH1	cadherin 1 [Source:HGNC Symbol;Acc:HGNC:1748]	1.649	0.02849	1.613	0.03642	1.204	0.03104	54.79	0.526
ENSG00000039123	MTREX	Mtr4 exosome RNA helicase [Source:HGNC Symbol;Acc:HGNC:18734]	0.0359	0.9216	0.0324	0.937	0.04402	0.8697	1750	0.1202
ENSG00000039319	ZFYVE16	zinc finger FYVE-type containing 16 [Source:HGNC Symbol;Acc:HGNC:20756]	0.2416	0.5617	0.2379	0.5943	0.2514	0.5078	9953	0.1964
ENSG00000039523	RIPOR1	RHO family interacting cell polarization regulator 1 [Source:HGNC Symbol;Acc:HGNC:25836]	0.266	0.173	0.2643	0.2191	0.2844	0.09165	6694	0.1174
ENSG00000039560	RAI14	retinoic acid induced 14 [Source:HGNC Symbol;Acc:HGNC:14873]	-0.006369	0.9929	-0.006406	0.9937	0.01649	0.9713	3114	0.1934
ENSG00000039650	PNKP	polynucleotide kinase 3'-phosphatase [Source:HGNC Symbol;Acc:HGNC:9154]	-0.1972	0.4917	-0.1985	0.505	-0.1878	0.4669	1124	0.1416
ENSG00000040199	PHLPP2	PH domain and leucine rich repeat protein phosphatase 2 [Source:HGNC Symbol;Acc:HGNC:29149]	0.07062	0.7263	0.06829	0.7942	0.07577	0.6535	721.5	0.08301
ENSG00000040275	SPDL1	spindle apparatus coiled-coil protein 1 [Source:HGNC Symbol;Acc:HGNC:26010]	-0.009195	0.9849	-0.01178	0.9818	-0.01156	0.9768	399.5	0.1444
ENSG00000040341	STAU2	staufen double-stranded RNA binding protein 2 [Source:HGNC Symbol;Acc:HGNC:11371]	-0.01917	0.9569	-0.02193	0.9564	0.01359	0.9603	943.2	0.1163
ENSG00000040487	SLC66A1	solute carrier family 66 member 1 [Source:HGNC Symbol;Acc:HGNC:26001]	-0.02725	0.9631	-0.02794	0.963	-0.06953	0.874	2504	0.1927
ENSG00000040531	CTNS	cystinosin, lysosomal cystine transporter [Source:HGNC Symbol;Acc:HGNC:2518]	-0.01932	0.9724	-0.01928	0.9729	-0.0356	0.9349	2283	0.1814
ENSG00000040608	RTN4R	reticulon 4 receptor [Source:HGNC Symbol;Acc:HGNC:18601]	0.224	0.6519	0.2221	0.6659	0.2641	0.5128	1483	0.217
ENSG00000040633	PHF23	PHD finger protein 23 [Source:HGNC Symbol;Acc:HGNC:28428]	0.02062	0.9466	0.01738	0.9593	0.0103	0.9637	2120	0.09625
ENSG00000040933	INPP4A	inositol polyphosphate-4-phosphatase type I A [Source:HGNC Symbol;Acc:HGNC:6074]	-0.1324	0.5269	-0.1351	0.5616	-0.1436	0.4469	3915	0.1008
ENSG00000041357	PSMA4	proteasome 20S subunit alpha 4 [Source:HGNC Symbol;Acc:HGNC:9533]	-0.002598	0.9976	-0.005346	0.9939	0.003839	0.9933	3505	0.1605
ENSG00000041515	MYO16	myosin XVI [Source:HGNC Symbol;Acc:HGNC:29822]	3.251	4.759e-09	3.234	9.447e-07	2.448	0.01423	70.89	0.4901
ENSG00000041802	LSG1	large 60S subunit nuclear export GTPase 1 [Source:HGNC Symbol;Acc:HGNC:25652]	-0.1058	0.3807	-0.1081	0.5287	-0.1056	0.3734	1857	0.06376
ENSG00000041880	PARP3	poly(ADP-ribose) polymerase family member 3 [Source:HGNC Symbol;Acc:HGNC:273]	-0.0812	0.7993	-0.08288	0.8204	-0.06846	0.8003	493.8	0.1239
ENSG00000041988	THAP3	THAP domain containing 3 [Source:HGNC Symbol;Acc:HGNC:20855]	-0.2128	0.4306	-0.2162	0.4737	-0.2945	0.2024	386.3	0.1382
ENSG00000042062	RIPOR3	RIPOR family member 3 [Source:HGNC Symbol;Acc:HGNC:16168]	1.188	0.1622	1.181	0.2228	0.8199	0.3655	28.03	0.516
ENSG00000042088	TDP1	tyrosyl-DNA phosphodiesterase 1 [Source:HGNC Symbol;Acc:HGNC:18884]	-0.1851	0.2773	-0.1887	0.3622	-0.197	0.192	679.3	0.09609
ENSG00000042286	AIFM2	apoptosis inducing factor mitochondria associated 2 [Source:HGNC Symbol;Acc:HGNC:21411]	-0.08537	0.8358	-0.08661	0.8392	-0.1066	0.7223	3589	0.154
ENSG00000042317	SPATA7	spermatogenesis associated 7 [Source:HGNC Symbol;Acc:HGNC:20423]	-0.6003	0.1098	-0.6079	0.09631	-0.6599	0.1066	310.9	0.2376
ENSG00000042445	RETSAT	retinol saturase [Source:HGNC Symbol;Acc:HGNC:25991]	-0.2518	0.08497	-0.2534	0.1203	-0.2524	0.06522	2539	0.09506
ENSG00000042493	CAPG	capping actin protein, gelsolin like [Source:HGNC Symbol;Acc:HGNC:1474]	-0.1734	0.5408	-0.1761	0.5892	-0.1108	0.6451	59220	0.1353
ENSG00000042753	AP2S1	adaptor related protein complex 2 subunit sigma 1 [Source:HGNC Symbol;Acc:HGNC:565]	-0.04587	0.8931	-0.04827	0.8943	-0.05117	0.8391	6870	0.1172
ENSG00000042832	TG	thyroglobulin [Source:HGNC Symbol;Acc:HGNC:11764]	0.3234	0.675	0.3184	0.699	0.1239	0.8358	91.85	0.3328
ENSG00000042980	ADAM28	ADAM metallopeptidase domain 28 [Source:HGNC Symbol;Acc:HGNC:206]	0.05138	0.8757	0.04798	0.8962	0.05408	0.8391	2329	0.1178
ENSG00000043093	DCUN1D1	defective in cullin neddylation 1 domain containing 1 [Source:HGNC Symbol;Acc:HGNC:18184]	0.1101	0.8371	0.1052	0.8534	0.1845	0.6499	1426	0.2015
ENSG00000043143	JADE2	jade family PHD finger 2 [Source:HGNC Symbol;Acc:HGNC:22984]	0.3599	0.1287	0.355	0.1641	0.3453	0.1322	2812	0.1475
ENSG00000043462	LCP2	lymphocyte cytosolic protein 2 [Source:HGNC Symbol;Acc:HGNC:6529]	0.1784	0.4784	0.1759	0.5282	0.1663	0.3876	5535	0.1254
ENSG00000043514	TRIT1	tRNA isopentenyltransferase 1 [Source:HGNC Symbol;Acc:HGNC:20286]	-0.2001	0.222	-0.203	0.3325	-0.2278	0.1304	464.5	0.09531
ENSG00000044090	CUL7	cullin 7 [Source:HGNC Symbol;Acc:HGNC:21024]	-0.3031	0.2063	-0.3052	0.2552	-0.3581	0.09136	301.1	0.1409
ENSG00000044115	CTNNA1	catenin alpha 1 [Source:HGNC Symbol;Acc:HGNC:2509]	-0.03607	0.8323	-0.03749	0.8819	-0.003385	0.9847	14180	0.06365
ENSG00000044446	PHKA2	phosphorylase kinase regulatory subunit alpha 2 [Source:HGNC Symbol;Acc:HGNC:8926]	-0.1181	0.5136	-0.1205	0.5727	-0.1235	0.4358	1610	0.08778
ENSG00000044459	CNTLN	centlein [Source:HGNC Symbol;Acc:HGNC:23432]	0.2071	0.5776	0.2018	0.62	0.227	0.4971	611.4	0.1734
ENSG00000044574	HSPA5	heat shock protein family A (Hsp70) member 5 [Source:HGNC Symbol;Acc:HGNC:5238]	0.05108	0.8721	0.0498	0.8918	0.09436	0.6703	14470	0.1131
ENSG00000046647	GEMIN8	gem nuclear organelle associated protein 8 [Source:HGNC Symbol;Acc:HGNC:26044]	-0.3237	0.002675	-0.3262	0.02288	-0.3487	0.003276	455.9	0.08281
ENSG00000046651	OFD1	OFD1 centriole and centriolar satellite protein [Source:HGNC Symbol;Acc:HGNC:2567]	0.3335	0.05975	0.3293	0.1273	0.3615	0.04408	445.4	0.1182
ENSG00000046653	GPM6B	glycoprotein M6B [Source:HGNC Symbol;Acc:HGNC:4461]	2.025	7.935e-07	2.018	1.839e-05	1.866	0.0004358	50.62	0.3532
ENSG00000047056	WDR37	WD repeat domain 37 [Source:HGNC Symbol;Acc:HGNC:31406]	0.2136	0.06421	0.2115	0.1506	0.1995	0.1345	4773	0.07679
ENSG00000047188	YTHDC2	YTH domain containing 2 [Source:HGNC Symbol;Acc:HGNC:24721]	0.05309	0.8762	0.04983	0.896	0.04423	0.8769	1339	0.1222
ENSG00000047230	CTPS2	CTP synthase 2 [Source:HGNC Symbol;Acc:HGNC:2520]	-0.1966	0.2194	-0.2	0.324	-0.2172	0.1424	537.7	0.09326
ENSG00000047249	ATP6V1H	ATPase H+ transporting V1 subunit H [Source:HGNC Symbol;Acc:HGNC:18303]	0.3406	0.1102	0.3398	0.1468	0.3658	0.09791	9757	0.1349
ENSG00000047315	POLR2B	RNA polymerase II subunit B [Source:HGNC Symbol;Acc:HGNC:9188]	0.003476	0.9916	0.001101	0.9976	-0.006409	0.9807	4313	0.08901
ENSG00000047346	FAM214A	family with sequence similarity 214 member A [Source:HGNC Symbol;Acc:HGNC:25609]	0.3663	0.2369	0.3622	0.262	0.3243	0.3038	2624	0.1784
ENSG00000047365	ARAP2	ArfGAP with RhoGAP domain, ankyrin repeat and PH domain 2 [Source:HGNC Symbol;Acc:HGNC:16924]	0.2958	0.4618	0.2922	0.4923	0.3668	0.2749	1642	0.2024
ENSG00000047410	TPR	translocated promoter region, nuclear basket protein [Source:HGNC Symbol;Acc:HGNC:12017]	-0.01368	0.9552	-0.0161	0.9564	-0.02497	0.9035	5491	0.07677
ENSG00000047457	CP	ceruloplasmin [Source:HGNC Symbol;Acc:HGNC:2295]	0.3078	0.8839	0.2989	0.8851	-0.4556	0.8339	79.01	0.7388
ENSG00000047578	KIAA0556	KIAA0556 [Source:HGNC Symbol;Acc:HGNC:29068]	-0.09912	0.6763	-0.1007	0.7021	-0.1092	0.5662	1835	0.1024
ENSG00000047579	DTNBP1	dystrobrevin binding protein 1 [Source:HGNC Symbol;Acc:HGNC:17328]	0.101	0.6411	0.09712	0.7226	0.1052	0.555	696.9	0.09559
ENSG00000047621	C12orf4	chromosome 12 open reading frame 4 [Source:HGNC Symbol;Acc:HGNC:1184]	0.2012	0.3956	0.198	0.4491	0.197	0.357	1948	0.124
ENSG00000047634	SCML1	Scm polycomb group protein like 1 [Source:HGNC Symbol;Acc:HGNC:10580]	0.1777	0.676	0.1709	0.7098	0.1979	0.5877	952.5	0.1832
ENSG00000047644	WWC3	WWC family member 3 [Source:HGNC Symbol;Acc:HGNC:29237]	-0.5034	0.1726	-0.5088	0.1608	-0.6228	0.06469	464.3	0.2221
ENSG00000047648	ARHGAP6	Rho GTPase activating protein 6 [Source:HGNC Symbol;Acc:HGNC:676]	-0.5992	0.1963	-0.6031	0.1862	-0.8015	0.08772	180.8	0.2743
ENSG00000047662	FAM184B	family with sequence similarity 184 member B [Source:HGNC Symbol;Acc:HGNC:29235]	0.9621	0.01912	0.9536	0.03648	0.5317	0.2615	39.51	0.2929
ENSG00000047849	MAP4	microtubule associated protein 4 [Source:HGNC Symbol;Acc:HGNC:6862]	-0.09535	0.7165	-0.09619	0.7437	-0.1039	0.5914	8752	0.109
ENSG00000047932	GOPC	golgi associated PDZ and coiled-coil motif containing [Source:HGNC Symbol;Acc:HGNC:17643]	0.04062	0.9198	0.03841	0.9355	0.007855	0.9821	311.3	0.1326
ENSG00000048028	USP28	ubiquitin specific peptidase 28 [Source:HGNC Symbol;Acc:HGNC:12625]	0.05289	0.8612	0.05034	0.8892	0.06799	0.7618	873.7	0.1096
ENSG00000048052	HDAC9	histone deacetylase 9 [Source:HGNC Symbol;Acc:HGNC:14065]	0.1605	0.8252	0.1584	0.835	0.2681	0.5845	557.8	0.2757
ENSG00000048140	TSPAN17	tetraspanin 17 [Source:HGNC Symbol;Acc:HGNC:13594]	0.01684	0.9783	0.01587	0.9801	-0.02093	0.9653	2575	0.1957
ENSG00000048342	CC2D2A	coiled-coil and C2 domain containing 2A [Source:HGNC Symbol;Acc:HGNC:29253]	-0.1401	0.8109	-0.1431	0.8202	-0.189	0.6603	178.9	0.2268
ENSG00000048392	RRM2B	ribonucleotide reductase regulatory TP53 inducible subunit M2B [Source:HGNC Symbol;Acc:HGNC:17296]	0.379	0.1555	0.3752	0.1914	0.3795	0.1636	4119	0.1628
ENSG00000048405	ZNF800	zinc finger protein 800 [Source:HGNC Symbol;Acc:HGNC:27267]	0.2743	0.3905	0.2704	0.4303	0.2839	0.3246	1071	0.1679
ENSG00000048471	SNX29	sorting nexin 29 [Source:HGNC Symbol;Acc:HGNC:30542]	0.0443	0.9147	0.04063	0.9255	0.02743	0.9342	4333	0.136
ENSG00000048544	MRPS10	mitochondrial ribosomal protein S10 [Source:HGNC Symbol;Acc:HGNC:14502]	-0.00502	0.9892	-0.008719	0.9821	0.008812	0.973	1131	0.1091
ENSG00000048649	RSF1	remodeling and spacing factor 1 [Source:HGNC Symbol;Acc:HGNC:18118]	0.1968	0.5158	0.1937	0.5567	0.1975	0.4446	4851	0.1468
ENSG00000048707	VPS13D	vacuolar protein sorting 13 homolog D [Source:HGNC Symbol;Acc:HGNC:23595]	0.1434	0.4057	0.1413	0.4922	0.1392	0.3859	4751	0.08976
ENSG00000048740	CELF2	CUGBP Elav-like family member 2 [Source:HGNC Symbol;Acc:HGNC:2550]	0.1963	0.5653	0.1923	0.5962	0.1639	0.6215	4879	0.1607
ENSG00000048828	FAM120A	family with sequence similarity 120A [Source:HGNC Symbol;Acc:HGNC:13247]	-0.04051	0.8286	-0.04214	0.862	-0.03816	0.7985	6588	0.07038
ENSG00000048991	R3HDM1	R3H domain containing 1 [Source:HGNC Symbol;Acc:HGNC:9757]	0.003748	0.9894	0.001322	0.9971	0.01238	0.9512	1269	0.08256
ENSG00000049089	COL9A2	collagen type IX alpha 2 chain [Source:HGNC Symbol;Acc:HGNC:2218]	0.201	0.7228	0.1999	0.7366	0.1659	0.7409	1638	0.234
ENSG00000049130	KITLG	KIT ligand [Source:HGNC Symbol;Acc:HGNC:6343]	0.3576	0.5957	0.3555	0.6197	0.3808	0.6177	784.6	0.3101
ENSG00000049167	ERCC8	ERCC excision repair 8, CSA ubiquitin ligase complex subunit [Source:HGNC Symbol;Acc:HGNC:3439]	0.1431	0.6055	0.1406	0.6785	0.1044	0.662	338.4	0.1266
ENSG00000049239	H6PD	hexose-6-phosphate dehydrogenase/glucose 1-dehydrogenase [Source:HGNC Symbol;Acc:HGNC:4795]	-0.06984	0.8594	-0.07336	0.8563	-0.07886	0.7972	5155	0.1434
ENSG00000049245	VAMP3	vesicle associated membrane protein 3 [Source:HGNC Symbol;Acc:HGNC:12644]	0.04198	0.8589	0.03899	0.895	0.0351	0.8662	5777	0.08576
ENSG00000049246	PER3	period circadian regulator 3 [Source:HGNC Symbol;Acc:HGNC:8847]	0.9323	6.605e-06	0.9295	1.897e-05	0.8231	0.001457	3647	0.1754
ENSG00000049247	UTS2	urotensin 2 [Source:HGNC Symbol;Acc:HGNC:12636]	-0.2543	0.768	-0.2619	0.7646	-0.3243	0.4669	170.3	0.3436
ENSG00000049249	TNFRSF9	TNF receptor superfamily member 9 [Source:HGNC Symbol;Acc:HGNC:11924]	0.2514	0.8018	0.2472	0.8195	0.3719	0.5571	272.5	0.3871
ENSG00000049449	RCN1	reticulocalbin 1 [Source:HGNC Symbol;Acc:HGNC:9934]	0.004128	0.9956	-0.0009555	0.9991	-0.03154	0.9462	252.5	0.1712
ENSG00000049541	RFC2	replication factor C subunit 2 [Source:HGNC Symbol;Acc:HGNC:9970]	-0.1988	0.3219	-0.2013	0.3765	-0.209	0.2294	799.6	0.1101
ENSG00000049618	ARID1B	AT-rich interaction domain 1B [Source:HGNC Symbol;Acc:HGNC:18040]	0.1455	0.2608	0.1433	0.396	0.1371	0.2409	2872	0.07366
ENSG00000049656	CLPTM1L	CLPTM1 like [Source:HGNC Symbol;Acc:HGNC:24308]	0.04137	0.8001	0.03892	0.8642	0.0352	0.7898	3366	0.06321
ENSG00000049759	NEDD4L	NEDD4 like E3 ubiquitin protein ligase [Source:HGNC Symbol;Acc:HGNC:7728]	0.6961	0.02627	0.6937	0.04008	0.68	0.06075	351.7	0.2197
ENSG00000049769	PPP1R3F	protein phosphatase 1 regulatory subunit 3F [Source:HGNC Symbol;Acc:HGNC:14944]	-0.08729	0.8462	-0.09016	0.8587	-0.2398	0.4358	138.2	0.1663
ENSG00000049860	HEXB	hexosaminidase subunit beta [Source:HGNC Symbol;Acc:HGNC:4879]	0.1598	0.4583	0.1565	0.5717	0.2143	0.2951	34180	0.1086
ENSG00000049883	PTCD2	pentatricopeptide repeat domain 2 [Source:HGNC Symbol;Acc:HGNC:25734]	-0.1757	0.4926	-0.1798	0.561	-0.1863	0.3634	287.1	0.1263
ENSG00000050130	JKAMP	JNK1/MAPK8 associated membrane protein [Source:HGNC Symbol;Acc:HGNC:20184]	0.07388	0.8498	0.07038	0.8686	0.07024	0.826	2128	0.1438
ENSG00000050327	ARHGEF5	Rho guanine nucleotide exchange factor 5 [Source:HGNC Symbol;Acc:HGNC:13209]	0.09365	0.924	0.09454	0.9285	-0.177	0.8566	117.5	0.3235
ENSG00000050344	NFE2L3	nuclear factor, erythroid 2 like 3 [Source:HGNC Symbol;Acc:HGNC:7783]	2.789	1.168e-11	2.78	8.698e-09	2.757	1.497e-05	136	0.3682
ENSG00000050393	MCUR1	mitochondrial calcium uniporter regulator 1 [Source:HGNC Symbol;Acc:HGNC:21097]	0.09573	0.6762	0.09229	0.7468	0.1114	0.5269	755.9	0.09879
ENSG00000050405	LIMA1	LIM domain and actin binding 1 [Source:HGNC Symbol;Acc:HGNC:24636]	-0.1607	0.6	-0.1635	0.6189	-0.1382	0.5706	799.4	0.1405
ENSG00000050426	LETMD1	LETM1 domain containing 1 [Source:HGNC Symbol;Acc:HGNC:24241]	-0.1371	0.3186	-0.1398	0.4322	-0.1249	0.3624	1280	0.0755
ENSG00000050438	SLC4A8	solute carrier family 4 member 8 [Source:HGNC Symbol;Acc:HGNC:11034]	0.09838	0.8205	0.09738	0.8287	0.1089	0.7578	2306	0.1662
ENSG00000050730	TNIP3	TNFAIP3 interacting protein 3 [Source:HGNC Symbol;Acc:HGNC:19315]	0.3024	0.9368	0.07851	0.9839	-0.9276	0.7696	21.27	1.242
ENSG00000050748	MAPK9	mitogen-activated protein kinase 9 [Source:HGNC Symbol;Acc:HGNC:6886]	-0.05411	0.781	-0.05688	0.8201	-0.05346	0.7411	1482	0.07689
ENSG00000050767	COL23A1	collagen type XXIII alpha 1 chain [Source:HGNC Symbol;Acc:HGNC:22990]	-0.02592	0.9751	-0.03299	0.9702	-0.172	0.747	834.3	0.2679
ENSG00000050820	BCAR1	BCAR1 scaffold protein, Cas family member [Source:HGNC Symbol;Acc:HGNC:971]	0.31	0.3726	0.309	0.3987	0.2896	0.3554	1183	0.1844
ENSG00000051009	FAM160A2	family with sequence similarity 160 member A2 [Source:HGNC Symbol;Acc:HGNC:25378]	-0.07684	0.767	-0.07992	0.7861	-0.07675	0.7186	1347	0.1035
ENSG00000051108	HERPUD1	homocysteine inducible ER protein with ubiquitin like domain 1 [Source:HGNC Symbol;Acc:HGNC:13744]	-0.00633	0.9819	-0.008903	0.9766	-0.01432	0.9491	5922	0.08473
ENSG00000051128	HOMER3	homer scaffold protein 3 [Source:HGNC Symbol;Acc:HGNC:17514]	-0.3101	0.1413	-0.3139	0.1601	-0.3141	0.1307	738.1	0.1298
ENSG00000051180	RAD51	RAD51 recombinase [Source:HGNC Symbol;Acc:HGNC:9817]	0.07906	0.9086	0.07814	0.918	0.08947	0.8314	137.1	0.2306
ENSG00000051341	POLQ	DNA polymerase theta [Source:HGNC Symbol;Acc:HGNC:9186]	0.03556	0.9501	0.03481	0.9558	0.01099	0.9797	214.6	0.1795
ENSG00000051382	PIK3CB	phosphatidylinositol-4,5-bisphosphate 3-kinase catalytic subunit beta [Source:HGNC Symbol;Acc:HGNC:8976]	0.1419	0.5788	0.1398	0.6249	0.1497	0.4877	2665	0.1192
ENSG00000051523	CYBA	cytochrome b-245 alpha chain [Source:HGNC Symbol;Acc:HGNC:2577]	-0.01185	0.981	-0.01501	0.9764	0.05409	0.8543	20440	0.1521
ENSG00000051596	THOC3	THO complex 3 [Source:HGNC Symbol;Acc:HGNC:19072]	-0.3885	0.2721	-0.3909	0.2917	-0.4911	0.08574	266.7	0.1999
ENSG00000051620	HEBP2	heme binding protein 2 [Source:HGNC Symbol;Acc:HGNC:15716]	0.01947	0.9625	0.01483	0.9735	0.04993	0.8659	979.4	0.1361
ENSG00000051825	MPHOSPH9	M-phase phosphoprotein 9 [Source:HGNC Symbol;Acc:HGNC:7215]	-0.06049	0.8932	-0.06374	0.8943	-0.05875	0.8682	576.3	0.1548
ENSG00000052126	PLEKHA5	pleckstrin homology domain containing A5 [Source:HGNC Symbol;Acc:HGNC:30036]	0.1861	0.8233	0.1844	0.8325	0.19	0.7707	307	0.3173
ENSG00000052723	SIKE1	suppressor of IKBKE 1 [Source:HGNC Symbol;Acc:HGNC:26119]	0.1063	0.7369	0.1019	0.7826	0.127	0.6192	777.6	0.1288
ENSG00000052749	RRP12	ribosomal RNA processing 12 homolog [Source:HGNC Symbol;Acc:HGNC:29100]	0.09321	0.7598	0.09256	0.783	0.0886	0.7059	1865	0.1222
ENSG00000052795	FNIP2	folliculin interacting protein 2 [Source:HGNC Symbol;Acc:HGNC:29280]	0.4454	0.1989	0.4464	0.2229	0.5255	0.1332	11370	0.2047
ENSG00000052802	MSMO1	methylsterol monooxygenase 1 [Source:HGNC Symbol;Acc:HGNC:10545]	-0.2698	0.5967	-0.2755	0.5909	-0.2704	0.4972	1131	0.2346
ENSG00000052841	TTC17	tetratricopeptide repeat domain 17 [Source:HGNC Symbol;Acc:HGNC:25596]	-0.1333	0.2236	-0.1365	0.3781	-0.1347	0.2705	2734	0.06368
ENSG00000053108	FSTL4	follistatin like 4 [Source:HGNC Symbol;Acc:HGNC:21389]	0.4063	0.7218	0.3979	0.7407	-0.2232	0.8895	94.49	0.472
ENSG00000053254	FOXN3	forkhead box N3 [Source:HGNC Symbol;Acc:HGNC:1928]	0.09703	0.6837	0.09353	0.7346	0.08159	0.7125	4390	0.1021
ENSG00000053371	AKR7A2	aldo-keto reductase family 7 member A2 [Source:HGNC Symbol;Acc:HGNC:389]	-0.02073	0.9657	-0.02261	0.963	-0.03152	0.9328	2325	0.1538
ENSG00000053372	MRTO4	MRT4 homolog, ribosome maturation factor [Source:HGNC Symbol;Acc:HGNC:18477]	-0.03941	0.9354	-0.04029	0.9376	-0.05483	0.881	2300	0.1582
ENSG00000053501	USE1	unconventional SNARE in the ER 1 [Source:HGNC Symbol;Acc:HGNC:30882]	1.538	4.458e-09	1.535	8.879e-08	1.466	0.0001882	488.4	0.2314
ENSG00000053524	MCF2L2	MCF.2 cell line derived transforming sequence-like 2 [Source:HGNC Symbol;Acc:HGNC:30319]	0.2525	0.669	0.2471	0.7111	-0.1171	0.8285	51.63	0.2562
ENSG00000053747	LAMA3	laminin subunit alpha 3 [Source:HGNC Symbol;Acc:HGNC:6483]	0.3411	0.702	0.3416	0.7193	0.3567	0.6375	89.88	0.3749
ENSG00000053770	AP5M1	adaptor related protein complex 5 subunit mu 1 [Source:HGNC Symbol;Acc:HGNC:20192]	0.05873	0.8818	0.05576	0.896	0.07559	0.7973	1917	0.1388
ENSG00000053900	ANAPC4	anaphase promoting complex subunit 4 [Source:HGNC Symbol;Acc:HGNC:19990]	-0.01689	0.9674	-0.02072	0.963	-0.01362	0.9685	1569	0.1367
ENSG00000053918	KCNQ1	potassium voltage-gated channel subfamily Q member 1 [Source:HGNC Symbol;Acc:HGNC:6294]	0.03689	0.9345	0.0334	0.9461	0.03781	0.9123	1427	0.1454
ENSG00000054116	TRAPPC3	trafficking protein particle complex 3 [Source:HGNC Symbol;Acc:HGNC:19942]	-0.1334	0.3219	-0.1366	0.4304	-0.1377	0.3056	2390	0.07389
ENSG00000054118	THRAP3	thyroid hormone receptor associated protein 3 [Source:HGNC Symbol;Acc:HGNC:22964]	0.006795	0.9692	0.003756	0.9893	0.001972	0.9923	6390	0.05691
ENSG00000054148	PHPT1	phosphohistidine phosphatase 1 [Source:HGNC Symbol;Acc:HGNC:30033]	0.08565	0.8114	0.08295	0.829	0.06951	0.8197	1277	0.1391
ENSG00000054267	ARID4B	AT-rich interaction domain 4B [Source:HGNC Symbol;Acc:HGNC:15550]	0.4428	0.06442	0.4386	0.09006	0.4364	0.08741	1531	0.1593
ENSG00000054277	OPN3	opsin 3 [Source:HGNC Symbol;Acc:HGNC:14007]	-0.006603	0.9906	-0.009993	0.9866	0.02098	0.9556	373.5	0.1591
ENSG00000054282	SDCCAG8	serologically defined colon cancer antigen 8 [Source:HGNC Symbol;Acc:HGNC:10671]	-0.05866	0.8057	-0.06198	0.8251	-0.06176	0.7434	1492	0.09274
ENSG00000054356	PTPRN	protein tyrosine phosphatase receptor type N [Source:HGNC Symbol;Acc:HGNC:9676]	0.9391	0.5967	0.9364	0.5903	-0.4004	0.8654	69.38	0.8164
ENSG00000054392	HHAT	hedgehog acyltransferase [Source:HGNC Symbol;Acc:HGNC:18270]	0.06403	0.9113	0.06348	0.9165	0.05059	0.913	706.1	0.1899
ENSG00000054523	KIF1B	kinesin family member 1B [Source:HGNC Symbol;Acc:HGNC:16636]	-0.08293	0.7932	-0.08382	0.8082	-0.06446	0.8003	5443	0.1238
ENSG00000054611	TBC1D22A	TBC1 domain family member 22A [Source:HGNC Symbol;Acc:HGNC:1309]	-0.1833	0.2424	-0.1858	0.2957	-0.1866	0.2003	2470	0.09017
ENSG00000054793	ATP9A	ATPase phospholipid transporting 9A (putative) [Source:HGNC Symbol;Acc:HGNC:13540]	0.02856	0.9642	0.0292	0.9632	0.02908	0.9537	2084	0.2057
ENSG00000054965	FAM168A	family with sequence similarity 168 member A [Source:HGNC Symbol;Acc:HGNC:28999]	-0.1795	0.5804	-0.1831	0.5836	-0.1869	0.431	3465	0.1512
ENSG00000054967	RELT	RELT TNF receptor [Source:HGNC Symbol;Acc:HGNC:13764]	-0.1041	0.7811	-0.1052	0.7922	-0.1364	0.6215	3836	0.1482
ENSG00000054983	GALC	galactosylceramidase [Source:HGNC Symbol;Acc:HGNC:4115]	-0.08868	0.835	-0.09313	0.8277	-0.09941	0.7677	3800	0.1579
ENSG00000055044	NOP58	NOP58 ribonucleoprotein [Source:HGNC Symbol;Acc:HGNC:29926]	0.2147	0.3124	0.2112	0.3907	0.2149	0.2959	1132	0.1173
ENSG00000055070	SZRD1	SUZ RNA binding domain containing 1 [Source:HGNC Symbol;Acc:HGNC:30232]	-0.4512	0.2998	-0.4517	0.3489	-0.9361	0.006132	51.18	0.2421
ENSG00000055130	CUL1	cullin 1 [Source:HGNC Symbol;Acc:HGNC:2551]	0.07235	0.7351	0.06915	0.7949	0.07539	0.6543	2837	0.08716
ENSG00000055147	FAM114A2	family with sequence similarity 114 member A2 [Source:HGNC Symbol;Acc:HGNC:1333]	-0.1376	0.3805	-0.1407	0.4923	-0.109	0.444	737.9	0.08273
ENSG00000055163	CYFIP2	cytoplasmic FMR1 interacting protein 2 [Source:HGNC Symbol;Acc:HGNC:13760]	1.913	1.869e-08	1.913	5.237e-07	1.884	3.211e-05	343.9	0.2988
ENSG00000055208	TAB2	TGF-beta activated kinase 1 (MAP3K7) binding protein 2 [Source:HGNC Symbol;Acc:HGNC:17075]	0.002718	0.9966	-0.0001774	0.9996	0.002111	0.9955	3872	0.1349
ENSG00000055211	GINM1	glycoprotein integral membrane 1 [Source:HGNC Symbol;Acc:HGNC:21074]	0.1367	0.6519	0.1332	0.6917	0.1446	0.5585	1548	0.1326
ENSG00000055332	EIF2AK2	eukaryotic translation initiation factor 2 alpha kinase 2 [Source:HGNC Symbol;Acc:HGNC:9437]	0.4203	0.3651	0.417	0.3994	0.404	0.3803	4741	0.2469
ENSG00000055483	USP36	ubiquitin specific peptidase 36 [Source:HGNC Symbol;Acc:HGNC:20062]	0.2984	0.07606	0.2963	0.1154	0.2858	0.09364	2217	0.1104
ENSG00000055609	KMT2C	lysine methyltransferase 2C [Source:HGNC Symbol;Acc:HGNC:13726]	0.3175	0.05073	0.3146	0.0829	0.2876	0.1112	4497	0.1095
ENSG00000055813	CCDC85A	coiled-coil domain containing 85A [Source:HGNC Symbol;Acc:HGNC:29400]	0.2613	0.7891	0.2537	0.8123	-0.2433	0.7688	38.74	0.3828
ENSG00000055917	PUM2	pumilio RNA binding family member 2 [Source:HGNC Symbol;Acc:HGNC:14958]	0.3023	0.07403	0.2988	0.1185	0.2911	0.09534	2836	0.1113
ENSG00000055950	MRPL43	mitochondrial ribosomal protein L43 [Source:HGNC Symbol;Acc:HGNC:14517]	-0.2131	0.2753	-0.2157	0.3179	-0.2205	0.2328	1147	0.1103
ENSG00000055957	ITIH1	inter-alpha-trypsin inhibitor heavy chain 1 [Source:HGNC Symbol;Acc:HGNC:6166]	1.226	0.08775	1.209	0.1135	0.9464	0.3878	38.43	0.4656
ENSG00000056050	HPF1	histone PARylation factor 1 [Source:HGNC Symbol;Acc:HGNC:26051]	-0.0329	0.952	-0.03672	0.9518	-0.06148	0.8898	363.7	0.1732
ENSG00000056097	ZFR	zinc finger RNA binding protein [Source:HGNC Symbol;Acc:HGNC:17277]	0.1989	0.2759	0.1968	0.3506	0.2233	0.1842	2990	0.1031
ENSG00000056277	ZNF280C	zinc finger protein 280C [Source:HGNC Symbol;Acc:HGNC:25955]	0.231	0.6294	0.2259	0.6732	0.184	0.7012	138.2	0.2129
ENSG00000056558	TRAF1	TNF receptor associated factor 1 [Source:HGNC Symbol;Acc:HGNC:12031]	0.1335	0.8367	0.1286	0.853	0.05442	0.9286	481.5	0.2436
ENSG00000056586	RC3H2	ring finger and CCCH-type domains 2 [Source:HGNC Symbol;Acc:HGNC:21461]	0.2037	0.4203	0.2003	0.4677	0.2148	0.3293	1993	0.1301
ENSG00000056736	IL17RB	interleukin 17 receptor B [Source:HGNC Symbol;Acc:HGNC:18015]	-0.09657	0.8043	-0.1005	0.8201	-0.1534	0.5633	232.4	0.1502
ENSG00000056972	TRAF3IP2	TRAF3 interacting protein 2 [Source:HGNC Symbol;Acc:HGNC:1343]	0.02305	0.9567	0.02199	0.9627	0.04908	0.8834	720.5	0.1368
ENSG00000057019	DCBLD2	discoidin, CUB and LCCL domain containing 2 [Source:HGNC Symbol;Acc:HGNC:24627]	0.1235	0.8355	0.1242	0.8524	-0.1476	0.7533	72.58	0.2225
ENSG00000057252	SOAT1	sterol O-acyltransferase 1 [Source:HGNC Symbol;Acc:HGNC:11177]	0.3082	0.1629	0.3055	0.218	0.3054	0.2024	10680	0.1341
ENSG00000057608	GDI2	GDP dissociation inhibitor 2 [Source:HGNC Symbol;Acc:HGNC:4227]	-0.00356	0.9925	-0.005074	0.9901	0.02232	0.9342	9334	0.1011
ENSG00000057663	ATG5	autophagy related 5 [Source:HGNC Symbol;Acc:HGNC:589]	0.05337	0.8829	0.04949	0.9019	0.0717	0.7847	1245	0.127
ENSG00000057704	TMCC3	transmembrane and coiled-coil domain family 3 [Source:HGNC Symbol;Acc:HGNC:29199]	1.246	1.286e-09	1.243	2.058e-08	1.267	1.213e-05	983.8	0.1819
ENSG00000057757	PITHD1	PITH domain containing 1 [Source:HGNC Symbol;Acc:HGNC:25022]	-0.2011	0.1773	-0.2037	0.239	-0.2106	0.1578	3192	0.08933
ENSG00000057935	MTA3	metastasis associated 1 family member 3 [Source:HGNC Symbol;Acc:HGNC:23784]	-0.2062	0.3597	-0.208	0.4106	-0.2057	0.3186	567.8	0.1203
ENSG00000058056	USP13	ubiquitin specific peptidase 13 [Source:HGNC Symbol;Acc:HGNC:12611]	-0.148	0.6926	-0.1511	0.707	-0.1394	0.6739	434.8	0.1597
ENSG00000058063	ATP11B	ATPase phospholipid transporting 11B (putative) [Source:HGNC Symbol;Acc:HGNC:13553]	0.2549	0.4149	0.2524	0.4525	0.2831	0.3073	3884	0.1619
ENSG00000058085	LAMC2	laminin subunit gamma 2 [Source:HGNC Symbol;Acc:HGNC:6493]	0.3253	0.7858	0.3215	0.803	-0.5716	0.5632	33.46	0.4707
ENSG00000058091	CDK14	cyclin dependent kinase 14 [Source:HGNC Symbol;Acc:HGNC:8883]	0.3425	0.2203	0.3399	0.2595	0.3948	0.126	1277	0.1627
ENSG00000058262	SEC61A1	SEC61 translocon subunit alpha 1 [Source:HGNC Symbol;Acc:HGNC:18276]	0.1087	0.4138	0.1067	0.5611	0.1107	0.3391	2515	0.06894
ENSG00000058272	PPP1R12A	protein phosphatase 1 regulatory subunit 12A [Source:HGNC Symbol;Acc:HGNC:7618]	0.4075	0.04053	0.4044	0.05979	0.4113	0.05064	2624	0.1361
ENSG00000058335	RASGRF1	Ras protein specific guanine nucleotide releasing factor 1 [Source:HGNC Symbol;Acc:HGNC:9875]	0.08434	0.914	0.08605	0.9148	0.09774	0.8271	767	0.258
ENSG00000058404	CAMK2B	calcium/calmodulin dependent protein kinase II beta [Source:HGNC Symbol;Acc:HGNC:1461]	0.06147	0.9601	0.06248	0.9624	0.04369	0.9491	285.7	0.405
ENSG00000058453	CROCC	ciliary rootlet coiled-coil, rootletin [Source:HGNC Symbol;Acc:HGNC:21299]	-0.2258	0.4567	-0.2284	0.4608	-0.2353	0.4216	916.7	0.153
ENSG00000058600	POLR3E	RNA polymerase III subunit E [Source:HGNC Symbol;Acc:HGNC:30347]	-0.069	0.7221	-0.07078	0.7743	-0.06208	0.7125	946.4	0.08022
ENSG00000058668	ATP2B4	ATPase plasma membrane Ca2+ transporting 4 [Source:HGNC Symbol;Acc:HGNC:817]	-0.01248	0.9832	-0.01523	0.9791	-0.01596	0.9716	2724	0.1779
ENSG00000058729	RIOK2	RIO kinase 2 [Source:HGNC Symbol;Acc:HGNC:18999]	0.06429	0.8713	0.05911	0.8943	0.08246	0.7779	692.5	0.141
ENSG00000058799	YIPF1	Yip1 domain family member 1 [Source:HGNC Symbol;Acc:HGNC:25231]	-0.1526	0.2106	-0.1554	0.3437	-0.1492	0.2021	1594	0.07139
ENSG00000058804	NDC1	NDC1 transmembrane nucleoporin [Source:HGNC Symbol;Acc:HGNC:25525]	0.08344	0.8513	0.08081	0.8686	0.1111	0.7091	596.6	0.1643
ENSG00000058866	DGKG	diacylglycerol kinase gamma [Source:HGNC Symbol;Acc:HGNC:2853]	0.01753	0.9847	0.01972	0.9822	-0.08783	0.8977	273.9	0.269
ENSG00000059122	FLYWCH1	FLYWCH-type zinc finger 1 [Source:HGNC Symbol;Acc:HGNC:25404]	-0.2749	0.3245	-0.2783	0.3181	-0.2388	0.3763	2846	0.1527
ENSG00000059145	UNKL	unk like zinc finger [Source:HGNC Symbol;Acc:HGNC:14184]	0.004926	0.9934	0.001255	0.9986	-0.04133	0.9267	989.1	0.1586
ENSG00000059377	TBXAS1	thromboxane A synthase 1 [Source:HGNC Symbol;Acc:HGNC:11609]	-0.311	0.2404	-0.3145	0.2419	-0.275	0.3028	10820	0.1523
ENSG00000059378	PARP12	poly(ADP-ribose) polymerase family member 12 [Source:HGNC Symbol;Acc:HGNC:21919]	0.09277	0.8168	0.09145	0.8323	0.0952	0.7688	5842	0.1546
ENSG00000059573	ALDH18A1	aldehyde dehydrogenase 18 family member A1 [Source:HGNC Symbol;Acc:HGNC:9722]	-0.1918	0.6339	-0.1934	0.6396	-0.1855	0.5499	584.6	0.1785
ENSG00000059588	TARBP1	TAR (HIV-1) RNA binding protein 1 [Source:HGNC Symbol;Acc:HGNC:11568]	-0.1397	0.5872	-0.1428	0.6019	-0.1503	0.4952	1678	0.1191
ENSG00000059691	GATB	glutamyl-tRNA amidotransferase subunit B [Source:HGNC Symbol;Acc:HGNC:8849]	-0.01809	0.9589	-0.01899	0.9611	-0.002851	0.993	1042	0.1134
ENSG00000059728	MXD1	MAX dimerization protein 1 [Source:HGNC Symbol;Acc:HGNC:6761]	0.04336	0.9469	0.03911	0.9549	0.06784	0.8891	2960	0.2067
ENSG00000059758	CDK17	cyclin dependent kinase 17 [Source:HGNC Symbol;Acc:HGNC:8750]	0.229	0.3552	0.2277	0.4039	0.2616	0.2217	1144	0.1326
ENSG00000059804	SLC2A3	solute carrier family 2 member 3 [Source:HGNC Symbol;Acc:HGNC:11007]	0.02631	0.9642	0.0224	0.9716	0.004571	0.993	791	0.1897
ENSG00000059915	PSD	pleckstrin and Sec7 domain containing [Source:HGNC Symbol;Acc:HGNC:9507]	0.4501	0.2778	0.4514	0.3168	0.4032	0.2465	158.6	0.2339
ENSG00000060069	CTDP1	CTD phosphatase subunit 1 [Source:HGNC Symbol;Acc:HGNC:2498]	-0.01013	0.9774	-0.01294	0.9729	-0.02382	0.9301	1785	0.1142
ENSG00000060138	YBX3	Y-box binding protein 3 [Source:HGNC Symbol;Acc:HGNC:2428]	-0.09592	0.6052	-0.0989	0.6537	-0.1029	0.5058	3532	0.0847
ENSG00000060237	WNK1	WNK lysine deficient protein kinase 1 [Source:HGNC Symbol;Acc:HGNC:14540]	-0.02595	0.8847	-0.02863	0.9121	-0.02509	0.8856	9972	0.06293
ENSG00000060339	CCAR1	cell division cycle and apoptosis regulator 1 [Source:HGNC Symbol;Acc:HGNC:24236]	0.01205	0.967	0.009848	0.9766	0.01409	0.9548	3249	0.09509
ENSG00000060491	OGFR	opioid growth factor receptor [Source:HGNC Symbol;Acc:HGNC:15768]	0.03098	0.9507	0.0279	0.9567	0.03704	0.913	4179	0.1586
ENSG00000060558	GNA15	G protein subunit alpha 15 [Source:HGNC Symbol;Acc:HGNC:4383]	-0.2766	0.254	-0.281	0.2596	-0.2806	0.1921	1666	0.1387
ENSG00000060642	PIGV	phosphatidylinositol glycan anchor biosynthesis class V [Source:HGNC Symbol;Acc:HGNC:26031]	-0.3595	0.007293	-0.3628	0.02367	-0.3777	0.005763	522.9	0.09945
ENSG00000060688	SNRNP40	small nuclear ribonucleoprotein U5 subunit 40 [Source:HGNC Symbol;Acc:HGNC:30857]	0.07236	0.6772	0.0704	0.7655	0.08407	0.5502	1151	0.07483
ENSG00000060749	QSER1	glutamine and serine rich 1 [Source:HGNC Symbol;Acc:HGNC:26154]	0.4471	0.1581	0.4436	0.1882	0.4631	0.1425	1560	0.193
ENSG00000060762	MPC1	mitochondrial pyruvate carrier 1 [Source:HGNC Symbol;Acc:HGNC:21606]	-0.1354	0.4916	-0.1375	0.5418	-0.1334	0.4205	1923	0.09713
ENSG00000060971	ACAA1	acetyl-CoA acyltransferase 1 [Source:HGNC Symbol;Acc:HGNC:82]	-0.07343	0.8086	-0.07543	0.8212	-0.07282	0.7469	4706	0.1178
ENSG00000060982	BCAT1	branched chain amino acid transaminase 1 [Source:HGNC Symbol;Acc:HGNC:976]	0.3079	0.262	0.3048	0.2999	0.3055	0.2615	6833	0.1562
ENSG00000061273	HDAC7	histone deacetylase 7 [Source:HGNC Symbol;Acc:HGNC:14067]	-0.2439	0.2907	-0.2467	0.2968	-0.2473	0.2615	1843	0.1291
ENSG00000061455	PRDM6	PR/SET domain 6 [Source:HGNC Symbol;Acc:HGNC:9350]	0.6827	0.5513	0.6758	0.5866	-0.2026	0.8836	43.65	0.5441
ENSG00000061676	NCKAP1	NCK associated protein 1 [Source:HGNC Symbol;Acc:HGNC:7666]	0.2477	0.6447	0.248	0.6574	0.3034	0.461	1179	0.2368
ENSG00000061794	MRPS35	mitochondrial ribosomal protein S35 [Source:HGNC Symbol;Acc:HGNC:16635]	-0.0621	0.7905	-0.06425	0.8202	-0.05447	0.7733	1224	0.09165
ENSG00000061918	GUCY1B1	guanylate cyclase 1 soluble subunit beta 1 [Source:HGNC Symbol;Acc:HGNC:4687]	-0.07053	0.9595	-0.07486	0.9592	-0.7061	0.3906	30.13	0.4518
ENSG00000061936	SFSWAP	splicing factor SWAP [Source:HGNC Symbol;Acc:HGNC:10790]	0.1471	0.2522	0.1444	0.3994	0.142	0.2749	2037	0.07356
ENSG00000061938	TNK2	tyrosine kinase non receptor 2 [Source:HGNC Symbol;Acc:HGNC:19297]	-0.01244	0.981	-0.01617	0.9744	-0.01465	0.9691	2717	0.1591
ENSG00000061987	MON2	MON2 homolog, regulator of endosome-to-Golgi trafficking [Source:HGNC Symbol;Acc:HGNC:29177]	0.06683	0.8435	0.06373	0.8645	0.0891	0.7196	2164	0.1259
ENSG00000062194	GPBP1	GC-rich promoter binding protein 1 [Source:HGNC Symbol;Acc:HGNC:29520]	0.5199	0.02234	0.5159	0.03466	0.5376	0.024	1938	0.1608
ENSG00000062282	DGAT2	diacylglycerol O-acyltransferase 2 [Source:HGNC Symbol;Acc:HGNC:16940]	-0.2296	0.6839	-0.2341	0.6948	-0.4103	0.3203	159.5	0.2418
ENSG00000062370	ZNF112	zinc finger protein 112 [Source:HGNC Symbol;Acc:HGNC:12892]	-0.143	0.731	-0.1449	0.7612	-0.2974	0.3534	133	0.1703
ENSG00000062485	CS	citrate synthase [Source:HGNC Symbol;Acc:HGNC:2422]	-0.04204	0.8504	-0.04293	0.8757	-0.03923	0.8192	6818	0.0821
ENSG00000062598	ELMO2	engulfment and cell motility 2 [Source:HGNC Symbol;Acc:HGNC:17233]	-0.1156	0.509	-0.1171	0.5713	-0.1131	0.4386	2703	0.08529
ENSG00000062650	WAPL	WAPL cohesin release factor [Source:HGNC Symbol;Acc:HGNC:23293]	0.2776	0.06559	0.2744	0.1227	0.2679	0.09881	3647	0.1002
ENSG00000062716	VMP1	vacuole membrane protein 1 [Source:HGNC Symbol;Acc:HGNC:29559]	-0.1471	0.7159	-0.1515	0.7195	-0.1418	0.6298	7849	0.1679
ENSG00000062725	APPBP2	amyloid beta precursor protein binding protein 2 [Source:HGNC Symbol;Acc:HGNC:622]	0.2562	0.3203	0.253	0.3641	0.2661	0.2642	1412	0.1415
ENSG00000062822	POLD1	DNA polymerase delta 1, catalytic subunit [Source:HGNC Symbol;Acc:HGNC:9175]	-0.08672	0.8432	-0.08994	0.8428	-0.1008	0.7629	1129	0.1632
ENSG00000063046	EIF4B	eukaryotic translation initiation factor 4B [Source:HGNC Symbol;Acc:HGNC:3285]	-0.1061	0.8045	-0.1099	0.8065	-0.09736	0.792	10960	0.1653
ENSG00000063127	SLC6A16	solute carrier family 6 member 16 [Source:HGNC Symbol;Acc:HGNC:13622]	0.1018	0.7811	0.1012	0.803	0.07963	0.797	571.6	0.145
ENSG00000063169	BICRA	BRD4 interacting chromatin remodeling complex associated protein [Source:HGNC Symbol;Acc:HGNC:4332]	0.334	0.2262	0.3301	0.2825	0.2864	0.3105	334.8	0.1602
ENSG00000063176	SPHK2	sphingosine kinase 2 [Source:HGNC Symbol;Acc:HGNC:18859]	0.2594	0.4302	0.2567	0.4692	0.2387	0.4534	565.2	0.1684
ENSG00000063177	RPL18	ribosomal protein L18 [Source:HGNC Symbol;Acc:HGNC:10310]	-0.1891	0.5223	-0.1935	0.5276	-0.1501	0.5448	6941	0.1426
ENSG00000063180	CA11	carbonic anhydrase 11 [Source:HGNC Symbol;Acc:HGNC:1370]	-0.01857	0.9708	-0.01969	0.9705	0.03666	0.9177	776.8	0.1602
ENSG00000063241	ISOC2	isochorismatase domain containing 2 [Source:HGNC Symbol;Acc:HGNC:26278]	-0.09131	0.836	-0.09293	0.8374	-0.08859	0.7953	1418	0.1654
ENSG00000063244	U2AF2	U2 small nuclear RNA auxiliary factor 2 [Source:HGNC Symbol;Acc:HGNC:23156]	0.1002	0.6522	0.09737	0.7076	0.1044	0.5595	5032	0.09734
ENSG00000063245	EPN1	epsin 1 [Source:HGNC Symbol;Acc:HGNC:21604]	-0.04551	0.9199	-0.04856	0.9188	-0.03982	0.9079	2610	0.1493
ENSG00000063322	MED29	mediator complex subunit 29 [Source:HGNC Symbol;Acc:HGNC:23074]	-0.2202	0.05724	-0.2228	0.1169	-0.2217	0.07227	2103	0.07737
ENSG00000063587	ZNF275	zinc finger protein 275 [Source:HGNC Symbol;Acc:HGNC:13069]	-0.2552	0.09497	-0.2588	0.1755	-0.2906	0.06188	485.3	0.09825
ENSG00000063601	MTMR1	myotubularin related protein 1 [Source:HGNC Symbol;Acc:HGNC:7449]	0.08029	0.7857	0.08013	0.8047	0.08733	0.699	3740	0.1161
ENSG00000063660	GPC1	glypican 1 [Source:HGNC Symbol;Acc:HGNC:4449]	0.9061	0.1102	0.9024	0.1422	0.4509	0.5351	57.58	0.3589
ENSG00000063761	ADCK1	aarF domain containing kinase 1 [Source:HGNC Symbol;Acc:HGNC:19038]	-0.05284	0.8425	-0.05558	0.8564	-0.03212	0.8931	915.2	0.09912
ENSG00000063854	HAGH	hydroxyacylglutathione hydrolase [Source:HGNC Symbol;Acc:HGNC:4805]	-0.1759	0.4905	-0.1781	0.5022	-0.1884	0.4055	2572	0.1259
ENSG00000063978	RNF4	ring finger protein 4 [Source:HGNC Symbol;Acc:HGNC:10067]	-0.01804	0.9541	-0.02008	0.9551	-0.03108	0.8935	2897	0.09938
ENSG00000064012	CASP8	caspase 8 [Source:HGNC Symbol;Acc:HGNC:1509]	0.312	0.02636	0.3085	0.06048	0.2906	0.06329	2404	0.09858
ENSG00000064042	LIMCH1	LIM and calponin homology domains 1 [Source:HGNC Symbol;Acc:HGNC:29191]	-0.4617	0.6247	-0.4612	0.6285	-0.9605	0.3453	121.9	0.4218
ENSG00000064102	INTS13	integrator complex subunit 13 [Source:HGNC Symbol;Acc:HGNC:20174]	0.3209	0.1612	0.3177	0.2165	0.363	0.0916	716.6	0.1391
ENSG00000064115	TM7SF3	transmembrane 7 superfamily member 3 [Source:HGNC Symbol;Acc:HGNC:23049]	0.03022	0.8868	0.02822	0.9188	0.02785	0.8832	2920	0.07433
ENSG00000064195	DLX3	distal-less homeobox 3 [Source:HGNC Symbol;Acc:HGNC:2916]	0.3239	0.7598	0.3242	0.7711	-0.3388	0.6203	15.77	0.4246
ENSG00000064201	TSPAN32	tetraspanin 32 [Source:HGNC Symbol;Acc:HGNC:13410]	-0.06479	0.9199	-0.06469	0.9229	-0.04887	0.9199	1246	0.2121
ENSG00000064225	ST3GAL6	ST3 beta-galactoside alpha-2,3-sialyltransferase 6 [Source:HGNC Symbol;Acc:HGNC:18080]	0.02924	0.9468	0.02553	0.9564	0.0105	0.9769	2723	0.1382
[truncated: 11,093 more rows]

## Sheet: M0z2.3_vs_M0z2.2
S2c Table: Differential gene expression of macrophages infected with 2.3 vs macrophages infected with 2.2: Contrast numerator: macrophage infected with 2.3. Contrast denominator: macrophages infected with 2.2																																					Significant genes by p going up.
[truncated: 11,757 more rows]

[truncated: 4 more sheets: M0z2.3SbV_vs_M0z2.3, M0z2.2SbV_vs_M0z2.2, M0z2.3SbV_vs_M0z2.2SbV, M0SbV_vs_M0uninf]
